# Supplementary material for: Multiple oxidation states of uranium stabilized by an O,N,O-ligand
Source: Chem Sci. 2025 Nov 17;17(2):1294–300. doi: 10.1039/d5sc04158a (PMC12643114; doi:10.1039/d5sc04158a)
Supplement: SC-017-D5SC04158A-s002 [file SC-017-D5SC04158A-s002.cif]

# Supplementary Information (SI) for Chemical Science.
# This journal is © The Royal Society of Chemistry 2025

####################################################################### 
# 
# This file contains crystal structure data downloaded from the 
# Cambridge Structural Database (CSD) hosted by the Cambridge 
# Crystallographic Data Centre (CCDC).
# 
# Full information about CCDC data access policies and citation 
# guidelines are available at http://www.ccdc.cam.ac.uk/access/V1 
# 
# Audit and citation data items may have been added by the CCDC. 
# Please retain this information to preserve the provenance of 
# this file and to allow appropriate attribution of the data. 
# 
#######################################################################

data_uexph_dmap_a
_database_code_depnum_ccdc_archive 'CCDC 2445901'
loop_
_audit_author_name
_audit_author_address
'Aaron Tondreau'
;Los Alamos National Laboratory
United States of America
;
_audit_update_record             
;
2025-04-22 deposited with the CCDC.	2025-11-12 downloaded from the CCDC.
;
_audit_creation_date             2025-04-22
_audit_creation_method           
;
Olex2 1.5
(compiled 2025.04.05 svn.rf049d14d for OlexSys, GUI svn.r7221)
;
_shelx_SHELXL_version_number     2019/3
_chemical_name_common            ?
_chemical_name_systematic        U(IV)ExPh
_chemical_formula_moiety         'C47 H36 N8 O4 U, 2.5[C4H8O]'
_chemical_formula_sum            'C57 H56 N8 O6.50 U'
_chemical_formula_weight         1195.12
_chemical_melting_point          ?
loop_
_atom_type_symbol
_atom_type_description
_atom_type_scat_dispersion_real
_atom_type_scat_dispersion_imag
_atom_type_scat_source
C C 0.0033 0.0016 'International Tables Vol C Tables 4.2.6.8 and 6.1.1.4'
H H 0.0000 0.0000 'International Tables Vol C Tables 4.2.6.8 and 6.1.1.4'
N N 0.0061 0.0033 'International Tables Vol C Tables 4.2.6.8 and 6.1.1.4'
O O 0.0106 0.0060 'International Tables Vol C Tables 4.2.6.8 and 6.1.1.4'
U U -9.6767 9.6646 'International Tables Vol C Tables 4.2.6.8 and 6.1.1.4'

_shelx_space_group_comment       
;
The symmetry employed for this shelxl refinement is uniquely defined
by the following loop, which should always be used as a source of
symmetry information in preference to the above space-group names.
They are only intended as comments.
;
_space_group_crystal_system      triclinic
_space_group_IT_number           2
_space_group_name_H-M_alt        'P -1'
_space_group_name_Hall           '-P 1'
loop_
_space_group_symop_operation_xyz
'x, y, z'
'-x, -y, -z'

_cell_length_a                   11.9637(6)
_cell_length_b                   13.5417(7)
_cell_length_c                   15.7213(8)
_cell_angle_alpha                67.8940(10)
_cell_angle_beta                 88.4530(10)
_cell_angle_gamma                88.5700(10)
_cell_volume                     2358.6(2)
_cell_formula_units_Z            2
_cell_measurement_reflns_used    9817
_cell_measurement_temperature    101(2)
_cell_measurement_theta_max      27.92
_cell_measurement_theta_min      2.22
_shelx_estimated_absorpt_T_max   0.721
_shelx_estimated_absorpt_T_min   0.621
_exptl_absorpt_coefficient_mu    3.507
_exptl_absorpt_correction_T_max  ?
_exptl_absorpt_correction_T_min  ?
_exptl_absorpt_correction_type   none
_exptl_absorpt_process_details   ?
_exptl_absorpt_special_details   ?
_exptl_crystal_colour            'clear light green'
_exptl_crystal_colour_lustre     clear
_exptl_crystal_colour_modifier   light
_exptl_crystal_colour_primary    green
_exptl_crystal_density_diffrn    1.683
_exptl_crystal_density_meas      ?
_exptl_crystal_density_method    ?
_exptl_crystal_description       plate
_exptl_crystal_F_000             1196
_exptl_crystal_size_max          0.15
_exptl_crystal_size_mid          0.15
_exptl_crystal_size_min          0.1
_exptl_transmission_factor_max   ?
_exptl_transmission_factor_min   ?
_diffrn_reflns_av_R_equivalents  0.0358
_diffrn_reflns_av_unetI/netI     0.0357
_diffrn_reflns_Laue_measured_fraction_full 0.995
_diffrn_reflns_Laue_measured_fraction_max 0.996
_diffrn_reflns_limit_h_max       14
_diffrn_reflns_limit_h_min       -14
_diffrn_reflns_limit_k_max       16
_diffrn_reflns_limit_k_min       -16
_diffrn_reflns_limit_l_max       19
_diffrn_reflns_limit_l_min       -19
_diffrn_reflns_number            31410
_diffrn_reflns_point_group_measured_fraction_full 0.995
_diffrn_reflns_point_group_measured_fraction_max 0.996
_diffrn_reflns_theta_full        25.242
_diffrn_reflns_theta_max         26.371
_diffrn_reflns_theta_min         2.224
_diffrn_ambient_temperature      101.00
_diffrn_detector_area_resol_mean ?
_diffrn_measured_fraction_theta_full 0.995
_diffrn_measured_fraction_theta_max 0.996
_diffrn_measurement_device_type  'Bruker APEX-II CCD'
_diffrn_measurement_method       '\f and \w scans'
_diffrn_radiation_type           MoK\a
_diffrn_radiation_wavelength     0.71073
_diffrn_source                   ?
_reflns_Friedel_coverage         0.000
_reflns_Friedel_fraction_full    .
_reflns_Friedel_fraction_max     .
_reflns_number_gt                8459
_reflns_number_total             9602
_reflns_special_details          
;
 Reflections were merged by SHELXL according to the crystal
 class for the calculation of statistics and refinement.
 
 Structure factors included contributions from the .fab file.
 
 _reflns_Friedel_fraction is defined as the number of unique
 Friedel pairs measured divided by the number that would be
 possible theoretically, ignoring centric projections and
 systematic absences.
;
_reflns_threshold_expression     'I > 2\s(I)'
_computing_cell_refinement       ?
_computing_data_collection       ?
_computing_data_reduction        ?
_computing_molecular_graphics    'Olex2 1.5 (Dolomanov et al., 2009)'
_computing_publication_material  'Olex2 1.5 (Dolomanov et al., 2009)'
_computing_structure_refinement  'SHELXL 2019/3 (Sheldrick, 2015)'
_computing_structure_solution    'SHELXT 2018/2 (Sheldrick, 2018)'
_refine_diff_density_max         2.559
_refine_diff_density_min         -1.200
_refine_diff_density_rms         0.105
_refine_ls_extinction_coef       .
_refine_ls_extinction_method     none
_refine_ls_goodness_of_fit_ref   1.081
_refine_ls_hydrogen_treatment    refU
_refine_ls_matrix_type           full
_refine_ls_number_parameters     588
_refine_ls_number_reflns         9602
_refine_ls_number_restraints     0
_refine_ls_R_factor_all          0.0379
_refine_ls_R_factor_gt           0.0297
_refine_ls_restrained_S_all      1.081
_refine_ls_shift/su_max          0.002
_refine_ls_shift/su_mean         0.000
_refine_ls_structure_factor_coef Fsqd
_refine_ls_weighting_details     
'w=1/[\s^2^(Fo^2^)+(0.0248P)^2^+5.5779P] where P=(Fo^2^+2Fc^2^)/3'
_refine_ls_weighting_scheme      calc
_refine_ls_wR_factor_gt          0.0687
_refine_ls_wR_factor_ref         0.0726
_refine_special_details          ?
_olex2_refinement_description    
;
1.a Aromatic/amide H refined with riding coordinates:
 C45(H45), C41(H41), C11(H11), C16(H16), C44(H44), C4(H4), C12(H12), C52(H52),
 C33(H33), C42(H42), C32(H32), C14(H14), C30(H30), C31(H31), C13(H13), C24(H24),
  C27(H27), C39(H39), C48(H48), C17(H17), C40(H40), C36(H36), C38(H38),
 C25(H25), C26(H26), C18(H18), C37(H37)
1.b Idealised Me refined as rotating group:
 C46(H46A,H46B,H46C), C47(H47A,H47B,H47C)
;
_atom_sites_solution_hydrogens   mixed
_atom_sites_solution_primary     ?
_atom_sites_solution_secondary   ?
loop_
_atom_site_label
_atom_site_type_symbol
_atom_site_fract_x
_atom_site_fract_y
_atom_site_fract_z
_atom_site_U_iso_or_equiv
_atom_site_adp_type
_atom_site_occupancy
_atom_site_site_symmetry_order
_atom_site_calc_flag
_atom_site_refinement_flags_posn
_atom_site_refinement_flags_adp
_atom_site_refinement_flags_occupancy
_atom_site_disorder_assembly
_atom_site_disorder_group
U1 U 0.62030(2) 0.51814(2) 0.39813(2) 0.02143(5) Uani 1 1 d . . . . .
O2 O 0.4891(2) 0.3995(2) 0.51543(17) 0.0231(5) Uani 1 1 d . . . . .
O1 O 0.7572(2) 0.6016(2) 0.42688(19) 0.0295(6) Uani 1 1 d . . . . .
O3 O 0.6531(2) 0.3678(2) 0.38112(18) 0.0293(6) Uani 1 1 d . . . . .
O4 O 0.6014(2) 0.6824(2) 0.28498(17) 0.0230(5) Uani 1 1 d . . . . .
N1 N 0.7205(3) 0.4038(3) 0.5494(2) 0.0257(7) Uani 1 1 d . . . . .
N2 N 0.8279(3) 0.3540(3) 0.6751(2) 0.0327(8) Uani 1 1 d . . . . .
N3 N 0.7500(3) 0.2782(3) 0.6836(2) 0.0296(7) Uani 1 1 d . . . . .
N7 N 0.4616(3) 0.5147(3) 0.2884(2) 0.0312(8) Uani 1 1 d . . . . .
N4 N 0.7578(3) 0.5408(2) 0.2634(2) 0.0225(7) Uani 1 1 d . . . . .
C1 C 0.8076(3) 0.4281(3) 0.5929(3) 0.0285(9) Uani 1 1 d . . . . .
C2 C 0.8735(4) 0.5261(3) 0.5565(3) 0.0318(9) Uani 1 1 d . . . . .
C8 C 0.6870(3) 0.3083(3) 0.6080(3) 0.0263(8) Uani 1 1 d . . . . .
C3 C 0.8449(3) 0.6091(3) 0.4739(3) 0.0285(9) Uani 1 1 d . . . . .
C9 C 0.6011(3) 0.2432(3) 0.5908(3) 0.0263(8) Uani 1 1 d . . . . .
C10 C 0.5039(3) 0.2929(3) 0.5434(3) 0.0254(8) Uani 1 1 d . . . . .
C15 C 0.7360(4) 0.1916(3) 0.7708(3) 0.0305(9) Uani 1 1 d . . . . .
C45 C 0.3683(4) 0.4563(4) 0.3142(3) 0.0368(10) Uani 1 1 d . . . . .
H45 H 0.352737 0.422516 0.378100 0.039(13) Uiso 1 1 calc R . . . .
N5 N 0.8883(3) 0.5038(2) 0.1716(2) 0.0275(7) Uani 1 1 d . . . . .
C41 C 0.4805(4) 0.5587(4) 0.1964(3) 0.0349(10) Uani 1 1 d . . . . .
H41 H 0.545431 0.600709 0.175284 0.034(12) Uiso 1 1 calc R . . . .
C23 C 0.7045(3) 0.3087(3) 0.3414(3) 0.0273(8) Uani 1 1 d . . . . .
C11 C 0.4237(4) 0.2295(3) 0.5263(3) 0.0304(9) Uani 1 1 d . . . . .
H11 H 0.356137 0.261295 0.497125 0.031(12) Uiso 1 1 calc R . . . .
C22 C 0.7812(3) 0.3525(3) 0.2692(3) 0.0246(8) Uani 1 1 d . . . . .
C16 C 0.6340(4) 0.1765(3) 0.8155(3) 0.0338(9) Uani 1 1 d . . . . .
H16 H 0.572000 0.221467 0.788338 0.018(10) Uiso 1 1 calc R . . . .
C29 C 0.7822(3) 0.7381(3) 0.2140(3) 0.0235(8) Uani 1 1 d . . . . .
C44 C 0.2940(4) 0.4419(4) 0.2549(3) 0.0420(11) Uani 1 1 d . . . . .
H44 H 0.228315 0.401751 0.278063 0.040(13) Uiso 1 1 calc R . . . .
C4 C 0.9096(4) 0.7012(4) 0.4409(3) 0.0349(10) Uani 1 1 d . . . . .
H4 H 0.889286 0.758334 0.385962 0.036(13) Uiso 1 1 calc R . . . .
C12 C 0.4418(4) 0.1207(3) 0.5516(3) 0.0363(10) Uani 1 1 d . . . . .
H12 H 0.388073 0.079135 0.537129 0.042(13) Uiso 1 1 calc R . . . .
N8 N 0.2469(4) 0.4735(4) 0.0979(3) 0.0509(11) Uani 1 1 d . . . . .
N6 N 0.8864(3) 0.6126(3) 0.1572(2) 0.0274(7) Uani 1 1 d . . . . .
C52 C 0.9681(4) 0.5366(4) 0.6025(3) 0.0448(12) Uani 1 1 d . . . . .
H52 H 0.988995 0.480535 0.657948 0.035(12) Uiso 1 1 calc R . . . .
C43 C 0.3158(4) 0.4869(4) 0.1597(3) 0.0402(11) Uani 1 1 d . . . . .
C33 C 0.6518(3) 0.8628(3) 0.2420(3) 0.0276(8) Uani 1 1 d . . . . .
H33 H 0.580148 0.878707 0.261666 0.019(10) Uiso 1 1 calc R . . . .
C5 C 1.0025(4) 0.7093(4) 0.4877(3) 0.0458(13) Uani 1 1 d . . . . .
C42 C 0.4137(4) 0.5474(4) 0.1321(3) 0.0401(11) Uani 1 1 d . . . . .
H42 H 0.433100 0.580237 0.068750 0.044(14) Uiso 1 1 calc R . . . .
C32 C 0.7287(4) 0.9424(3) 0.2086(3) 0.0329(9) Uani 1 1 d . . . . .
H32 H 0.709412 1.012504 0.204512 0.046(14) Uiso 1 1 calc R . . . .
C34 C 0.6760(3) 0.7580(3) 0.2481(2) 0.0230(8) Uani 1 1 d . . . . .
C14 C 0.6163(4) 0.1328(3) 0.6173(3) 0.0328(9) Uani 1 1 d . . . . .
H14 H 0.681570 0.099052 0.649318 0.033(12) Uiso 1 1 calc R . . . .
C30 C 0.8604(4) 0.8203(3) 0.1826(3) 0.0289(9) Uani 1 1 d . . . . .
H30 H 0.932358 0.806074 0.162289 0.035(12) Uiso 1 1 calc R . . . .
C21 C 0.8077(3) 0.4668(3) 0.2352(3) 0.0230(8) Uani 1 1 d . . . . .
C31 C 0.8355(4) 0.9208(3) 0.1806(3) 0.0334(10) Uani 1 1 d . . . . .
H31 H 0.890091 0.974945 0.160417 0.038(13) Uiso 1 1 calc R . . . .
C13 C 0.5369(4) 0.0723(3) 0.5973(3) 0.0380(11) Uani 1 1 d . . . . .
H13 H 0.548172 -0.002408 0.615195 0.036(13) Uiso 1 1 calc R . . . .
C28 C 0.8088(3) 0.6320(3) 0.2124(2) 0.0227(8) Uani 1 1 d . . . . .
C24 C 0.6847(4) 0.1979(3) 0.3740(3) 0.0375(10) Uani 1 1 d . . . . .
H24 H 0.631971 0.167137 0.422588 0.028(11) Uiso 1 1 calc R . . . .
C27 C 0.8375(4) 0.2860(3) 0.2317(3) 0.0336(9) Uani 1 1 d . . . . .
H27 H 0.889764 0.315918 0.182548 0.020(10) Uiso 1 1 calc R . . . .
C20 C 0.8287(4) 0.1275(4) 0.8084(3) 0.0390(10) Uani 1 1 d . . . . .
C39 C 1.1552(4) 0.7291(4) 0.0510(3) 0.0411(11) Uani 1 1 d . . . . .
H39 H 1.231768 0.725312 0.066485 0.055(16) Uiso 1 1 calc R . . . .
C48 C 1.0313(5) 0.6269(5) 0.5687(3) 0.0550(15) Uani 1 1 d . . . . .
H48 H 1.095131 0.632915 0.600936 0.055(16) Uiso 1 1 calc R . . . .
C17 C 0.6225(4) 0.0945(4) 0.9010(3) 0.0449(12) Uani 1 1 d . . . . .
H17 H 0.552054 0.082355 0.932155 0.047(14) Uiso 1 1 calc R . . . .
C40 C 1.0771(4) 0.6693(4) 0.1152(3) 0.0352(10) Uani 1 1 d . . . . .
H40 H 1.099783 0.623661 0.174794 0.051(15) Uiso 1 1 calc R . . . .
C36 C 0.9308(4) 0.7418(3) 0.0058(3) 0.0358(10) Uani 1 1 d . . . . .
H36 H 0.854016 0.746429 -0.009257 0.032(12) Uiso 1 1 calc R . . . .
C35 C 0.9656(4) 0.6766(3) 0.0917(3) 0.0285(9) Uani 1 1 d . . . . .
C38 C 1.1213(4) 0.7938(4) -0.0353(3) 0.0420(11) Uani 1 1 d . . . . .
H38 H 1.175005 0.834193 -0.079526 0.056(16) Uiso 1 1 calc R . . . .
C25 C 0.7410(5) 0.1346(4) 0.3359(3) 0.0448(12) Uani 1 1 d . . . . .
H25 H 0.726765 0.060310 0.358459 0.065(18) Uiso 1 1 calc R . . . .
C26 C 0.8185(4) 0.1778(4) 0.2648(3) 0.0426(11) Uani 1 1 d . . . . .
H26 H 0.857899 0.133362 0.239252 0.056(16) Uiso 1 1 calc R . . . .
C19 C 0.8158(5) 0.0471(4) 0.8945(4) 0.0475(13) Uani 1 1 d . . . . .
C18 C 0.7139(5) 0.0307(4) 0.9405(3) 0.0484(13) Uani 1 1 d . . . . .
H18 H 0.706545 -0.024497 0.999487 0.061(17) Uiso 1 1 calc R . . . .
C37 C 1.0095(4) 0.8009(4) -0.0585(3) 0.0412(11) Uani 1 1 d . . . . .
H37 H 0.986934 0.845939 -0.118289 0.055(16) Uiso 1 1 calc R . . . .
C46 C 0.2784(5) 0.5152(6) 0.0002(4) 0.0638(17) Uani 1 1 d . . . . .
H46A H 0.287976 0.592440 -0.021298 0.051(16) Uiso 1 1 calc R . . . .
H46B H 0.219454 0.499584 -0.034851 0.063(17) Uiso 1 1 calc R . . . .
H46C H 0.348720 0.481295 -0.008660 0.07(2) Uiso 1 1 calc R . . . .
C47 C 0.1461(5) 0.4115(6) 0.1272(5) 0.0646(17) Uani 1 1 d . . . . .
H47A H 0.166260 0.336360 0.160128 0.07(2) Uiso 1 1 calc R . . . .
H47B H 0.102257 0.418819 0.073367 0.11(3) Uiso 1 1 calc R . . . .
H47C H 0.101586 0.437544 0.168002 0.060(17) Uiso 1 1 calc R . . . .
H20 H 0.900(4) 0.140(4) 0.780(3) 0.036(13) Uiso 1 1 d . . . . .
H19 H 0.884(5) 0.012(5) 0.920(4) 0.064(18) Uiso 1 1 d . . . . .
H5 H 1.041(4) 0.771(4) 0.463(4) 0.048(15) Uiso 1 1 d . . . . .

loop_
_atom_site_aniso_label
_atom_site_aniso_U_11
_atom_site_aniso_U_22
_atom_site_aniso_U_33
_atom_site_aniso_U_23
_atom_site_aniso_U_13
_atom_site_aniso_U_12
U1 0.02373(8) 0.02318(8) 0.01605(7) -0.00553(5) 0.00198(5) -0.00794(5)
O2 0.0269(14) 0.0231(13) 0.0185(13) -0.0070(11) 0.0045(10) -0.0068(11)
O1 0.0311(15) 0.0291(15) 0.0257(14) -0.0064(12) -0.0047(12) -0.0087(12)
O3 0.0406(17) 0.0233(14) 0.0251(14) -0.0104(12) 0.0121(12) -0.0106(12)
O4 0.0230(13) 0.0210(13) 0.0223(13) -0.0051(11) 0.0029(10) -0.0043(10)
N1 0.0286(17) 0.0254(17) 0.0201(16) -0.0049(13) 0.0006(13) -0.0068(13)
N2 0.0326(19) 0.0337(19) 0.0270(18) -0.0055(15) -0.0039(15) -0.0058(15)
N3 0.0297(18) 0.0300(18) 0.0250(17) -0.0052(14) -0.0012(14) -0.0053(14)
N7 0.0341(19) 0.0351(19) 0.0230(17) -0.0087(15) -0.0024(14) -0.0105(15)
N4 0.0244(16) 0.0200(15) 0.0215(16) -0.0057(13) -0.0020(13) -0.0029(12)
C1 0.030(2) 0.033(2) 0.0199(19) -0.0075(17) -0.0009(16) -0.0061(17)
C2 0.032(2) 0.034(2) 0.026(2) -0.0074(18) -0.0012(17) -0.0121(18)
C8 0.028(2) 0.0255(19) 0.0221(19) -0.0052(16) 0.0013(16) -0.0026(16)
C3 0.028(2) 0.036(2) 0.024(2) -0.0136(17) 0.0009(16) -0.0124(17)
C9 0.034(2) 0.0234(19) 0.0207(19) -0.0073(15) 0.0068(16) -0.0086(16)
C10 0.031(2) 0.0259(19) 0.0180(18) -0.0073(15) 0.0074(15) -0.0098(16)
C15 0.037(2) 0.027(2) 0.024(2) -0.0053(17) -0.0021(17) -0.0034(17)
C45 0.039(2) 0.044(3) 0.027(2) -0.0118(19) 0.0008(18) -0.014(2)
N5 0.040(2) 0.0191(16) 0.0282(17) -0.0147(14) 0.0108(15) -0.0005(14)
C41 0.034(2) 0.041(2) 0.027(2) -0.0090(19) -0.0022(18) -0.0069(19)
C23 0.035(2) 0.025(2) 0.0221(19) -0.0080(16) -0.0006(16) -0.0071(16)
C11 0.032(2) 0.034(2) 0.026(2) -0.0116(17) 0.0060(17) -0.0127(17)
C22 0.030(2) 0.0205(18) 0.0232(19) -0.0076(15) 0.0016(16) -0.0057(15)
C16 0.035(2) 0.031(2) 0.029(2) -0.0029(18) -0.0039(18) 0.0002(18)
C29 0.028(2) 0.0203(18) 0.0206(18) -0.0061(15) 0.0031(15) -0.0018(15)
C44 0.035(2) 0.051(3) 0.044(3) -0.022(2) -0.001(2) -0.012(2)
C4 0.037(2) 0.036(2) 0.027(2) -0.0058(18) -0.0021(18) -0.0135(19)
C12 0.048(3) 0.033(2) 0.032(2) -0.0165(19) 0.013(2) -0.022(2)
N8 0.045(2) 0.068(3) 0.049(3) -0.032(2) -0.015(2) -0.002(2)
N6 0.0296(18) 0.0296(18) 0.0240(17) -0.0113(14) 0.0027(14) -0.0009(14)
C52 0.046(3) 0.051(3) 0.026(2) 0.000(2) -0.014(2) -0.019(2)
C43 0.039(3) 0.045(3) 0.043(3) -0.024(2) -0.010(2) 0.000(2)
C33 0.031(2) 0.028(2) 0.024(2) -0.0099(16) 0.0064(16) -0.0020(16)
C5 0.047(3) 0.050(3) 0.037(3) -0.011(2) -0.002(2) -0.030(2)
C42 0.044(3) 0.051(3) 0.027(2) -0.016(2) -0.0057(19) -0.004(2)
C32 0.045(3) 0.024(2) 0.030(2) -0.0099(17) 0.0087(19) -0.0080(18)
C34 0.028(2) 0.0235(19) 0.0156(17) -0.0053(14) 0.0000(15) -0.0050(15)
C14 0.041(2) 0.029(2) 0.025(2) -0.0065(17) 0.0080(18) -0.0028(18)
C30 0.031(2) 0.027(2) 0.028(2) -0.0100(17) 0.0086(17) -0.0078(16)
C21 0.0250(19) 0.0224(18) 0.0199(18) -0.0059(15) 0.0033(15) -0.0047(15)
C31 0.037(2) 0.028(2) 0.033(2) -0.0104(18) 0.0125(19) -0.0135(18)
C13 0.057(3) 0.024(2) 0.033(2) -0.0108(18) 0.015(2) -0.014(2)
C28 0.0245(19) 0.0239(19) 0.0185(18) -0.0067(15) 0.0020(14) -0.0028(15)
C24 0.052(3) 0.028(2) 0.032(2) -0.0109(18) 0.017(2) -0.016(2)
C27 0.038(2) 0.029(2) 0.034(2) -0.0110(18) 0.0114(19) -0.0094(18)
C20 0.040(3) 0.035(2) 0.041(3) -0.014(2) -0.006(2) 0.001(2)
C39 0.038(3) 0.038(3) 0.049(3) -0.019(2) 0.010(2) -0.012(2)
C48 0.051(3) 0.069(4) 0.037(3) -0.008(3) -0.016(2) -0.030(3)
C17 0.048(3) 0.043(3) 0.034(3) -0.003(2) 0.001(2) -0.012(2)
C40 0.034(2) 0.037(2) 0.034(2) -0.0130(19) 0.0015(18) -0.0090(19)
C36 0.040(3) 0.032(2) 0.034(2) -0.0115(19) 0.0046(19) -0.0014(19)
C35 0.034(2) 0.024(2) 0.028(2) -0.0111(17) 0.0047(17) -0.0036(16)
C38 0.048(3) 0.032(2) 0.045(3) -0.014(2) 0.020(2) -0.009(2)
C25 0.065(3) 0.028(2) 0.041(3) -0.012(2) 0.019(2) -0.018(2)
C26 0.055(3) 0.030(2) 0.045(3) -0.018(2) 0.018(2) -0.006(2)
C19 0.056(3) 0.032(2) 0.048(3) -0.008(2) -0.022(3) 0.008(2)
C18 0.065(3) 0.035(3) 0.034(3) 0.002(2) -0.011(2) -0.009(2)
C37 0.050(3) 0.035(2) 0.031(2) -0.005(2) 0.010(2) 0.002(2)
C46 0.066(4) 0.087(5) 0.052(3) -0.040(3) -0.025(3) 0.012(3)
C47 0.046(3) 0.083(5) 0.086(5) -0.053(4) -0.019(3) -0.007(3)

_geom_special_details            
;
 All esds (except the esd in the dihedral angle between two l.s. planes)
 are estimated using the full covariance matrix.  The cell esds are taken
 into account individually in the estimation of esds in distances, angles
 and torsion angles; correlations between esds in cell parameters are only
 used when they are defined by crystal symmetry.  An approximate (isotropic)
 treatment of cell esds is used for estimating esds involving l.s. planes.
;
loop_
_geom_bond_atom_site_label_1
_geom_bond_atom_site_label_2
_geom_bond_distance
_geom_bond_site_symmetry_2
_geom_bond_publ_flag
U1 O2 2.487(2) . ?
U1 O2 2.403(3) 2_666 ?
U1 O1 2.164(3) . ?
U1 O3 2.176(3) . ?
U1 O4 2.277(2) . ?
U1 N1 2.604(3) . ?
U1 N7 2.613(3) . ?
U1 N4 2.576(3) . ?
O2 C10 1.350(5) . ?
O1 C3 1.327(5) . ?
O3 C23 1.319(5) . ?
O4 C34 1.324(4) . ?
N1 C1 1.374(5) . ?
N1 C8 1.339(5) . ?
N2 N3 1.370(5) . ?
N2 C1 1.328(5) . ?
N3 C8 1.348(5) . ?
N3 C15 1.438(5) . ?
N7 C45 1.347(5) . ?
N7 C41 1.355(5) . ?
N4 C21 1.359(5) . ?
N4 C28 1.343(5) . ?
C1 C2 1.471(5) . ?
C2 C3 1.405(6) . ?
C2 C52 1.398(6) . ?
C8 C9 1.464(5) . ?
C3 C4 1.401(5) . ?
C9 C10 1.411(6) . ?
C9 C14 1.402(6) . ?
C10 C11 1.399(5) . ?
C15 C16 1.372(6) . ?
C15 C20 1.391(6) . ?
C45 H45 0.9500 . ?
C45 C44 1.373(6) . ?
N5 N6 1.403(4) . ?
N5 C21 1.333(5) . ?
C41 H41 0.9500 . ?
C41 C42 1.361(6) . ?
C23 C22 1.395(5) . ?
C23 C24 1.415(5) . ?
C11 H11 0.9500 . ?
C11 C12 1.388(6) . ?
C22 C21 1.475(5) . ?
C22 C27 1.400(6) . ?
C16 H16 0.9500 . ?
C16 C17 1.390(6) . ?
C29 C34 1.424(5) . ?
C29 C30 1.404(5) . ?
C29 C28 1.474(5) . ?
C44 H44 0.9500 . ?
C44 C43 1.407(7) . ?
C4 H4 0.9500 . ?
C4 C5 1.379(6) . ?
C12 H12 0.9500 . ?
C12 C13 1.376(7) . ?
N8 C43 1.355(6) . ?
N8 C46 1.466(7) . ?
N8 C47 1.449(7) . ?
N6 C28 1.342(5) . ?
N6 C35 1.423(5) . ?
C52 H52 0.9500 . ?
C52 C48 1.373(6) . ?
C43 C42 1.409(7) . ?
C33 H33 0.9500 . ?
C33 C32 1.372(6) . ?
C33 C34 1.409(5) . ?
C5 C48 1.385(7) . ?
C5 H5 0.90(5) . ?
C42 H42 0.9500 . ?
C32 H32 0.9500 . ?
C32 C31 1.400(6) . ?
C14 H14 0.9500 . ?
C14 C13 1.385(6) . ?
C30 H30 0.9500 . ?
C30 C31 1.375(6) . ?
C31 H31 0.9500 . ?
C13 H13 0.9500 . ?
C24 H24 0.9500 . ?
C24 C25 1.372(7) . ?
C27 H27 0.9500 . ?
C27 C26 1.381(6) . ?
C20 C19 1.389(7) . ?
C20 H20 0.94(5) . ?
C39 H39 0.9500 . ?
C39 C40 1.386(6) . ?
C39 C38 1.375(7) . ?
C48 H48 0.9500 . ?
C17 H17 0.9500 . ?
C17 C18 1.384(7) . ?
C40 H40 0.9500 . ?
C40 C35 1.385(6) . ?
C36 H36 0.9500 . ?
C36 C35 1.375(6) . ?
C36 C37 1.388(6) . ?
C38 H38 0.9500 . ?
C38 C37 1.387(7) . ?
C25 H25 0.9500 . ?
C25 C26 1.390(6) . ?
C26 H26 0.9500 . ?
C19 C18 1.380(8) . ?
C19 H19 0.95(6) . ?
C18 H18 0.9500 . ?
C37 H37 0.9500 . ?
C46 H46A 0.9800 . ?
C46 H46B 0.9800 . ?
C46 H46C 0.9800 . ?
C47 H47A 0.9800 . ?
C47 H47B 0.9800 . ?
C47 H47C 0.9800 . ?

loop_
_geom_angle_atom_site_label_1
_geom_angle_atom_site_label_2
_geom_angle_atom_site_label_3
_geom_angle
_geom_angle_site_symmetry_1
_geom_angle_site_symmetry_3
_geom_angle_publ_flag
O2 U1 O2 64.14(10) 2_666 . ?
O2 U1 N1 88.31(10) 2_666 . ?
O2 U1 N1 67.77(9) . . ?
O2 U1 N7 96.59(10) 2_666 . ?
O2 U1 N7 81.69(10) . . ?
O2 U1 N4 147.35(9) . . ?
O2 U1 N4 148.01(9) 2_666 . ?
O1 U1 O2 125.04(9) . . ?
O1 U1 O2 83.91(10) . 2_666 ?
O1 U1 O3 119.51(11) . . ?
O1 U1 O4 78.70(10) . . ?
O1 U1 N1 67.82(10) . . ?
O1 U1 N7 148.87(10) . . ?
O1 U1 N4 77.35(10) . . ?
O3 U1 O2 79.29(9) . . ?
O3 U1 O2 143.43(9) . 2_666 ?
O3 U1 O4 127.09(10) . . ?
O3 U1 N1 77.14(11) . . ?
O3 U1 N7 77.50(11) . . ?
O3 U1 N4 68.39(10) . . ?
O4 U1 O2 82.36(9) . 2_666 ?
O4 U1 O2 133.45(9) . . ?
O4 U1 N1 146.01(9) . . ?
O4 U1 N7 70.57(10) . . ?
O4 U1 N4 68.78(9) . . ?
N1 U1 N7 143.23(10) . . ?
N4 U1 N1 107.78(10) . . ?
N4 U1 N7 86.84(10) . . ?
U1 O2 U1 115.86(10) 2_666 . ?
C10 O2 U1 122.7(2) . 2_666 ?
C10 O2 U1 119.0(2) . . ?
C3 O1 U1 153.8(3) . . ?
C23 O3 U1 152.5(2) . . ?
C34 O4 U1 130.1(2) . . ?
C1 N1 U1 130.5(2) . . ?
C8 N1 U1 125.0(3) . . ?
C8 N1 C1 104.2(3) . . ?
C1 N2 N3 103.1(3) . . ?
N2 N3 C15 118.9(3) . . ?
C8 N3 N2 110.3(3) . . ?
C8 N3 C15 130.1(3) . . ?
C45 N7 U1 125.3(3) . . ?
C45 N7 C41 114.8(4) . . ?
C41 N7 U1 118.9(3) . . ?
C21 N4 U1 130.4(2) . . ?
C28 N4 U1 125.1(2) . . ?
C28 N4 C21 103.9(3) . . ?
N1 C1 C2 125.6(3) . . ?
N2 C1 N1 113.4(3) . . ?
N2 C1 C2 121.0(4) . . ?
C3 C2 C1 120.9(4) . . ?
C52 C2 C1 120.3(4) . . ?
C52 C2 C3 118.8(4) . . ?
N1 C8 N3 108.9(3) . . ?
N1 C8 C9 125.9(4) . . ?
N3 C8 C9 125.1(4) . . ?
O1 C3 C2 120.9(3) . . ?
O1 C3 C4 119.5(4) . . ?
C4 C3 C2 119.6(4) . . ?
C10 C9 C8 119.6(3) . . ?
C14 C9 C8 120.9(4) . . ?
C14 C9 C10 119.4(4) . . ?
O2 C10 C9 120.2(3) . . ?
O2 C10 C11 121.0(4) . . ?
C11 C10 C9 118.7(4) . . ?
C16 C15 N3 119.8(4) . . ?
C16 C15 C20 122.0(4) . . ?
C20 C15 N3 118.2(4) . . ?
N7 C45 H45 117.6 . . ?
N7 C45 C44 124.9(4) . . ?
C44 C45 H45 117.6 . . ?
C21 N5 N6 101.6(3) . . ?
N7 C41 H41 117.5 . . ?
N7 C41 C42 125.0(4) . . ?
C42 C41 H41 117.5 . . ?
O3 C23 C22 121.4(3) . . ?
O3 C23 C24 119.8(4) . . ?
C22 C23 C24 118.8(4) . . ?
C10 C11 H11 119.7 . . ?
C12 C11 C10 120.7(4) . . ?
C12 C11 H11 119.7 . . ?
C23 C22 C21 120.8(4) . . ?
C23 C22 C27 119.5(4) . . ?
C27 C22 C21 119.7(3) . . ?
C15 C16 H16 120.4 . . ?
C15 C16 C17 119.2(4) . . ?
C17 C16 H16 120.4 . . ?
C34 C29 C28 119.8(3) . . ?
C30 C29 C34 119.3(3) . . ?
C30 C29 C28 120.9(4) . . ?
C45 C44 H44 120.2 . . ?
C45 C44 C43 119.6(4) . . ?
C43 C44 H44 120.2 . . ?
C3 C4 H4 119.8 . . ?
C5 C4 C3 120.3(4) . . ?
C5 C4 H4 119.8 . . ?
C11 C12 H12 119.7 . . ?
C13 C12 C11 120.6(4) . . ?
C13 C12 H12 119.7 . . ?
C43 N8 C46 119.8(5) . . ?
C43 N8 C47 121.2(5) . . ?
C47 N8 C46 118.8(4) . . ?
N5 N6 C35 115.9(3) . . ?
C28 N6 N5 109.9(3) . . ?
C28 N6 C35 134.1(3) . . ?
C2 C52 H52 119.6 . . ?
C48 C52 C2 120.9(4) . . ?
C48 C52 H52 119.6 . . ?
C44 C43 C42 115.9(4) . . ?
N8 C43 C44 122.3(5) . . ?
N8 C43 C42 121.8(5) . . ?
C32 C33 H33 119.1 . . ?
C32 C33 C34 121.8(4) . . ?
C34 C33 H33 119.1 . . ?
C4 C5 C48 120.0(4) . . ?
C4 C5 H5 116(3) . . ?
C48 C5 H5 124(3) . . ?
C41 C42 C43 119.8(4) . . ?
C41 C42 H42 120.1 . . ?
C43 C42 H42 120.1 . . ?
C33 C32 H32 119.8 . . ?
C33 C32 C31 120.3(4) . . ?
C31 C32 H32 119.8 . . ?
O4 C34 C29 122.6(3) . . ?
O4 C34 C33 119.8(3) . . ?
C33 C34 C29 117.6(3) . . ?
C9 C14 H14 119.7 . . ?
C13 C14 C9 120.6(4) . . ?
C13 C14 H14 119.7 . . ?
C29 C30 H30 119.2 . . ?
C31 C30 C29 121.6(4) . . ?
C31 C30 H30 119.2 . . ?
N4 C21 C22 126.0(3) . . ?
N5 C21 N4 115.0(3) . . ?
N5 C21 C22 119.0(3) . . ?
C32 C31 H31 120.4 . . ?
C30 C31 C32 119.2(4) . . ?
C30 C31 H31 120.4 . . ?
C12 C13 C14 119.9(4) . . ?
C12 C13 H13 120.0 . . ?
C14 C13 H13 120.0 . . ?
N4 C28 C29 125.8(3) . . ?
N6 C28 N4 109.6(3) . . ?
N6 C28 C29 124.6(3) . . ?
C23 C24 H24 119.7 . . ?
C25 C24 C23 120.5(4) . . ?
C25 C24 H24 119.7 . . ?
C22 C27 H27 119.4 . . ?
C26 C27 C22 121.2(4) . . ?
C26 C27 H27 119.4 . . ?
C15 C20 H20 122(3) . . ?
C19 C20 C15 117.8(5) . . ?
C19 C20 H20 120(3) . . ?
C40 C39 H39 120.1 . . ?
C38 C39 H39 120.1 . . ?
C38 C39 C40 119.7(5) . . ?
C52 C48 C5 120.4(4) . . ?
C52 C48 H48 119.8 . . ?
C5 C48 H48 119.8 . . ?
C16 C17 H17 120.1 . . ?
C18 C17 C16 119.9(5) . . ?
C18 C17 H17 120.1 . . ?
C39 C40 H40 120.3 . . ?
C35 C40 C39 119.4(4) . . ?
C35 C40 H40 120.3 . . ?
C35 C36 H36 120.5 . . ?
C35 C36 C37 119.1(4) . . ?
C37 C36 H36 120.5 . . ?
C40 C35 N6 119.0(4) . . ?
C36 C35 N6 119.7(4) . . ?
C36 C35 C40 121.3(4) . . ?
C39 C38 H38 119.6 . . ?
C39 C38 C37 120.7(4) . . ?
C37 C38 H38 119.6 . . ?
C24 C25 H25 119.6 . . ?
C24 C25 C26 120.8(4) . . ?
C26 C25 H25 119.6 . . ?
C27 C26 C25 119.2(4) . . ?
C27 C26 H26 120.4 . . ?
C25 C26 H26 120.4 . . ?
C20 C19 H19 114(4) . . ?
C18 C19 C20 121.0(5) . . ?
C18 C19 H19 125(4) . . ?
C17 C18 H18 120.0 . . ?
C19 C18 C17 120.1(5) . . ?
C19 C18 H18 120.0 . . ?
C36 C37 H37 120.1 . . ?
C38 C37 C36 119.8(4) . . ?
C38 C37 H37 120.1 . . ?
N8 C46 H46A 109.5 . . ?
N8 C46 H46B 109.5 . . ?
N8 C46 H46C 109.5 . . ?
H46A C46 H46B 109.5 . . ?
H46A C46 H46C 109.5 . . ?
H46B C46 H46C 109.5 . . ?
N8 C47 H47A 109.5 . . ?
N8 C47 H47B 109.5 . . ?
N8 C47 H47C 109.5 . . ?
H47A C47 H47B 109.5 . . ?
H47A C47 H47C 109.5 . . ?
H47B C47 H47C 109.5 . . ?

loop_
_geom_torsion_atom_site_label_1
_geom_torsion_atom_site_label_2
_geom_torsion_atom_site_label_3
_geom_torsion_atom_site_label_4
_geom_torsion
_geom_torsion_site_symmetry_1
_geom_torsion_site_symmetry_2
_geom_torsion_site_symmetry_3
_geom_torsion_site_symmetry_4
_geom_torsion_publ_flag
U1 O2 C10 C9 -96.9(4) 2_666 . . . ?
U1 O2 C10 C9 64.6(4) . . . . ?
U1 O2 C10 C11 83.0(4) 2_666 . . . ?
U1 O2 C10 C11 -115.5(3) . . . . ?
U1 O1 C3 C2 -7.9(9) . . . . ?
U1 O1 C3 C4 172.3(4) . . . . ?
U1 O3 C23 C22 -1.6(8) . . . . ?
U1 O3 C23 C24 176.5(4) . . . . ?
U1 O4 C34 C29 51.1(5) . . . . ?
U1 O4 C34 C33 -128.5(3) . . . . ?
U1 N1 C1 N2 172.3(3) . . . . ?
U1 N1 C1 C2 -6.5(6) . . . . ?
U1 N1 C8 N3 -172.6(3) . . . . ?
U1 N1 C8 C9 11.1(6) . . . . ?
U1 N7 C45 C44 -169.4(4) . . . . ?
U1 N7 C41 C42 168.6(4) . . . . ?
U1 N4 C21 N5 -169.8(3) . . . . ?
U1 N4 C21 C22 9.4(6) . . . . ?
U1 N4 C28 C29 -10.5(5) . . . . ?
U1 N4 C28 N6 171.1(2) . . . . ?
O2 C10 C11 C12 177.0(4) . . . . ?
O1 C3 C4 C5 -178.5(4) . . . . ?
O3 C23 C22 C21 0.3(6) . . . . ?
O3 C23 C22 C27 177.2(4) . . . . ?
O3 C23 C24 C25 -177.3(4) . . . . ?
N1 C1 C2 C3 5.1(7) . . . . ?
N1 C1 C2 C52 -172.8(4) . . . . ?
N1 C8 C9 C10 -39.2(6) . . . . ?
N1 C8 C9 C14 138.0(4) . . . . ?
N2 N3 C8 N1 -0.9(5) . . . . ?
N2 N3 C8 C9 175.4(4) . . . . ?
N2 N3 C15 C16 120.5(4) . . . . ?
N2 N3 C15 C20 -57.6(5) . . . . ?
N2 C1 C2 C3 -173.6(4) . . . . ?
N2 C1 C2 C52 8.5(7) . . . . ?
N3 N2 C1 N1 0.5(5) . . . . ?
N3 N2 C1 C2 179.4(4) . . . . ?
N3 C8 C9 C10 145.0(4) . . . . ?
N3 C8 C9 C14 -37.7(6) . . . . ?
N3 C15 C16 C17 -178.0(4) . . . . ?
N3 C15 C20 C19 177.1(4) . . . . ?
N7 C45 C44 C43 2.4(8) . . . . ?
N7 C41 C42 C43 0.7(8) . . . . ?
C1 N1 C8 N3 1.2(5) . . . . ?
C1 N1 C8 C9 -175.1(4) . . . . ?
C1 N2 N3 C8 0.3(5) . . . . ?
C1 N2 N3 C15 -171.1(4) . . . . ?
C1 C2 C3 O1 0.5(7) . . . . ?
C1 C2 C3 C4 -179.7(4) . . . . ?
C1 C2 C52 C48 179.0(5) . . . . ?
C2 C3 C4 C5 1.8(7) . . . . ?
C2 C52 C48 C5 -0.3(9) . . . . ?
C8 N1 C1 N2 -1.1(5) . . . . ?
C8 N1 C1 C2 -179.9(4) . . . . ?
C8 N3 C15 C16 -48.9(6) . . . . ?
C8 N3 C15 C20 133.0(5) . . . . ?
C8 C9 C10 O2 -1.2(5) . . . . ?
C8 C9 C10 C11 178.9(4) . . . . ?
C8 C9 C14 C13 -177.1(4) . . . . ?
C3 C2 C52 C48 1.0(8) . . . . ?
C3 C4 C5 C48 -1.1(8) . . . . ?
C9 C10 C11 C12 -3.0(6) . . . . ?
C9 C14 C13 C12 -0.4(6) . . . . ?
C10 C9 C14 C13 0.1(6) . . . . ?
C10 C11 C12 C13 2.7(6) . . . . ?
C15 N3 C8 N1 169.2(4) . . . . ?
C15 N3 C8 C9 -14.5(7) . . . . ?
C15 C16 C17 C18 1.1(7) . . . . ?
C15 C20 C19 C18 0.9(7) . . . . ?
C45 N7 C41 C42 -0.1(7) . . . . ?
C45 C44 C43 N8 178.5(5) . . . . ?
C45 C44 C43 C42 -1.7(7) . . . . ?
N5 N6 C28 N4 -0.1(4) . . . . ?
N5 N6 C28 C29 -178.5(3) . . . . ?
N5 N6 C35 C40 -74.1(5) . . . . ?
N5 N6 C35 C36 103.9(4) . . . . ?
C41 N7 C45 C44 -1.5(7) . . . . ?
C23 C22 C21 N4 -4.9(6) . . . . ?
C23 C22 C21 N5 174.3(4) . . . . ?
C23 C22 C27 C26 0.0(7) . . . . ?
C23 C24 C25 C26 0.0(8) . . . . ?
C11 C12 C13 C14 -0.9(6) . . . . ?
C22 C23 C24 C25 0.8(7) . . . . ?
C22 C27 C26 C25 0.8(8) . . . . ?
C16 C15 C20 C19 -0.9(7) . . . . ?
C16 C17 C18 C19 -1.2(8) . . . . ?
C29 C30 C31 C32 -1.4(7) . . . . ?
C44 C43 C42 C41 0.3(7) . . . . ?
C4 C5 C48 C52 0.3(9) . . . . ?
N8 C43 C42 C41 -179.9(5) . . . . ?
N6 N5 C21 N4 -1.5(4) . . . . ?
N6 N5 C21 C22 179.2(3) . . . . ?
C52 C2 C3 O1 178.5(4) . . . . ?
C52 C2 C3 C4 -1.7(7) . . . . ?
C33 C32 C31 C30 3.2(7) . . . . ?
C32 C33 C34 O4 176.6(4) . . . . ?
C32 C33 C34 C29 -2.9(6) . . . . ?
C34 C29 C30 C31 -2.6(6) . . . . ?
C34 C29 C28 N4 -20.8(6) . . . . ?
C34 C29 C28 N6 157.3(4) . . . . ?
C34 C33 C32 C31 -1.0(6) . . . . ?
C14 C9 C10 O2 -178.4(3) . . . . ?
C14 C9 C10 C11 1.6(6) . . . . ?
C30 C29 C34 O4 -174.9(3) . . . . ?
C30 C29 C34 C33 4.6(5) . . . . ?
C30 C29 C28 N4 159.0(4) . . . . ?
C30 C29 C28 N6 -22.8(6) . . . . ?
C21 N4 C28 C29 177.6(4) . . . . ?
C21 N4 C28 N6 -0.8(4) . . . . ?
C21 N5 N6 C28 0.9(4) . . . . ?
C21 N5 N6 C35 179.5(3) . . . . ?
C21 C22 C27 C26 177.0(4) . . . . ?
C28 N4 C21 N5 1.5(4) . . . . ?
C28 N4 C21 C22 -179.3(4) . . . . ?
C28 C29 C34 O4 4.9(5) . . . . ?
C28 C29 C34 C33 -175.5(3) . . . . ?
C28 C29 C30 C31 177.6(4) . . . . ?
C28 N6 C35 C40 104.0(5) . . . . ?
C28 N6 C35 C36 -78.0(6) . . . . ?
C24 C23 C22 C21 -177.8(4) . . . . ?
C24 C23 C22 C27 -0.8(6) . . . . ?
C24 C25 C26 C27 -0.8(8) . . . . ?
C27 C22 C21 N4 178.1(4) . . . . ?
C27 C22 C21 N5 -2.7(6) . . . . ?
C20 C15 C16 C17 0.0(7) . . . . ?
C20 C19 C18 C17 0.2(8) . . . . ?
C39 C40 C35 N6 178.2(4) . . . . ?
C39 C40 C35 C36 0.2(7) . . . . ?
C39 C38 C37 C36 -0.1(7) . . . . ?
C40 C39 C38 C37 0.7(7) . . . . ?
C35 N6 C28 N4 -178.3(4) . . . . ?
C35 N6 C28 C29 3.3(7) . . . . ?
C35 C36 C37 C38 -0.4(7) . . . . ?
C38 C39 C40 C35 -0.7(7) . . . . ?
C37 C36 C35 N6 -177.6(4) . . . . ?
C37 C36 C35 C40 0.3(7) . . . . ?
C46 N8 C43 C44 -175.2(5) . . . . ?
C46 N8 C43 C42 5.1(8) . . . . ?
C47 N8 C43 C44 0.1(8) . . . . ?
C47 N8 C43 C42 -179.7(5) . . . . ?

_smtbx_masks_special_details     ?
loop_
_smtbx_masks_void_nr
_smtbx_masks_void_average_x
_smtbx_masks_void_average_y
_smtbx_masks_void_average_z
_smtbx_masks_void_volume
_smtbx_masks_void_count_electrons
_smtbx_masks_void_content
1 0.000 0.000 0.500 600.5 218.2 '5 C4H8O'

_smtbx_masks_void_probe_radius   1.2
_smtbx_masks_void_truncation_radius 1.2
_shelx_res_file                  
;
TITL UEXPH_DMAP_A OLEX2: imported from CIF
    uexph_dmap_a.res
    created by SHELXL-2019/3 at 11:59:08 on 22-Apr-2025
CELL 0.71073 11.9637 13.5417 15.7213 67.894 88.453 88.57
ZERR 2 0.0006 0.0007 0.0008 0.001 0.001 0.001
LATT 1
SFAC C H N O U
UNIT 114 112 16 13 2

L.S. 8
PLAN  12 0 0
SIZE 0.1 0.15 0.15
TEMP -172.15
CONF
MORE -1
BOND $H
fmap 2 53
acta
ABIN
SHEL 999 0.8
OMIT -2 -1 1
OMIT -2 0 1
OMIT -2 0 2
OMIT -2 2 0
OMIT -1 -2 1
OMIT -1 0 2
OMIT -1 1 0
OMIT -1 1 3
OMIT -1 2 2
OMIT 0 -1 2
OMIT 0 2 0
OMIT 0 2 1
OMIT 0 2 2
OMIT 0 3 2
OMIT 1 -1 1
OMIT 1 0 1
OMIT 1 1 1
OMIT 1 2 1
OMIT 1 2 2
OMIT 2 -1 1
OMIT 2 0 0
OMIT 2 0 1
REM <olex2.extras>
REM <HklSrc "%.\\uexph_dmap_a.hkl">
REM </olex2.extras>

WGHT    0.024800    5.577900
FVAR       0.30885
U1    5    0.620297    0.518142    0.398128    11.00000    0.02373    0.02318 =
         0.01605   -0.00553    0.00198   -0.00794
O2    4    0.489131    0.399495    0.515435    11.00000    0.02691    0.02315 =
         0.01852   -0.00703    0.00447   -0.00683
O1    4    0.757186    0.601647    0.426877    11.00000    0.03107    0.02908 =
         0.02575   -0.00640   -0.00472   -0.00873
O3    4    0.653111    0.367824    0.381116    11.00000    0.04064    0.02328 =
         0.02509   -0.01044    0.01209   -0.01063
O4    4    0.601353    0.682442    0.284976    11.00000    0.02304    0.02104 =
         0.02228   -0.00506    0.00286   -0.00431
N1    3    0.720536    0.403833    0.549374    11.00000    0.02864    0.02544 =
         0.02015   -0.00485    0.00057   -0.00681
N2    3    0.827934    0.353978    0.675073    11.00000    0.03255    0.03370 =
         0.02700   -0.00551   -0.00385   -0.00581
N3    3    0.749956    0.278228    0.683636    11.00000    0.02966    0.03000 =
         0.02502   -0.00522   -0.00124   -0.00528
N7    3    0.461616    0.514668    0.288368    11.00000    0.03405    0.03512 =
         0.02305   -0.00866   -0.00245   -0.01052
N4    3    0.757840    0.540820    0.263361    11.00000    0.02444    0.01997 =
         0.02146   -0.00568   -0.00199   -0.00295
C1    1    0.807615    0.428119    0.592900    11.00000    0.03047    0.03314 =
         0.01991   -0.00745   -0.00086   -0.00610
C2    1    0.873456    0.526083    0.556547    11.00000    0.03245    0.03421 =
         0.02602   -0.00738   -0.00118   -0.01214
C8    1    0.686995    0.308265    0.607958    11.00000    0.02793    0.02551 =
         0.02213   -0.00524    0.00129   -0.00262
C3    1    0.844859    0.609083    0.473922    11.00000    0.02804    0.03562 =
         0.02441   -0.01360    0.00089   -0.01236
C9    1    0.601128    0.243246    0.590815    11.00000    0.03384    0.02343 =
         0.02073   -0.00728    0.00680   -0.00861
C10   1    0.503857    0.292880    0.543412    11.00000    0.03144    0.02594 =
         0.01795   -0.00734    0.00743   -0.00983
C15   1    0.736010    0.191631    0.770782    11.00000    0.03745    0.02707 =
         0.02360   -0.00530   -0.00212   -0.00344
C45   1    0.368308    0.456265    0.314156    11.00000    0.03927    0.04377 =
         0.02675   -0.01184    0.00078   -0.01413
AFIX  43
H45   2    0.352737    0.422516    0.378100    11.00000    0.03851
AFIX   0
N5    3    0.888297    0.503829    0.171587    11.00000    0.03959    0.01905 =
         0.02816   -0.01465    0.01079   -0.00054
C41   1    0.480538    0.558713    0.196439    11.00000    0.03381    0.04150 =
         0.02655   -0.00904   -0.00224   -0.00686
AFIX  43
H41   2    0.545431    0.600709    0.175284    11.00000    0.03375
AFIX   0
C23   1    0.704530    0.308726    0.341410    11.00000    0.03455    0.02497 =
         0.02209   -0.00801   -0.00064   -0.00712
C11   1    0.423660    0.229493    0.526311    11.00000    0.03191    0.03357 =
         0.02620   -0.01160    0.00596   -0.01267
AFIX  43
H11   2    0.356137    0.261295    0.497125    11.00000    0.03103
AFIX   0
C22   1    0.781232    0.352491    0.269223    11.00000    0.02991    0.02049 =
         0.02316   -0.00762    0.00163   -0.00567
C16   1    0.634013    0.176482    0.815483    11.00000    0.03497    0.03080 =
         0.02863   -0.00288   -0.00392    0.00018
AFIX  43
H16   2    0.572000    0.221467    0.788338    11.00000    0.01822
AFIX   0
C29   1    0.782185    0.738120    0.214005    11.00000    0.02816    0.02030 =
         0.02057   -0.00610    0.00307   -0.00183
C44   1    0.294014    0.441872    0.254908    11.00000    0.03504    0.05123 =
         0.04365   -0.02166   -0.00129   -0.01176
AFIX  43
H44   2    0.228315    0.401751    0.278063    11.00000    0.04022
AFIX   0
C4    1    0.909556    0.701186    0.440897    11.00000    0.03719    0.03565 =
         0.02738   -0.00584   -0.00208   -0.01350
AFIX  43
H4    2    0.889286    0.758334    0.385962    11.00000    0.03643
AFIX   0
C12   1    0.441791    0.120653    0.551560    11.00000    0.04814    0.03296 =
         0.03184   -0.01647    0.01294   -0.02151
AFIX  43
H12   2    0.388073    0.079135    0.537129    11.00000    0.04152
AFIX   0
N8    3    0.246887    0.473501    0.097949    11.00000    0.04482    0.06814 =
         0.04927   -0.03190   -0.01517   -0.00242
N6    3    0.886436    0.612584    0.157225    11.00000    0.02958    0.02959 =
         0.02401   -0.01130    0.00272   -0.00090
C52   1    0.968124    0.536620    0.602530    11.00000    0.04597    0.05147 =
         0.02600   -0.00007   -0.01375   -0.01902
AFIX  43
H52   2    0.988995    0.480535    0.657948    11.00000    0.03548
AFIX   0
C43   1    0.315769    0.486906    0.159684    11.00000    0.03948    0.04485 =
         0.04334   -0.02402   -0.00952    0.00034
C33   1    0.651763    0.862761    0.242043    11.00000    0.03059    0.02797 =
         0.02398   -0.00992    0.00639   -0.00198
AFIX  43
H33   2    0.580148    0.878707    0.261666    11.00000    0.01908
AFIX   0
C5    1    1.002529    0.709312    0.487740    11.00000    0.04682    0.04996 =
         0.03743   -0.01085   -0.00182   -0.02981
C42   1    0.413748    0.547422    0.132097    11.00000    0.04394    0.05096 =
         0.02675   -0.01581   -0.00571   -0.00352
AFIX  43
H42   2    0.433100    0.580237    0.068750    11.00000    0.04408
AFIX   0
C32   1    0.728703    0.942390    0.208636    11.00000    0.04501    0.02368 =
         0.02981   -0.00988    0.00867   -0.00796
AFIX  43
H32   2    0.709412    1.012504    0.204512    11.00000    0.04624
AFIX   0
C34   1    0.676017    0.757991    0.248056    11.00000    0.02842    0.02354 =
         0.01556   -0.00526    0.00003   -0.00502
C14   1    0.616262    0.132773    0.617327    11.00000    0.04146    0.02882 =
         0.02452   -0.00646    0.00798   -0.00280
AFIX  43
H14   2    0.681570    0.099052    0.649318    11.00000    0.03296
AFIX   0
C30   1    0.860446    0.820282    0.182617    11.00000    0.03071    0.02734 =
         0.02802   -0.01001    0.00858   -0.00777
AFIX  43
H30   2    0.932358    0.806074    0.162289    11.00000    0.03487
AFIX   0
C21   1    0.807685    0.466819    0.235179    11.00000    0.02504    0.02236 =
         0.01989   -0.00586    0.00327   -0.00473
C31   1    0.835506    0.920791    0.180597    11.00000    0.03743    0.02834 =
         0.03327   -0.01038    0.01249   -0.01350
AFIX  43
H31   2    0.890091    0.974945    0.160417    11.00000    0.03839
AFIX   0
C13   1    0.536932    0.072326    0.597335    11.00000    0.05662    0.02385 =
         0.03321   -0.01075    0.01539   -0.01419
AFIX  43
H13   2    0.548172   -0.002408    0.615195    11.00000    0.03645
AFIX   0
C28   1    0.808760    0.631989    0.212362    11.00000    0.02453    0.02387 =
         0.01852   -0.00667    0.00195   -0.00279
C24   1    0.684677    0.197905    0.373987    11.00000    0.05180    0.02773 =
         0.03246   -0.01091    0.01669   -0.01626
AFIX  43
H24   2    0.631971    0.167137    0.422588    11.00000    0.02838
AFIX   0
C27   1    0.837520    0.286021    0.231686    11.00000    0.03768    0.02855 =
         0.03366   -0.01100    0.01143   -0.00939
AFIX  43
H27   2    0.889764    0.315918    0.182548    11.00000    0.01969
AFIX   0
C20   1    0.828684    0.127464    0.808358    11.00000    0.04020    0.03538 =
         0.04107   -0.01362   -0.00618    0.00080
C39   1    1.155158    0.729053    0.050976    11.00000    0.03850    0.03831 =
         0.04856   -0.01861    0.01002   -0.01169
AFIX  43
H39   2    1.231768    0.725312    0.066485    11.00000    0.05520
AFIX   0
C48   1    1.031288    0.626908    0.568665    11.00000    0.05104    0.06893 =
         0.03689   -0.00776   -0.01555   -0.03049
AFIX  43
H48   2    1.095131    0.632915    0.600936    11.00000    0.05502
AFIX   0
C17   1    0.622532    0.094529    0.900953    11.00000    0.04785    0.04276 =
         0.03418   -0.00252    0.00108   -0.01161
AFIX  43
H17   2    0.552054    0.082355    0.932155    11.00000    0.04655
AFIX   0
C40   1    1.077058    0.669261    0.115219    11.00000    0.03438    0.03745 =
         0.03367   -0.01303    0.00145   -0.00898
AFIX  43
H40   2    1.099783    0.623661    0.174794    11.00000    0.05127
AFIX   0
C36   1    0.930829    0.741831    0.005840    11.00000    0.04048    0.03228 =
         0.03371   -0.01148    0.00461   -0.00138
AFIX  43
H36   2    0.854016    0.746429   -0.009257    11.00000    0.03232
AFIX   0
C35   1    0.965560    0.676615    0.091746    11.00000    0.03379    0.02419 =
         0.02844   -0.01109    0.00473   -0.00361
C38   1    1.121280    0.793821   -0.035317    11.00000    0.04750    0.03165 =
         0.04534   -0.01357    0.02044   -0.00897
AFIX  43
H38   2    1.175005    0.834193   -0.079526    11.00000    0.05607
AFIX   0
C25   1    0.740957    0.134561    0.335925    11.00000    0.06474    0.02804 =
         0.04063   -0.01219    0.01879   -0.01793
AFIX  43
H25   2    0.726765    0.060310    0.358459    11.00000    0.06499
AFIX   0
C26   1    0.818477    0.177760    0.264796    11.00000    0.05540    0.03012 =
         0.04450   -0.01765    0.01803   -0.00583
AFIX  43
H26   2    0.857899    0.133362    0.239252    11.00000    0.05630
AFIX   0
C19   1    0.815837    0.047059    0.894484    11.00000    0.05596    0.03228 =
         0.04841   -0.00755   -0.02205    0.00795
C18   1    0.713949    0.030671    0.940543    11.00000    0.06459    0.03470 =
         0.03396    0.00194   -0.01113   -0.00881
AFIX  43
H18   2    0.706545   -0.024497    0.999487    11.00000    0.06135
AFIX   0
C37   1    1.009545    0.800857   -0.058522    11.00000    0.05049    0.03484 =
         0.03079   -0.00464    0.01048    0.00203
AFIX  43
H37   2    0.986934    0.845939   -0.118289    11.00000    0.05545
AFIX   0
C46   1    0.278369    0.515158    0.000182    11.00000    0.06578    0.08678 =
         0.05210   -0.04045   -0.02547    0.01171
AFIX 137
H46A  2    0.287976    0.592440   -0.021298    11.00000    0.05121
H46B  2    0.219454    0.499584   -0.034851    11.00000    0.06292
H46C  2    0.348720    0.481295   -0.008660    11.00000    0.07446
AFIX   0
C47   1    0.146090    0.411541    0.127231    11.00000    0.04568    0.08251 =
         0.08563   -0.05295   -0.01863   -0.00666
AFIX 137
H47A  2    0.166260    0.336360    0.160128    11.00000    0.07178
H47B  2    0.102257    0.418819    0.073367    11.00000    0.11126
H47C  2    0.101586    0.437544    0.168002    11.00000    0.05956
AFIX   0
H20   2    0.899906    0.139865    0.779610    11.00000    0.03631
H19   2    0.883941    0.012364    0.920362    11.00000    0.06410
H5    2    1.040816    0.770695    0.463371    11.00000    0.04832
HKLF 4


REM  UEXPH_DMAP_A OLEX2: imported from CIF
REM wR2 = 0.0726, GooF = S = 1.081, Restrained GooF = 1.081 for all data
REM R1 = 0.0297 for 8459 Fo > 4sig(Fo) and 0.0379 for all 9602 data
REM 588 parameters refined using 0 restraints

END

WGHT      0.0246      5.6000

REM Highest difference peak  2.559,  deepest hole -1.200,  1-sigma level  0.105
Q1    1   0.8586  0.5535  0.1928  11.00000  0.05    2.56
Q2    1   0.6800  0.4854  0.4239  11.00000  0.05    1.99
Q3    1   0.5715  0.4820  0.3888  11.00000  0.05    1.52
Q4    1   0.6783  0.5451  0.4209  11.00000  0.05    1.36
Q5    1   0.6589  0.5359  0.3444  11.00000  0.05    0.84
Q6    1   0.5841  0.5008  0.4432  11.00000  0.05    0.80
Q7    1   0.6198  0.5185  0.4732  11.00000  0.05    0.65
Q8    1   0.5534  0.5638  0.3680  11.00000  0.05    0.60
Q9    1   0.8152  0.5327  0.1358  11.00000  0.05    0.57
Q10   1   0.6440  0.4220  0.3936  11.00000  0.05    0.51
Q11   1   0.8106  0.6286  0.1339  11.00000  0.05    0.51
Q12   1   0.1175  0.5390  0.0004  11.00000  0.05    0.50
;
_shelx_res_checksum              48434
_shelx_fab_file                  
;
-15 -4 1 0.2368 -1.6574
-15 -4 2 -0.4458 1.3092
-15 -3 1 -0.8568 0.3391
-15 -3 2 -0.2500 0.5992
-15 -3 3 0.7709 -0.3111
-15 -2 1 -0.4675 0.1031
-15 -2 2 0.4209 -0.5310
-15 -2 3 -0.2472 0.2582
-15 -2 4 -1.7800 -0.1254
-15 -1 1 0.1412 -0.0817
-15 -1 2 -0.3512 0.0171
-15 -1 3 -1.3418 0.4278
-15 -1 4 -1.7179 -0.5103
-15 -1 5 0.5895 -0.7944
-15 0 1 0.4342 0.0550
-15 0 2 -0.2683 -0.0103
-15 0 3 0.7403 -0.1850
-15 0 4 1.0677 0.0246
-15 0 5 2.5770 0.0013
-15 1 1 1.1910 0.1784
-15 1 2 -1.1042 0.0321
-15 1 3 0.6712 -0.0318
-15 1 4 -0.1786 0.2613
-15 1 5 0.5573 -0.1488
-15 2 1 0.4632 -0.3340
-15 2 2 -1.9959 0.0002
-15 2 3 0.3606 -0.0495
-15 2 4 -1.0872 -0.2399
-15 2 5 0.1080 -0.1515
-15 3 1 0.2643 -0.2530
-15 3 2 0.3419 0.2908
-15 3 3 1.6144 -0.2437
-15 3 4 0.0140 -0.2932
-15 3 5 0.8867 0.2025
-15 4 1 -0.1595 0.5352
-15 4 2 0.2016 -0.4897
-15 4 3 0.0424 -0.3677
-15 4 4 -0.1353 0.3567
-15 4 5 0.5739 0.1402
-15 5 1 -0.2587 0.3421
-15 5 2 -0.1458 -1.1858
-15 5 3 -0.1228 1.1507
-14 -7 1 -0.1276 -0.5034
-14 -6 1 -0.3872 -0.9984
-14 -6 2 0.1858 -0.0216
-14 -6 3 -0.8373 1.5440
-14 -5 1 -1.1458 -0.4034
-14 -5 2 -0.4809 1.2805
-14 -5 3 -0.3199 0.8484
-14 -5 4 0.8298 0.0252
-14 -4 1 -0.8329 0.2614
-14 -4 2 0.3514 0.1757
-14 -4 3 -0.0997 -0.6558
-14 -4 4 -0.7929 -0.1813
-14 -4 5 -0.7624 -0.1729
-14 -3 1 0.4816 -0.0865
-14 -3 2 0.3104 -0.3529
-14 -3 3 -0.9292 -0.0267
-14 -3 4 -0.6305 0.0137
-14 -3 5 1.1140 -0.4707
-14 -3 6 0.6219 -0.4582
-14 -2 1 0.0214 -0.0014
-14 -2 2 -0.0360 0.0951
-14 -2 3 -0.0498 0.4315
-14 -2 4 1.7442 0.0336
-14 -2 5 2.3183 -0.0859
-14 -2 6 0.2305 0.0119
-14 -2 7 0.1252 0.0043
-14 -1 1 0.0552 -0.1606
-14 -1 2 0.5761 -0.2409
-14 -1 3 0.7757 0.1152
-14 -1 4 2.0595 0.1494
-14 -1 5 0.3879 0.1975
-14 -1 6 -1.3254 0.4203
-14 -1 7 -0.4602 -0.0809
-14 -1 8 -0.1679 -0.5148
-14 0 1 0.3549 0.1941
-14 0 2 -1.4507 -0.1953
-14 0 3 -0.2836 -0.0172
-14 0 4 -0.0685 0.0124
-14 0 5 -1.9494 -0.1584
-14 0 6 -1.2916 0.1645
-14 0 7 -0.1072 0.0570
-14 0 8 0.4143 1.0518
-14 1 1 -0.3446 -0.1035
-14 1 2 -1.5587 -0.1468
-14 1 3 1.4059 -0.0128
-14 1 4 -0.8363 0.1320
-14 1 5 -0.8747 -0.2459
-14 1 6 0.4683 -0.1725
-14 1 7 0.1185 0.0361
-14 1 8 0.6794 0.2978
-14 2 1 0.3793 -0.1838
-14 2 2 0.8267 0.3197
-14 2 3 1.6753 -0.0029
-14 2 4 -1.3014 0.1235
-14 2 5 1.1774 -0.0321
-14 2 6 0.2962 0.1138
-14 2 7 -0.8879 -0.0101
-14 2 8 -0.1783 -1.1515
-14 2 9 -1.3616 -1.4028
-14 3 1 1.3035 0.0693
-14 3 2 0.2140 -0.0400
-14 3 3 -0.4324 -0.1313
-14 3 4 -0.7731 0.2247
-14 3 5 1.1225 0.1976
-14 3 6 -0.9370 0.1396
-14 3 7 -0.4250 -0.1869
-14 3 8 0.3373 -0.4198
-14 3 9 0.1594 1.2546
-14 4 1 2.0738 0.0899
-14 4 2 0.0459 -0.5349
-14 4 3 0.0111 0.6899
-14 4 4 -0.2233 0.1026
-14 4 5 -0.4380 -0.3335
-14 4 6 0.1201 0.1007
-14 4 7 1.1680 0.4781
-14 4 8 1.2345 0.7185
-14 5 1 0.9282 0.0431
-14 5 2 0.1747 -0.4949
-14 5 3 -0.1671 0.4912
-14 5 4 -0.7021 -0.8363
-14 5 5 -0.3594 -0.4044
-14 5 6 1.6814 0.6023
-14 5 7 -0.1449 0.2723
-14 5 8 -0.4099 -0.7969
-14 6 1 -0.2509 -0.0638
-14 6 2 0.1773 0.0889
-14 6 3 -0.8235 -0.4092
-14 6 4 -0.3243 0.0634
-14 6 5 -0.2214 0.1116
-14 6 6 0.8938 0.2119
-14 6 7 -2.0550 -0.5659
-14 7 1 0.3400 1.0376
-14 7 2 -0.1558 0.4020
-14 7 3 -1.2600 -0.9114
-14 7 4 -0.4188 1.3848
-14 7 5 -0.8177 -0.5672
-14 7 6 0.9694 0.2581
-13 -9 1 0.0893 -0.1390
-13 -8 1 1.3037 0.8163
-13 -8 2 0.1763 0.8444
-13 -8 3 1.1740 -1.3984
-13 -7 1 0.7952 0.2942
-13 -7 2 -0.1956 -0.2595
-13 -7 3 0.3373 -0.3240
-13 -7 4 0.5257 -0.5346
-13 -6 1 -0.5677 -0.0929
-13 -6 2 -0.0751 -0.1761
-13 -6 3 -0.3690 0.1233
-13 -6 4 -0.0535 -0.7858
-13 -6 5 -1.5736 0.1153
-13 -6 6 0.4090 0.4014
-13 -5 1 -0.4629 -0.0575
-13 -5 2 0.5594 -0.2810
-13 -5 3 -0.6274 -0.1770
-13 -5 4 0.0198 -0.6040
-13 -5 5 0.1122 -0.0411
-13 -5 6 0.9759 -0.0966
-13 -5 7 -0.2778 -0.3763
-13 -4 1 -0.7285 0.2181
-13 -4 2 -0.2094 0.0764
-13 -4 3 -0.1924 -0.0084
-13 -4 4 0.8612 -0.1442
-13 -4 5 0.6894 -0.1288
-13 -4 6 -0.9516 -0.2038
-13 -4 7 -0.1067 -0.2045
-13 -4 8 0.7574 -1.2575
-13 -3 1 -1.8980 0.2976
-13 -3 2 -0.0330 0.1894
-13 -3 3 1.1272 -0.1532
-13 -3 4 0.5319 0.2035
-13 -3 5 -0.9024 0.2194
-13 -3 6 -1.5646 0.1663
-13 -3 7 0.7303 0.1530
-13 -3 8 -0.5341 -0.4440
-13 -2 1 -1.6232 -0.2354
-13 -2 2 0.8951 -0.1097
-13 -2 3 1.0057 -0.2641
-13 -2 4 -0.7464 0.0825
-13 -2 5 -1.7278 0.0237
-13 -2 6 -0.0349 0.1811
-13 -2 7 0.6684 0.5993
-13 -2 8 -0.7343 0.7183
-13 -2 9 0.2309 1.5991
-13 -1 1 -0.8933 0.1113
-13 -1 2 0.0984 0.1369
-13 -1 3 -0.2400 -0.0320
-13 -1 4 -1.3527 -0.2541
-13 -1 5 -1.3934 -0.1778
-13 -1 6 1.2939 -0.0003
-13 -1 7 0.1841 0.2709
-13 -1 8 0.4559 0.3835
-13 -1 9 0.8835 0.5339
-13 -1 10 0.3738 0.3169
-13 0 1 0.3024 0.0465
-13 0 2 0.2824 0.0868
-13 0 3 0.2661 0.2066
-13 0 4 -0.6219 -0.0046
-13 0 5 0.1474 -0.0008
-13 0 6 1.8412 -0.2063
-13 0 7 -0.2769 -0.2557
-13 0 8 0.5374 -0.3253
-13 0 9 -0.5598 -0.6872
-13 0 10 -0.4402 -0.9089
-13 1 1 0.1329 0.0078
-13 1 2 0.0802 0.0468
-13 1 3 0.0458 0.0605
-13 1 4 -0.2887 -0.0085
-13 1 5 1.0390 0.0409
-13 1 6 0.3581 0.2230
-13 1 7 -0.7784 0.1962
-13 1 8 0.2292 -0.1160
-13 1 9 -0.4104 -0.2448
-13 1 10 0.6350 0.0884
-13 2 1 -0.9495 -0.1478
-13 2 2 -0.4672 0.0922
-13 2 3 -0.7051 -0.1455
-13 2 4 -0.4505 -0.1026
-13 2 5 0.1785 -0.0127
-13 2 6 -0.7269 0.1852
-13 2 7 0.3987 0.1309
-13 2 8 0.7557 0.2844
-13 2 9 0.7429 1.0127
-13 2 10 0.3597 0.6197
-13 2 11 -0.5240 0.3012
-13 3 1 -0.3365 -0.0376
-13 3 2 -0.1367 0.2513
-13 3 3 -0.8288 0.0239
-13 3 4 -0.2577 -0.0560
-13 3 5 0.0879 -0.0790
-13 3 6 1.0344 -0.1552
-13 3 7 0.7803 -0.0683
-13 3 8 0.0490 -0.0618
-13 3 9 0.4072 0.1222
-13 3 10 -1.1712 -0.8963
-13 3 11 -0.6641 -0.4304
-13 4 1 -0.2289 0.0957
-13 4 2 -0.2999 -0.2872
-13 4 3 -0.3256 0.1128
-13 4 4 0.6301 -0.0609
-13 4 5 0.5233 -0.0392
-13 4 6 1.3243 -0.1782
-13 4 7 -2.3676 -0.1618
-13 4 8 -1.2736 -0.7097
-13 4 9 -0.4468 -0.2270
-13 4 10 -1.6980 -0.0062
-13 4 11 0.1012 0.3341
-13 5 1 0.6295 -0.0618
-13 5 2 0.1541 -0.1335
-13 5 3 0.3767 0.3975
-13 5 4 0.4278 0.0658
-13 5 5 -0.2003 -0.3182
-13 5 6 0.7732 -0.0163
-13 5 7 -2.7402 0.1643
-13 5 8 0.9671 -0.0685
-13 5 9 0.5773 0.7714
-13 5 10 -0.7278 0.4815
-13 5 11 0.4027 -0.9076
-13 6 1 0.4023 0.2987
-13 6 2 -0.4067 0.0386
-13 6 3 0.5412 -0.3070
-13 6 4 0.2791 0.2691
-13 6 5 0.4637 -0.5876
-13 6 6 2.1113 0.5640
-13 6 7 -0.5536 0.2745
-13 6 8 2.6824 0.0111
-13 6 9 0.8736 -0.1217
-13 6 10 -0.1792 -0.5879
-13 7 1 -1.7072 -0.2075
-13 7 2 -0.4648 -0.5218
-13 7 3 1.1732 -0.2877
-13 7 4 0.2494 0.6723
-13 7 5 0.0615 -0.7493
-13 7 6 0.8018 0.3478
-13 7 7 -1.6537 -0.5581
-13 7 8 0.7397 -0.3846
-13 7 9 -0.3011 -0.3901
-13 7 10 -0.0551 0.7570
-13 8 1 -0.7752 -0.8553
-13 8 2 0.9940 0.3627
-13 8 3 0.8869 0.5632
-13 8 4 -0.1591 -0.0202
-13 8 5 -0.6216 -0.1522
-13 8 6 -0.0816 -0.0490
-13 8 7 -1.6137 -0.2679
-13 8 8 0.3406 0.2705
-13 8 9 0.0804 0.5784
-13 9 1 0.6998 -1.4887
-13 9 2 0.4716 0.8708
-13 9 3 0.5057 -0.4461
-13 9 4 1.1658 -0.7646
-13 9 5 0.4998 1.0143
-13 9 6 0.9569 -0.8459
-13 9 7 0.0080 0.4813
-12 -10 1 0.6183 -0.4209
-12 -10 2 1.2499 -0.0499
-12 -9 1 2.2525 0.8192
-12 -9 2 0.4096 0.2398
-12 -9 3 0.1836 -1.3737
-12 -9 4 -0.9676 1.2732
-12 -8 1 0.9644 0.0357
-12 -8 2 -1.4617 -0.0627
-12 -8 3 -0.4910 0.2176
-12 -8 4 -0.7594 1.2973
-12 -8 5 0.3439 0.4244
-12 -7 1 -0.1621 -0.3586
-12 -7 2 -1.7050 0.4823
-12 -7 3 -0.8047 0.5414
-12 -7 4 -0.4891 0.1794
-12 -7 5 -0.3911 0.2986
-12 -7 6 0.9252 0.5954
-12 -6 1 0.0048 -0.1998
-12 -6 2 -0.5545 0.3504
-12 -6 3 0.4889 0.1832
-12 -6 4 0.9475 -0.0030
-12 -6 5 0.4539 0.2085
-12 -6 6 1.1963 -0.0520
-12 -6 7 -1.6317 -0.5261
-12 -5 1 -0.5711 0.0958
-12 -5 2 0.5854 -0.2144
-12 -5 3 1.2366 0.1233
-12 -5 4 0.5018 0.1373
-12 -5 5 0.0220 0.1132
-12 -5 6 -0.3364 0.1989
-12 -5 7 -0.9974 0.1225
-12 -5 8 0.9538 -0.1784
-12 -4 1 0.0266 0.3165
-12 -4 2 1.8142 -0.2654
-12 -4 3 0.8737 0.1589
-12 -4 4 -0.7014 0.1944
-12 -4 5 -0.1628 0.0810
-12 -4 6 -0.5852 0.1724
-12 -4 7 0.2532 -0.0429
-12 -4 8 -0.2575 -0.0633
-12 -4 9 -0.4074 0.5244
-12 -3 1 0.8451 -0.0211
-12 -3 2 0.8640 -0.0367
-12 -3 3 -0.1781 -0.1109
-12 -3 4 -1.5610 0.1540
-12 -3 5 0.1870 -0.0361
-12 -3 6 0.4540 -0.1732
-12 -3 7 1.0726 -0.1643
-12 -3 8 -0.0006 -0.0110
-12 -3 9 1.4092 -0.3785
-12 -3 10 0.8239 -0.7544
-12 -2 1 0.4350 0.0056
-12 -2 2 -1.2764 0.1474
-12 -2 3 -0.8043 -0.2549
-12 -2 4 -1.8411 0.2112
-12 -2 5 0.8714 -0.0410
-12 -2 6 1.0930 -0.3368
-12 -2 7 0.0629 -0.1281
-12 -2 8 -0.7331 -0.3124
-12 -2 9 0.3795 -0.6200
-12 -2 10 -0.9804 -0.0686
-12 -2 11 -1.4583 -0.7180
-12 -1 1 0.5220 -0.1829
-12 -1 2 -0.9040 0.0956
-12 -1 3 1.0215 0.0693
-12 -1 4 0.2132 0.2583
-12 -1 5 2.1279 0.0382
-12 -1 6 0.5133 -0.2027
-12 -1 7 -1.1323 -0.0284
-12 -1 8 -0.7881 -0.2795
-12 -1 9 0.3224 -0.3010
-12 -1 10 -0.7287 -0.3265
-12 -1 11 -0.6406 -0.5253
-12 0 1 -1.1857 0.0023
-12 0 2 0.4272 -0.0711
-12 0 3 1.9354 -0.0432
-12 0 4 0.3836 -0.1144
-12 0 5 0.5168 0.1334
-12 0 6 -1.3411 0.0345
-12 0 7 -0.4509 0.0804
-12 0 8 0.2305 0.0801
-12 0 9 1.0969 -0.1628
-12 0 10 -0.0740 -0.1305
-12 0 11 0.6595 0.8654
-12 0 12 1.5973 1.1721
-12 1 1 -1.6575 0.1586
-12 1 2 2.0240 -0.0421
-12 1 3 -0.4409 -0.0059
-12 1 4 -1.3912 -0.0500
-12 1 5 -0.7586 -0.0046
-12 1 6 -0.8709 -0.2846
-12 1 7 0.8489 -0.0835
-12 1 8 -0.9381 0.0828
-12 1 9 -0.1601 -0.2818
-12 1 10 -1.3491 0.0968
-12 1 11 0.1930 0.3839
-12 1 12 -0.2345 -0.4990
-12 2 1 0.6536 0.2301
-12 2 2 2.2963 0.2161
-12 2 3 -2.2367 0.0319
-12 2 4 0.4514 0.1092
-12 2 5 0.8383 -0.0061
-12 2 6 0.5525 -0.0204
-12 2 7 -0.1334 0.0422
-12 2 8 -2.0653 -0.2066
-12 2 9 0.1024 -0.3168
-12 2 10 -0.9723 0.0497
-12 2 11 0.9684 0.0390
-12 2 12 -0.2110 0.2706
-12 3 1 1.5174 0.1353
-12 3 2 0.9838 -0.1858
-12 3 3 -0.9461 -0.3307
-12 3 4 1.9122 0.0505
-12 3 5 -0.3750 0.1980
-12 3 6 -0.2081 0.1543
-12 3 7 -1.7932 -0.0263
-12 3 8 -0.4077 -0.0548
-12 3 9 1.3239 0.1868
-12 3 10 -0.0892 0.1644
-12 3 11 1.7373 0.1434
-12 3 12 -0.0098 0.5937
-12 4 1 0.4460 0.1114
-12 4 2 -0.3490 -0.0273
-12 4 3 -0.1842 -0.0164
-12 4 4 -0.7563 -0.0600
-12 4 5 -1.6446 0.0378
-12 4 6 0.9120 -0.1050
-12 4 7 -0.8903 0.1626
-12 4 8 1.9811 0.1717
-12 4 9 1.2935 -0.0224
-12 4 10 -0.0572 -0.2742
-12 4 11 1.0441 -0.3998
-12 4 12 -1.2219 0.1142
-12 4 13 -1.6269 -0.6587
-12 5 1 -1.7574 0.0834
-12 5 2 -0.5280 0.1782
-12 5 3 0.4823 -0.1260
-12 5 4 -1.6072 -0.1304
-12 5 5 0.4481 0.1477
-12 5 6 1.6716 0.1308
-12 5 7 -1.0603 0.1786
-12 5 8 1.4952 -0.2545
-12 5 9 0.2028 -0.2815
-12 5 10 -0.2689 0.0700
-12 5 11 0.5343 0.1222
-12 5 12 -1.0139 0.6364
-12 6 1 -2.7154 0.2124
-12 6 2 0.7051 -0.0328
-12 6 3 0.4958 -0.2494
-12 6 4 -1.9152 0.1865
-12 6 5 0.0782 0.1589
-12 6 6 -0.6333 0.0327
-12 6 7 -2.0048 -0.1010
-12 6 8 0.0847 -0.0037
-12 6 9 -0.4356 0.1982
-12 6 10 0.1036 0.7660
-12 6 11 0.8992 0.8045
-12 6 12 0.4139 0.6444
-12 7 1 -1.2248 0.4514
-12 7 2 1.1460 -0.2010
-12 7 3 -0.6399 -0.0412
-12 7 4 -0.9664 0.0940
-12 7 5 0.4446 0.1350
-12 7 6 0.3416 0.0061
-12 7 7 0.0826 0.2823
-12 7 8 0.5194 0.2125
-12 7 9 -0.1639 -0.2370
-12 7 10 0.3362 0.0307
-12 7 11 -0.3125 -0.3833
-12 7 12 -0.2588 -1.1615
-12 8 1 -0.1282 -0.4535
-12 8 2 0.2866 -0.0176
-12 8 3 -0.0389 -0.2327
-12 8 4 1.5311 -0.2510
-12 8 5 0.7611 0.4085
-12 8 6 1.2497 -0.3291
-12 8 7 0.5814 0.4237
-12 8 8 -0.2109 -0.3520
-12 8 9 -1.2486 -0.5730
-12 8 10 -0.2563 -0.8538
-12 8 11 -1.5396 -1.0222
-12 9 1 -1.1558 0.0422
-12 9 2 -0.8926 1.0030
-12 9 3 -0.6341 -0.3926
-12 9 4 -0.4217 0.0554
-12 9 5 -2.3077 0.4247
-12 9 6 -0.4905 -0.5655
-12 9 7 -0.9487 0.8333
-12 9 8 -1.0896 -0.4839
-12 9 9 -0.7439 -0.0695
-12 9 10 2.0864 -0.5519
-12 9 11 0.3108 0.9071
-12 10 1 -1.5180 0.3200
-12 10 2 0.1179 -0.0801
-12 10 3 -0.9610 -0.3904
-12 10 4 -0.5484 0.2251
-12 10 5 -1.1665 0.0486
-12 10 6 0.2574 0.1564
-12 10 7 -0.1043 0.8221
-12 10 8 0.3430 -1.1156
-12 10 9 1.2817 0.0804
-12 11 2 1.7905 -1.3604
-12 11 3 0.5924 0.5970
-12 11 4 2.6405 -0.5802
-12 11 5 1.6211 -0.2223
-12 11 6 1.3276 0.6785
-12 11 7 1.5847 -0.5421
-11 -11 1 0.4042 -1.9698
-11 -11 2 -0.2309 0.6414
-11 -10 1 -0.3507 1.1192
-11 -10 2 -0.7067 1.1541
-11 -10 3 -0.9304 -0.2449
-11 -10 4 0.3304 1.4064
-11 -9 1 -1.0095 0.3289
-11 -9 2 -0.7454 -0.2671
-11 -9 3 -0.4507 0.1190
-11 -9 4 0.6285 0.2364
-11 -9 5 0.5702 -0.4492
-11 -8 1 -0.4871 -0.3123
-11 -8 2 -0.5991 0.0355
-11 -8 3 0.2412 -0.3841
-11 -8 4 0.5374 -0.7621
-11 -8 5 -0.4555 -0.0190
-11 -8 6 -0.7396 0.4942
-11 -8 7 -1.6186 -1.5785
-11 -7 1 0.1034 -0.2873
-11 -7 2 0.8108 0.2718
-11 -7 3 2.6198 -0.4279
-11 -7 4 0.8586 -0.0856
-11 -7 5 -0.0030 -0.0956
-11 -7 6 0.5665 -0.5459
-11 -7 7 -0.8886 -1.0453
-11 -7 8 3.2368 0.0209
-11 -6 1 0.0347 -0.1464
-11 -6 2 1.5285 -0.1757
-11 -6 3 1.2247 -0.0629
-11 -6 4 -1.8506 -0.1282
-11 -6 5 -0.7804 -0.3479
-11 -6 6 -0.4570 0.0874
-11 -6 7 -1.0859 0.1734
-11 -6 8 2.5645 0.1250
-11 -6 9 -2.0296 0.4496
-11 -5 1 0.5391 0.1352
-11 -5 2 0.5729 -0.1045
-11 -5 3 -1.6583 0.2516
-11 -5 4 -2.4363 -0.4697
-11 -5 5 -0.3748 -0.1896
-11 -5 6 -0.5464 0.0828
-11 -5 7 0.2614 -0.1582
-11 -5 8 1.5653 -0.0670
-11 -5 9 -1.3886 0.6429
-11 -5 10 0.8464 0.3697
-11 -4 1 -0.6623 -0.1377
-11 -4 2 -1.3113 0.0507
-11 -4 3 -1.3802 0.0480
-11 -4 4 -0.5632 -0.2134
-11 -4 5 0.8454 0.2262
-11 -4 6 1.3435 0.0864
-11 -4 7 1.9543 -0.0909
-11 -4 8 0.8099 0.2224
-11 -4 9 -0.4630 0.4393
-11 -4 10 -0.4576 0.4939
-11 -4 11 -0.6714 0.8974
-11 -3 1 -0.8777 -0.0254
-11 -3 2 -0.7667 -0.0871
-11 -3 3 1.3018 -0.3161
-11 -3 4 0.0412 0.0363
-11 -3 5 1.3512 0.1223
-11 -3 6 1.2259 0.0225
-11 -3 7 -0.1561 0.1223
-11 -3 8 -1.5642 0.4680
-11 -3 9 -0.7643 0.3615
-11 -3 10 -1.0715 0.4069
-11 -3 11 -0.1974 -0.3643
-11 -2 1 0.4581 0.0736
-11 -2 2 1.1440 0.1014
-11 -2 3 2.5391 0.0976
-11 -2 4 -1.1837 0.1097
-11 -2 5 0.6727 -0.1655
-11 -2 6 -0.9584 -0.0478
-11 -2 7 -1.6821 0.1332
-11 -2 8 -1.0218 0.1670
-11 -2 9 0.8501 0.0965
-11 -2 10 -0.3200 0.0111
-11 -2 11 0.5141 -0.5761
-11 -2 12 1.2609 -0.5524
-11 -1 1 -1.8661 -0.0491
-11 -1 2 0.5347 0.1067
-11 -1 3 -0.5044 -0.0131
-11 -1 4 -3.1090 -0.1794
-11 -1 5 0.0654 0.0158
-11 -1 6 -1.2523 0.1637
-11 -1 7 0.2729 0.0238
-11 -1 8 0.4776 -0.0651
-11 -1 9 0.8798 0.1323
-11 -1 10 -0.9358 -0.0327
-11 -1 11 1.0678 -0.1364
-11 -1 12 1.1842 -0.1485
-11 -1 13 -1.1238 0.1832
-11 0 1 -2.6142 0.0063
-11 0 2 0.5217 -0.0057
-11 0 3 -3.0315 -0.0109
-11 0 4 -0.6846 0.0215
-11 0 5 1.7794 0.1086
-11 0 6 0.1453 -0.0777
-11 0 7 1.3584 0.0287
-11 0 8 -0.9919 0.2495
-11 0 9 -0.6377 0.1811
-11 0 10 -1.1015 -0.0366
-11 0 11 0.9871 -0.1625
-11 0 12 -1.3155 -0.3475
-11 0 13 -1.4418 0.1753
-11 1 1 0.5477 0.1302
-11 1 2 1.5143 -0.0756
-11 1 3 -1.6778 0.1638
-11 1 4 3.5169 0.0417
-11 1 5 1.3397 -0.1163
-11 1 6 0.1345 0.0486
-11 1 7 0.9730 0.2958
-11 1 8 -0.9206 0.1420
-11 1 9 1.3256 -0.0379
-11 1 10 1.0269 0.3080
-11 1 11 0.9685 0.1097
-11 1 12 -1.7796 0.0801
-11 1 13 0.9241 0.0248
-11 2 1 1.7976 -0.0429
-11 2 2 0.5130 -0.2578
-11 2 3 -0.5658 -0.1301
-11 2 4 2.0139 -0.2320
-11 2 5 -1.5277 -0.0628
-11 2 6 0.3523 0.1265
-11 2 7 0.4595 -0.1323
-11 2 8 0.3063 -0.1088
-11 2 9 2.1416 0.0147
-11 2 10 0.6718 0.2130
-11 2 11 0.0102 -0.2576
-11 2 12 -0.7837 -0.1619
-11 2 13 1.9524 -0.4858
-11 2 14 -0.2827 -0.1201
-11 3 1 -0.1920 0.2158
-11 3 2 -1.0871 0.1369
-11 3 3 -0.8288 -0.0701
-11 3 4 -0.6862 -0.0030
-11 3 5 -0.3020 0.0321
-11 3 6 1.2847 -0.2395
-11 3 7 -0.7224 -0.1508
-11 3 8 0.3631 0.2888
-11 3 9 0.6563 -0.0491
-11 3 10 -1.0253 -0.0192
-11 3 11 -0.9160 -0.2591
-11 3 12 -0.7620 -0.2136
-11 3 13 0.9675 -0.3464
-11 3 14 -0.3007 0.4205
-11 4 1 -1.2278 -0.0925
-11 4 2 0.2486 0.0636
-11 4 3 0.5811 -0.1193
-11 4 4 -0.1005 0.1418
-11 4 5 1.4818 -0.0222
-11 4 6 -0.1672 -0.0624
-11 4 7 -1.9012 0.3420
-11 4 8 0.0307 0.1154
-11 4 9 -0.2611 -0.1534
-11 4 10 -1.8518 0.3144
-11 4 11 -0.3460 0.0020
-11 4 12 0.0939 -0.0973
-11 4 13 1.4803 0.0467
-11 4 14 0.2212 0.2866
-11 5 1 -1.5387 -0.2796
-11 5 2 0.8518 0.0350
-11 5 3 0.0525 -0.1320
-11 5 4 -0.8509 -0.0270
-11 5 5 0.3193 -0.0492
-11 5 6 -0.7101 0.1149
-11 5 7 -1.1977 -0.0170
-11 5 8 0.1755 -0.4083
-11 5 9 -0.2232 -0.0226
-11 5 10 -1.6109 0.1087
-11 5 11 0.9583 -0.0894
-11 5 12 0.2294 0.0727
-11 5 13 0.8049 0.1965
-11 5 14 -0.7516 -0.0043
-11 6 1 -1.7652 0.1681
-11 6 2 0.2997 -0.0969
-11 6 3 -0.6896 0.0247
-11 6 4 0.0379 -0.0398
-11 6 5 1.1425 0.1280
-11 6 6 1.2077 -0.0043
-11 6 7 0.0151 -0.1872
-11 6 8 0.7126 -0.0805
-11 6 9 0.1581 0.0320
-11 6 10 -0.8741 -0.1834
-11 6 11 -0.0885 -0.1537
-11 6 12 -1.7603 -0.6642
-11 6 13 -0.4822 -0.7334
-11 6 14 -0.7536 -0.3534
-11 7 1 -0.2900 -0.0034
-11 7 2 0.5320 -0.3335
-11 7 3 0.4009 0.2989
-11 7 4 1.5737 -0.1185
-11 7 5 0.3840 0.0074
-11 7 6 0.3071 -0.1087
-11 7 7 -0.6147 0.0467
-11 7 8 -0.2306 0.1357
-11 7 9 -0.1601 0.0737
-11 7 10 -0.0995 0.2334
-11 7 11 -1.2694 0.0547
-11 7 12 -0.4027 -0.4678
-11 7 13 0.9442 0.0233
-11 7 14 0.0281 0.6744
-11 8 1 -0.0711 0.0713
-11 8 2 -0.7746 0.2022
-11 8 3 0.1207 0.2219
-11 8 4 -0.1181 -0.2219
-11 8 5 -1.9721 0.0867
-11 8 6 -0.4451 0.1252
-11 8 7 -0.5096 -0.0983
-11 8 8 -0.2776 0.0584
-11 8 9 1.4570 0.3241
-11 8 10 1.4453 0.4551
-11 8 11 -0.5810 0.5884
-11 8 12 2.0995 0.8768
-11 8 13 0.9046 0.7694
-11 9 1 -0.1960 -0.4429
-11 9 2 0.5597 0.1426
-11 9 3 0.9730 -0.2340
-11 9 4 -0.0072 0.0400
-11 9 5 -0.3601 0.1461
-11 9 6 1.1021 -0.0418
-11 9 7 0.0582 -0.4589
-11 9 8 0.5268 -0.0041
-11 9 9 1.2520 0.0462
-11 9 10 -0.4553 -0.2135
-11 9 11 -1.3346 0.4138
-11 9 12 1.7156 0.0857
-11 9 13 0.3436 -1.0042
-11 10 1 0.5878 -0.2726
-11 10 2 2.5650 0.1952
-11 10 3 0.3506 0.1232
-11 10 4 0.9437 -0.0767
-11 10 5 0.6647 -0.2278
-11 10 6 0.7151 -0.0803
-11 10 7 -0.5430 -0.3095
-11 10 8 0.2184 -0.1639
-11 10 9 -1.4690 0.2713
-11 10 10 -1.9189 -0.1140
-11 10 11 -0.9117 0.3396
-11 10 12 0.9641 -0.8908
-11 11 1 0.7663 0.6480
-11 11 2 -0.0828 0.0651
-11 11 3 -2.8905 0.7556
-11 11 4 -0.3506 -0.5597
-11 11 5 -1.9398 0.3346
-11 11 6 -0.3739 0.3665
-11 11 7 -0.5278 -0.3995
-11 11 8 0.4554 -0.1222
-11 11 9 -1.1595 1.2365
-11 11 10 0.3165 -0.2122
-11 11 11 0.2738 0.0229
-11 12 2 -1.6900 -1.0716
-11 12 3 -1.6619 0.7368
-11 12 4 0.2114 -1.0259
-11 12 5 -1.5883 0.8713
-11 12 6 1.6836 -0.1805
-11 12 7 -0.2506 -0.5877
-11 12 8 0.1285 0.6880
-10 -12 1 -0.8383 -1.3924
-10 -12 2 -1.1822 1.3818
-10 -11 1 -0.3534 1.6335
-10 -11 2 0.5950 0.9152
-10 -11 3 1.4791 -0.1918
-10 -11 4 1.2119 0.5680
-10 -10 1 0.2095 0.2118
-10 -10 2 1.2254 -0.5861
-10 -10 3 0.4024 0.4791
-10 -10 4 -0.0032 -0.0173
-10 -10 5 -0.6146 -0.1733
-10 -9 1 0.4087 -0.2147
-10 -9 2 0.9426 0.0874
-10 -9 3 -0.7291 0.1113
-10 -9 4 -0.2939 -0.7393
-10 -9 5 -0.6109 0.0408
-10 -9 6 0.0381 0.3718
-10 -9 7 0.8636 -1.8705
-10 -8 1 0.3447 0.0903
-10 -8 2 1.4668 0.5553
-10 -8 3 -0.1622 0.0811
-10 -8 4 0.0923 0.1486
-10 -8 5 0.4652 0.0487
-10 -8 6 1.0347 -0.1456
-10 -8 7 0.5014 -0.5712
-10 -8 8 0.9559 0.2743
-10 -7 1 -0.2643 0.0258
-10 -7 2 0.1068 -0.0610
-10 -7 3 -2.0231 0.0815
-10 -7 4 -1.5165 0.0723
-10 -7 5 0.1033 -0.0273
-10 -7 6 -0.5676 0.4882
-10 -7 7 -1.0631 0.3741
-10 -7 8 0.5150 -0.0908
-10 -7 9 -2.3807 0.1924
-10 -6 1 -1.1944 -0.1335
-10 -6 2 -1.1861 0.0810
-10 -6 3 -1.5180 0.2994
-10 -6 4 0.3364 -0.1350
-10 -6 5 1.3398 0.0651
-10 -6 6 0.3910 -0.0577
-10 -6 7 0.4013 -0.0668
-10 -6 8 0.8087 -0.3630
-10 -6 9 -2.3866 0.3373
-10 -6 10 0.4906 0.0897
-10 -5 1 -2.4818 -0.2557
-10 -5 2 0.0004 0.4640
-10 -5 3 1.6117 0.1741
-10 -5 4 1.8710 0.1372
-10 -5 5 1.3878 0.1862
-10 -5 6 1.5519 -0.0735
-10 -5 7 0.0002 0.0916
-10 -5 8 -0.0843 -0.3745
-10 -5 9 -1.6850 -0.1641
-10 -5 10 0.4599 -0.3314
-10 -5 11 -0.0456 -0.2607
-10 -4 1 -0.0164 -0.0497
-10 -4 2 2.4741 -0.0931
-10 -4 3 2.0480 -0.2644
-10 -4 4 -0.8906 -0.0014
-10 -4 5 -0.6462 -0.0803
-10 -4 6 -0.6293 0.0693
-10 -4 7 -2.9507 -0.1527
-10 -4 8 -0.8514 -0.0951
-10 -4 9 -0.9243 -0.1122
-10 -4 10 1.1040 -0.2536
-10 -4 11 1.3980 -0.3213
-10 -4 12 0.5667 -1.3642
-10 -3 1 1.5855 0.1276
-10 -3 2 1.4921 0.0643
-10 -3 3 -0.9078 0.4179
-10 -3 4 -3.0462 0.0227
-10 -3 5 -0.2383 -0.0640
-10 -3 6 -0.9937 -0.1085
-10 -3 7 -1.4490 -0.4178
-10 -3 8 0.7006 0.1447
-10 -3 9 0.2955 -0.1531
-10 -3 10 1.5402 -0.0061
-10 -3 11 1.0134 0.2215
-10 -3 12 0.2688 -0.1354
-10 -3 13 0.2718 2.5331
-10 -2 1 -1.5154 -0.1750
-10 -2 2 -0.3631 0.0315
-10 -2 3 -1.8870 0.1733
-10 -2 4 0.0421 -0.1300
-10 -2 5 2.9960 0.1790
-10 -2 6 0.8872 0.0140
-10 -2 7 1.1962 -0.1408
-10 -2 8 1.1200 0.0155
-10 -2 9 0.8560 -0.0920
-10 -2 10 0.6518 -0.0346
-10 -2 11 -0.0437 0.1834
-10 -2 12 -0.3010 0.3415
-10 -2 13 -0.6380 1.6095
-10 -1 1 -0.9958 -0.1226
-10 -1 2 1.8304 0.0200
-10 -1 3 -0.0833 -0.0620
-10 -1 4 3.4252 0.0270
-10 -1 5 1.6407 -0.0117
-10 -1 6 -1.0351 -0.0717
-10 -1 7 0.0540 -0.0732
-10 -1 8 -0.2888 -0.0183
-10 -1 9 -0.1448 0.1252
-10 -1 10 -0.7503 -0.3748
-10 -1 11 -0.3881 -0.0041
-10 -1 12 -1.4136 0.1929
-10 -1 13 -0.8639 0.2007
-10 -1 14 0.0846 -0.9506
-10 0 1 1.7481 0.0762
-10 0 2 1.7529 0.1504
-10 0 3 -0.8412 0.0688
-10 0 4 1.6754 0.0109
-10 0 5 -3.1056 -0.2181
-10 0 6 -1.8218 -0.0098
-10 0 7 0.2679 -0.0072
-10 0 8 -0.1279 -0.0328
-10 0 9 -0.1580 0.0391
-10 0 10 0.7734 -0.1108
-10 0 11 0.7100 0.4169
-10 0 12 -0.8445 0.2245
-10 0 13 1.3230 -0.1229
-10 0 14 0.3427 -0.4517
-10 1 1 0.4082 -0.1997
-10 1 2 -1.9520 -0.0665
-10 1 3 -1.8477 -0.0642
-10 1 4 0.0003 -0.0560
-10 1 5 -2.5794 0.0415
-10 1 6 0.6354 0.0596
-10 1 7 -0.0646 -0.1074
-10 1 8 -0.7365 -0.2297
-10 1 9 -0.3478 -0.1151
-10 1 10 1.3974 -0.0098
-10 1 11 -0.6460 0.0483
-10 1 12 -0.4248 0.0363
-10 1 13 1.3521 0.1430
-10 1 14 -1.0709 0.0011
-10 1 15 -0.1337 0.3285
-10 2 1 -2.0646 0.1268
-10 2 2 -2.4505 0.1038
-10 2 3 0.1332 0.0407
-10 2 4 0.6703 0.0532
-10 2 5 -0.2158 0.1371
-10 2 6 -0.2529 -0.0527
-10 2 7 -1.4631 -0.0696
-10 2 8 -0.4301 0.0395
-10 2 9 -0.3232 0.0320
-10 2 10 0.1276 -0.0443
-10 2 11 -2.2343 -0.0562
-10 2 12 0.0681 0.1109
-10 2 13 -0.1503 0.1410
-10 2 14 -0.9525 -0.0411
-10 2 15 0.3779 0.5463
-10 3 1 -0.9041 0.1074
-10 3 2 0.1891 -0.1223
-10 3 3 1.5913 -0.0597
-10 3 4 -0.0164 0.0476
-10 3 5 -0.8632 0.1207
-10 3 6 -1.1864 0.0526
-10 3 7 0.2086 -0.0106
-10 3 8 0.5195 0.1054
-10 3 9 -0.3040 -0.1226
-10 3 10 -0.3390 -0.1039
-10 3 11 -0.4701 0.0433
-10 3 12 1.5347 -0.0280
-10 3 13 -0.0356 0.0445
-10 3 14 0.3548 -0.1402
-10 3 15 0.0358 0.1344
-10 4 1 -0.4341 -0.0299
-10 4 2 -0.0766 0.0086
-10 4 3 0.6400 -0.0181
-10 4 4 -1.1935 0.0434
-10 4 5 -0.3629 0.0674
-10 4 6 1.9407 0.0655
-10 4 7 1.1644 -0.2237
-10 4 8 0.6788 -0.0560
-10 4 9 0.6752 -0.1383
-10 4 10 0.5013 -0.0475
-10 4 11 1.1502 0.2500
-10 4 12 0.2241 0.1962
-10 4 13 -0.9443 0.3561
-10 4 14 -0.1181 -0.0442
-10 4 15 -0.1470 0.0433
-10 5 1 -0.7535 -0.1085
-10 5 2 0.2887 0.2185
-10 5 3 1.2161 -0.0846
-10 5 4 -0.2887 0.0494
-10 5 5 1.2668 0.1407
-10 5 6 2.9992 0.1281
-10 5 7 -1.0814 -0.0351
-10 5 8 1.7834 0.2502
-10 5 9 0.6394 0.1528
-10 5 10 0.1266 -0.0317
-10 5 11 0.1936 0.2184
-10 5 12 -1.5529 -0.1940
-10 5 13 -0.1972 -0.2081
-10 5 14 0.5822 -0.1462
-10 5 15 0.4434 0.1165
-10 6 1 0.8408 -0.0135
-10 6 2 1.3456 -0.0897
-10 6 3 1.1374 -0.1695
-10 6 4 -0.2355 0.0372
-10 6 5 -0.1117 0.0118
-10 6 6 0.2195 -0.1126
-10 6 7 -2.8609 -0.0879
-10 6 8 1.0877 -0.0650
-10 6 9 -1.8904 -0.2009
-10 6 10 0.4287 -0.1383
-10 6 11 0.3286 0.1446
-10 6 12 0.5590 -0.1785
-10 6 13 1.7831 0.1240
-10 6 14 0.1649 0.5705
-10 6 15 -0.9941 -0.0653
-10 7 1 0.6269 0.2833
-10 7 2 -1.3280 -0.2977
-10 7 3 -0.2397 0.1788
-10 7 4 -1.0144 0.0635
-10 7 5 -1.4180 -0.0244
-10 7 6 -0.1580 -0.0339
-10 7 7 -1.3425 -0.1639
-10 7 8 0.2308 -0.2257
-10 7 9 -0.6658 -0.2261
-10 7 10 1.9923 0.0754
-10 7 11 0.3210 0.1241
-10 7 12 1.3604 0.2890
-10 7 13 -0.0628 0.3656
-10 7 14 -0.9986 0.6133
-10 7 15 -0.4241 -0.5687
-10 8 1 -0.1719 -0.1334
-10 8 2 -1.7117 -0.1190
-10 8 3 0.8511 0.2397
-10 8 4 -1.0804 -0.0540
-10 8 5 -0.3407 0.0776
-10 8 6 0.9752 0.0933
-10 8 7 -0.3033 -0.2059
-10 8 8 0.0008 0.1696
-10 8 9 0.6798 -0.2147
-10 8 10 0.1117 -0.0648
-10 8 11 -0.1473 -0.2347
-10 8 12 0.3307 -0.0192
-10 8 13 -1.2358 -0.7099
-10 8 14 0.7282 -0.1074
-10 8 15 0.9021 -0.8250
-10 9 1 0.0663 -0.0308
-10 9 2 0.0351 0.2297
-10 9 3 0.6212 -0.2104
-10 9 4 -0.9077 0.0252
-10 9 5 1.2431 0.0184
-10 9 6 0.7704 -0.0065
-10 9 7 -0.4604 -0.0730
-10 9 8 0.3754 0.3570
-10 9 9 -0.1044 -0.2372
-10 9 10 -0.4745 0.1596
-10 9 11 0.7329 0.0443
-10 9 12 -1.6591 -0.0955
-10 9 13 -1.5916 -0.6967
-10 9 14 0.1188 0.4565
-10 10 1 0.1196 -0.2055
-10 10 2 -1.1105 -0.0544
-10 10 3 -1.3908 -0.1486
-10 10 4 -0.2395 0.3551
-10 10 5 0.9650 -0.0358
-10 10 6 0.4644 0.2029
-10 10 7 -0.0274 0.0081
-10 10 8 1.4827 0.0253
-10 10 9 -0.1611 0.1177
-10 10 10 1.2681 -0.0173
-10 10 11 0.0092 -0.0595
-10 10 12 -2.4734 -0.0875
-10 10 13 -0.7363 0.2980
-10 10 14 -0.4733 1.0066
-10 11 1 -0.1857 -0.8077
-10 11 2 -1.0447 -0.3343
-10 11 3 0.3649 0.2825
-10 11 4 1.1923 -0.2830
-10 11 5 0.0090 -0.0228
-10 11 6 0.7822 0.1206
-10 11 7 -1.6637 -0.3022
-10 11 8 0.4950 0.1308
-10 11 9 -1.0650 0.6903
-10 11 10 0.8570 -0.7856
-10 11 11 -0.6943 0.1548
-10 11 12 -0.2879 0.3123
-10 11 13 0.6751 0.6517
-10 12 1 -0.3500 0.2699
-10 12 2 0.8543 0.1427
-10 12 3 1.8178 0.7151
-10 12 4 0.6087 -0.8238
-10 12 5 -0.8213 0.7350
-10 12 6 0.7099 -0.4062
-10 12 7 -3.0519 -0.1761
-10 12 8 1.2834 0.5046
-10 12 9 -0.5685 0.1900
-10 12 10 0.3714 -1.4868
-10 12 11 -0.0835 0.8051
-10 13 2 -0.4296 -0.0430
-10 13 3 -0.7031 0.6024
-10 13 4 -1.2507 -0.7730
-10 13 5 -1.2329 1.1430
-10 13 6 0.9354 -1.1776
-10 13 7 -1.2070 0.2778
-10 13 8 2.8623 0.0379
-10 13 9 -0.1423 -0.8230
-9 -13 1 0.5138 0.9418
-9 -12 1 1.1546 1.3337
-9 -12 2 0.9419 -0.9138
-9 -12 3 0.7069 0.9432
-9 -12 4 0.3892 -0.1486
-9 -11 1 0.2172 -0.0006
-9 -11 2 -0.4610 -0.3474
-9 -11 3 -0.4551 0.8375
-9 -11 4 -0.7569 -0.2677
-9 -11 5 -0.6258 0.6622
-9 -10 1 -0.1881 -0.3097
-9 -10 2 -0.0839 -0.2079
-9 -10 3 -0.7944 -0.6338
-9 -10 4 0.0681 -0.5510
-9 -10 5 -0.3372 -0.1002
-9 -10 6 0.4334 -0.4509
-9 -10 7 0.1124 -1.0572
-9 -9 1 0.4345 0.0332
-9 -9 2 0.9629 0.2287
-9 -9 3 -0.6718 -0.1856
-9 -9 4 1.3100 0.3695
-9 -9 5 -1.0234 -0.2122
-9 -9 6 -0.1716 0.1885
-9 -9 7 -1.1552 -0.1735
-9 -9 8 -0.7816 0.4023
-9 -8 1 -0.0775 0.2115
-9 -8 2 -0.2835 -0.4100
-9 -8 3 -1.0621 -0.1732
-9 -8 4 0.8083 0.0501
-9 -8 5 -1.9588 -0.1469
-9 -8 6 -0.1882 0.5851
-9 -8 7 -0.4420 0.1403
-9 -8 8 1.0178 0.4548
-9 -8 9 0.8067 0.4637
-9 -7 1 -1.6037 0.0161
-9 -7 2 -0.2539 -0.3389
-9 -7 3 0.6841 0.1999
-9 -7 4 0.7747 -0.1079
-9 -7 5 -0.7335 -0.1744
-9 -7 6 1.4943 -0.0939
-9 -7 7 1.2938 0.2021
-9 -7 8 1.5249 0.1160
-9 -7 9 -0.9635 0.1875
-9 -7 10 -0.9962 0.1450
-9 -6 1 -0.7523 0.0628
-9 -6 2 2.3726 0.2623
-9 -6 3 1.8455 0.0489
-9 -6 4 -0.9264 0.0586
-9 -6 5 -0.7657 -0.0179
-9 -6 6 1.1100 0.0875
-9 -6 7 -0.0694 0.5011
-9 -6 8 0.2545 -0.4060
-9 -6 9 -1.2574 -0.0150
-9 -6 10 1.3408 0.2238
-9 -6 11 1.6036 -0.1906
-9 -5 1 2.7055 -0.0931
-9 -5 2 2.8207 -0.3838
-9 -5 3 -0.2741 -0.4958
-9 -5 4 -3.5349 0.0991
-9 -5 5 -0.6993 -0.0782
-9 -5 6 0.1142 0.2367
-9 -5 7 -1.5871 0.2251
-9 -5 8 0.1274 -0.0343
-9 -5 9 -0.8338 0.2767
-9 -5 10 2.2028 0.1600
-9 -5 11 0.3699 -0.4056
-9 -5 12 -0.6443 -0.4914
-9 -4 1 0.7510 0.0911
-9 -4 2 -0.9366 0.0877
-9 -4 3 -2.5176 0.3279
-9 -4 4 -2.3373 0.0558
-9 -4 5 2.3272 -0.0960
-9 -4 6 0.9831 -0.0136
-9 -4 7 -0.0881 -0.1145
-9 -4 8 1.0456 0.2459
-9 -4 9 -0.4533 -0.1172
-9 -4 10 1.4479 0.1309
-9 -4 11 -1.6232 -0.1039
-9 -4 12 -0.3234 -0.1810
-9 -4 13 0.2961 0.9178
-9 -3 1 -2.3141 -0.1108
-9 -3 2 -0.6867 -0.0130
-9 -3 3 -0.4919 -0.0755
-9 -3 4 1.8480 -0.2169
-9 -3 5 3.2109 0.2570
-9 -3 6 -0.0895 0.0229
-9 -3 7 0.3689 -0.0143
-9 -3 8 0.4323 0.0708
-9 -3 9 -0.0873 -0.2748
-9 -3 10 -0.2211 -0.0127
-9 -3 11 -2.3908 -0.3057
-9 -3 12 0.1465 -0.2928
-9 -3 13 -0.6337 0.1933
-9 -2 1 -0.6976 0.0493
-9 -2 2 1.6637 -0.1182
-9 -2 3 -0.1245 -0.1495
-9 -2 4 1.2665 0.0603
-9 -2 5 -1.5748 -0.0110
-9 -2 6 -2.8174 -0.0693
-9 -2 7 -0.3833 0.0535
-9 -2 8 -0.3930 0.0848
-9 -2 9 -0.5095 0.1066
-9 -2 10 -1.4221 -0.2549
-9 -2 11 -0.0687 -0.2087
-9 -2 12 0.7747 -0.2105
-9 -2 13 -0.7258 -0.0295
-9 -2 14 -0.3762 0.3448
-9 -1 1 -0.9760 0.1580
-9 -1 2 -0.3405 0.0901
-9 -1 3 -1.6559 0.1113
-9 -1 4 0.3709 0.0170
-9 -1 5 -2.2699 -0.2503
-9 -1 6 -0.3178 0.1511
-9 -1 7 1.6167 0.0661
-9 -1 8 0.5568 0.1638
-9 -1 9 -0.3895 0.2934
-9 -1 10 0.8583 -0.0225
-9 -1 11 2.7717 0.2965
-9 -1 12 -0.1608 0.0381
-9 -1 13 0.2803 0.2084
-9 -1 14 -0.1007 0.4193
-9 -1 15 0.3051 -1.1316
-9 0 1 -1.4717 -0.2947
-9 0 2 -0.5546 -0.0393
-9 0 3 1.1136 -0.1231
-9 0 4 2.5935 -0.0056
-9 0 5 -0.1976 -0.0050
-9 0 6 1.2514 0.0424
-9 0 7 1.2460 -0.0489
-9 0 8 -0.3716 -0.0565
-9 0 9 -0.8417 -0.0371
-9 0 10 1.7437 -0.1602
-9 0 11 -0.1505 -0.0641
-9 0 12 -2.3138 -0.0040
-9 0 13 1.0113 0.1087
-9 0 14 -0.2980 -0.1366
-9 0 15 0.9830 -0.8260
-9 1 1 0.4696 -0.0040
-9 1 2 0.6059 0.1022
-9 1 3 2.0978 -0.0762
-9 1 4 0.2052 0.0060
-9 1 5 -2.1096 -0.0963
-9 1 6 -0.0379 -0.0654
-9 1 7 0.5630 0.2223
-9 1 8 -0.3596 -0.0007
-9 1 9 -0.1971 0.0315
-9 1 10 0.8242 -0.0708
-9 1 11 -2.5741 -0.1482
-9 1 12 -0.2472 -0.1008
-9 1 13 1.4863 -0.2923
-9 1 14 -0.0104 -0.1210
-9 1 15 0.9862 0.1639
-9 2 1 1.4447 0.0674
-9 2 2 -0.1661 -0.0770
-9 2 3 0.5371 0.0439
-9 2 4 -2.3273 -0.1317
-9 2 5 -0.8627 0.0547
-9 2 6 2.0990 0.1363
-9 2 7 1.4411 0.1279
-9 2 8 -0.0454 0.0406
-9 2 9 0.4096 0.0995
-9 2 10 0.3126 -0.0065
-9 2 11 -1.0775 -0.1006
-9 2 12 2.1873 -0.2550
-9 2 13 -0.0444 -0.1428
-9 2 14 -0.3110 0.0847
-9 2 15 -0.7391 -0.0213
-9 2 16 -0.6345 -0.1325
-9 3 1 0.3614 0.0240
-9 3 2 -0.2282 -0.0326
-9 3 3 1.1001 0.1208
-9 3 4 -0.8745 -0.1676
-9 3 5 2.5923 0.1241
-9 3 6 2.8402 -0.0669
-9 3 7 -0.7142 -0.1411
-9 3 8 -0.2556 0.0777
-9 3 9 0.7550 -0.0698
-9 3 10 -0.3521 0.0343
-9 3 11 -1.0026 0.1129
-9 3 12 0.5753 0.0861
-9 3 13 -1.9391 0.3775
-9 3 14 -0.3059 0.0446
-9 3 15 -0.5616 -0.1099
-9 3 16 0.5385 0.0183
-9 4 1 0.7890 -0.1237
-9 4 2 0.9920 0.0892
-9 4 3 1.0293 -0.0117
-9 4 4 -1.0216 -0.0637
-9 4 5 1.4248 0.0094
-9 4 6 -0.5471 0.0620
-9 4 7 -3.7129 0.0605
-9 4 8 0.8211 0.0308
-9 4 9 -0.5927 -0.0073
-9 4 10 -1.4400 0.0731
-9 4 11 -0.6945 -0.0941
-9 4 12 1.1445 -0.2158
-9 4 13 -0.3271 -0.0798
-9 4 14 0.9510 -0.2620
-9 4 15 0.2540 0.0515
-9 4 16 0.0411 0.1882
-9 5 1 1.1578 -0.0171
-9 5 2 -0.3076 0.1078
-9 5 3 -0.9344 -0.1058
-9 5 4 -1.9111 0.0135
-9 5 5 -0.5146 -0.2044
-9 5 6 -2.1135 0.0337
-9 5 7 -3.6032 -0.1589
-9 5 8 1.5797 -0.2283
-9 5 9 -2.7765 0.1770
-9 5 10 0.5057 -0.0598
-9 5 11 1.2218 -0.1495
-9 5 12 1.7716 -0.1210
-9 5 13 -0.2973 -0.0418
-9 5 14 0.2948 -0.0477
-9 5 15 -0.7813 0.0240
-9 5 16 -0.5767 0.1181
-9 6 1 -0.6925 0.0901
-9 6 2 -2.4002 0.0333
-9 6 3 -0.5513 0.0465
-9 6 4 -0.4351 0.1237
-9 6 5 0.4999 -0.0783
-9 6 6 0.3952 0.2031
-9 6 7 -0.2297 0.1792
-9 6 8 2.6366 0.0349
-9 6 9 -1.4548 0.3059
-9 6 10 2.7629 -0.0230
-9 6 11 -1.1897 0.1095
-9 6 12 -1.1307 0.0676
-9 6 13 -1.1688 0.0646
-9 6 14 0.5841 0.1527
-9 6 15 -0.0246 0.0685
-9 6 16 1.4097 0.1833
-9 7 1 -0.1943 -0.0157
-9 7 2 -0.8878 -0.1206
-9 7 3 1.6551 0.0607
-9 7 4 0.3243 -0.0458
-9 7 5 1.0884 -0.0174
-9 7 6 1.2099 0.1065
-9 7 7 0.2348 0.1848
-9 7 8 1.1983 -0.1444
-9 7 9 -0.3487 0.1304
-9 7 10 1.0391 0.0886
-9 7 11 -2.9086 -0.0506
-9 7 12 -0.0320 -0.2221
-9 7 13 0.5991 -0.1775
-9 7 14 0.9631 -0.0214
-9 7 15 -0.5964 -0.1026
-9 7 16 0.7646 -0.0249
-9 8 1 1.3878 0.1523
-9 8 2 0.9709 -0.1477
-9 8 3 2.0862 0.0123
-9 8 4 -0.2019 -0.1180
-9 8 5 0.8108 -0.0545
-9 8 6 -0.2165 -0.2351
-9 8 7 -1.3232 -0.0125
-9 8 8 -0.1334 -0.0397
-9 8 9 -0.2880 0.1679
-9 8 10 -0.8522 0.1628
-9 8 11 -1.2056 -0.0642
-9 8 12 0.3750 0.0124
-9 8 13 -0.6186 -0.0239
-9 8 14 -0.2319 0.0241
-9 8 15 -1.3891 -0.0611
-9 8 16 0.4435 -0.1149
-9 9 1 0.3438 -0.0157
-9 9 2 0.4340 0.0328
-9 9 3 0.0768 0.0080
-9 9 4 -1.5996 0.0880
-9 9 5 0.3272 -0.0540
-9 9 6 -0.7903 -0.0425
-9 9 7 -1.0642 0.2393
-9 9 8 1.0480 0.1573
-9 9 9 -0.4835 -0.1824
-9 9 10 -0.5339 -0.0303
-9 9 11 0.1588 0.0336
-9 9 12 -0.2218 0.0332
-9 9 13 0.4077 -0.1161
-9 9 14 2.1399 0.0941
-9 9 15 0.0200 0.2133
-9 10 1 0.0591 0.0558
-9 10 2 0.5730 0.0728
-9 10 3 -1.2083 -0.3841
-9 10 4 -1.3074 0.0127
-9 10 5 0.6944 -0.2647
-9 10 6 -1.1587 0.1204
-9 10 7 -1.5675 0.0029
-9 10 8 1.1230 0.0117
-9 10 9 -1.6316 -0.1016
-9 10 10 0.8317 0.2200
-9 10 11 0.9765 0.1849
-9 10 12 1.2889 -0.1944
-9 10 13 1.9802 -0.2857
-9 10 14 2.3499 -0.0215
-9 10 15 -1.3852 0.1426
-9 11 1 1.0817 0.4115
-9 11 2 0.4919 -0.0293
-9 11 3 -0.6719 -0.0958
-9 11 4 1.1056 0.3204
-9 11 5 1.0340 -0.0088
-9 11 6 -0.5811 0.0726
-9 11 7 -0.8657 -0.2193
-9 11 8 1.7776 0.0645
-9 11 9 -1.7211 0.0128
-9 11 10 1.5057 -0.3186
-9 11 11 0.2567 0.0165
-9 11 12 0.0828 -0.2027
-9 11 13 -0.2818 -0.1507
-9 11 14 0.3622 0.1001
-9 12 1 -0.0083 -0.0945
-9 12 2 -0.9781 -0.2950
-9 12 3 0.0360 0.1885
-9 12 4 1.2437 -0.0345
-9 12 5 -0.2387 0.1298
-9 12 6 1.0851 -0.3312
-9 12 7 -0.2740 0.1232
-9 12 8 1.6493 0.0956
-9 12 9 -0.9809 -0.0470
-9 12 10 2.0942 -0.6923
-9 12 11 -0.0440 0.5333
-9 12 12 -0.8847 -0.3253
-9 12 13 0.0347 -0.3505
-9 13 1 0.9929 0.4204
-9 13 2 1.0699 -0.3113
-9 13 3 1.7695 -0.0220
-9 13 4 0.1552 -0.3765
-9 13 5 -0.9027 0.6653
-9 13 6 0.7896 -0.5911
-9 13 7 -2.5548 0.7461
-9 13 8 0.2854 0.0128
-9 13 9 -0.0968 0.2743
-9 13 10 1.4861 -0.3827
-9 13 11 -1.0213 0.9696
-9 13 12 -0.6061 -0.7429
-9 14 3 0.4014 -0.3560
-9 14 4 -1.3791 -0.0705
-9 14 5 -0.8870 0.7702
-9 14 6 -0.0007 -1.2490
-9 14 7 -1.6002 0.7352
-9 14 8 1.4521 -0.4473
-9 14 9 1.0216 0.1332
-8 -14 1 0.8760 0.0578
-8 -13 1 0.0549 0.1262
-8 -13 2 -0.3349 0.2666
-8 -13 3 -0.6664 2.1177
-8 -12 1 -0.2907 0.3984
-8 -12 2 -1.1901 0.7089
-8 -12 3 -0.4804 0.4977
-8 -12 4 -0.7697 -0.7223
-8 -12 5 -0.3244 0.5374
-8 -11 1 -0.0461 -0.1277
-8 -11 2 -0.4598 -0.5163
-8 -11 3 0.2386 -0.8558
-8 -11 4 -0.3829 -0.2028
-8 -11 5 -0.1431 -0.1928
-8 -11 6 0.9289 -0.3219
-8 -10 1 0.7347 0.1888
-8 -10 2 -0.2304 0.5039
-8 -10 3 -0.3543 0.3550
-8 -10 4 -0.0074 0.2471
-8 -10 5 -1.2854 -0.4190
-8 -10 6 1.0768 0.4071
-8 -10 7 -0.6528 0.0221
-8 -10 8 0.5917 -0.2533
-8 -9 1 0.1167 0.0585
-8 -9 2 -1.9982 0.0957
-8 -9 3 -0.6136 -0.1070
-8 -9 4 0.5062 -0.2388
-8 -9 5 -0.7541 0.0388
-8 -9 6 3.7014 0.4389
-8 -9 7 0.6264 -0.3271
-8 -9 8 1.0601 0.1213
-8 -9 9 -0.8074 0.1510
-8 -8 1 -0.9528 -0.3019
-8 -8 2 -0.8353 0.0080
-8 -8 3 0.8845 0.3057
-8 -8 4 0.6420 0.0124
-8 -8 5 0.7816 -0.1019
-8 -8 6 3.4318 -0.2887
-8 -8 7 -1.0752 -0.2760
-8 -8 8 -0.6824 -0.1630
-8 -8 9 -2.0947 -0.1535
-8 -8 10 -0.7533 0.3922
-8 -7 1 0.8189 0.0252
-8 -7 2 2.6934 0.3470
-8 -7 3 0.7599 0.3137
-8 -7 4 -0.3686 -0.0333
-8 -7 5 0.1571 -0.1292
-8 -7 6 -0.4495 -0.0173
-8 -7 7 -2.7983 -0.0637
-8 -7 8 -1.3498 -0.5457
-8 -7 9 -1.0880 -0.0116
-8 -7 10 1.8186 0.3104
-8 -7 11 2.1408 -0.0868
-8 -6 1 -0.0218 -0.0794
-8 -6 2 0.7061 -0.3400
-8 -6 3 -1.8917 -0.2003
-8 -6 4 -1.6382 0.0183
-8 -6 5 -0.1205 -0.0755
-8 -6 6 -0.8258 -0.0211
-8 -6 7 -1.1332 0.0209
-8 -6 8 -0.5301 -0.0907
-8 -6 9 -0.0531 0.1516
-8 -6 10 1.4950 -0.0298
-8 -6 11 -0.2264 -0.4148
-8 -6 12 -0.5512 -0.2948
-8 -5 1 -3.8038 0.2940
-8 -5 2 -1.4470 0.0840
-8 -5 3 -1.4302 0.2780
-8 -5 4 -0.4345 0.0262
-8 -5 5 2.5748 -0.2806
-8 -5 6 0.9520 -0.2358
-8 -5 7 0.3999 0.1073
-8 -5 8 0.6664 -0.0960
-8 -5 9 0.6166 -0.0337
-8 -5 10 0.2790 0.4247
-8 -5 11 -1.0775 0.1613
-8 -5 12 0.4294 0.0602
-8 -5 13 -0.3576 -0.6170
-8 -4 1 0.5436 -0.2389
-8 -4 2 3.1370 -0.0870
-8 -4 3 1.2894 -0.0480
-8 -4 4 1.6447 -0.0256
-8 -4 5 2.7932 0.1313
-8 -4 6 -1.0709 0.0207
-8 -4 7 0.1009 0.0435
-8 -4 8 0.6406 -0.2431
-8 -4 9 -0.1831 0.1676
-8 -4 10 -0.5581 0.4146
-8 -4 11 -0.4195 -0.1046
-8 -4 12 0.3263 -0.0445
-8 -4 13 -2.2622 -0.1394
-8 -4 14 -0.4968 1.4219
-8 -3 1 3.8024 -0.0437
-8 -3 2 1.4285 0.0337
-8 -3 3 -1.2906 -0.0508
-8 -3 4 0.6291 0.1043
-8 -3 5 -0.8155 -0.0388
-8 -3 6 -2.6986 -0.1105
-8 -3 7 0.7760 -0.0699
-8 -3 8 -0.2945 0.0532
-8 -3 9 -0.6564 0.1778
-8 -3 10 0.4597 -0.1488
-8 -3 11 1.4096 -0.1423
-8 -3 12 0.4704 0.0574
-8 -3 13 -1.2543 0.2508
-8 -3 14 1.1593 1.0512
-8 -2 1 -1.4590 0.2214
-8 -2 2 -3.5801 0.0205
-8 -2 3 -1.1240 0.1135
-8 -2 4 1.3333 -0.0064
-8 -2 5 -1.2940 -0.1697
-8 -2 6 -0.5383 0.0595
-8 -2 7 1.9024 -0.0370
-8 -2 8 -0.7997 0.1312
-8 -2 9 -0.3027 0.0499
-8 -2 10 0.8614 0.0995
-8 -2 11 0.9810 0.2297
-8 -2 12 -1.0416 -0.0387
-8 -2 13 0.0551 -0.0452
-8 -2 14 1.3314 -0.2019
-8 -2 15 0.1392 -1.4304
-8 -1 1 -2.9263 -0.1795
-8 -1 2 -0.7873 -0.1094
-8 -1 3 2.1371 0.0820
-8 -1 4 0.4256 -0.0117
-8 -1 5 -2.1354 0.0708
-8 -1 6 -0.3111 -0.0184
-8 -1 7 1.1330 -0.1546
-8 -1 8 -1.6317 -0.1575
-8 -1 9 -0.9863 -0.1188
-8 -1 10 -0.1505 0.0484
-8 -1 11 -0.8595 -0.0762
-8 -1 12 -2.1893 0.0447
-8 -1 13 1.1562 0.0454
-8 -1 14 0.3844 -0.1103
-8 -1 15 0.7348 -0.2120
-8 0 1 -1.3601 0.1038
-8 0 2 0.2382 0.0557
-8 0 3 -0.0328 -0.0665
-8 0 4 -2.9236 0.0570
-8 0 5 -1.7462 0.0911
-8 0 6 1.4612 -0.0657
-8 0 7 1.6020 0.1866
-8 0 8 -0.9497 -0.0427
-8 0 9 0.2452 0.0673
-8 0 10 0.8090 0.0285
-8 0 11 -0.3931 -0.0768
-8 0 12 -0.4991 0.1972
-8 0 13 1.7042 -0.0781
-8 0 14 -0.7538 0.2015
-8 0 15 0.4277 0.2084
-8 0 16 -1.0018 0.5301
-8 1 1 -1.2550 0.0496
-8 1 2 -0.3793 -0.1160
-8 1 3 0.4668 0.0117
-8 1 4 -0.9288 0.1388
-8 1 5 2.7729 0.0245
-8 1 6 3.0427 -0.0611
-8 1 7 -0.1952 0.1221
-8 1 8 -1.0341 -0.0625
-8 1 9 0.4905 0.0634
-8 1 10 0.0906 0.0258
-8 1 11 -0.2330 -0.0377
-8 1 12 0.4298 0.0568
-8 1 13 0.3945 -0.2305
-8 1 14 -1.2258 0.0373
-8 1 15 -0.1384 -0.1632
-8 1 16 -1.7370 0.3992
-8 2 1 -0.5166 -0.1061
-8 2 2 1.8441 0.0439
-8 2 3 2.1460 0.1144
-8 2 4 -0.3733 -0.0418
-8 2 5 2.6895 0.0025
-8 2 6 -0.8928 -0.0804
-8 2 7 -2.9978 -0.1074
-8 2 8 -0.6319 -0.0854
-8 2 9 -0.2377 -0.1276
-8 2 10 -0.9922 0.0243
-8 2 11 -0.0571 0.1163
-8 2 12 0.4987 0.3191
-8 2 13 -0.1707 0.0232
-8 2 14 0.3116 0.0288
-8 2 15 1.0788 -0.0121
-8 2 16 -0.5508 0.1538
-8 2 17 1.1152 -1.0855
-8 3 1 0.0176 -0.0325
-8 3 2 0.9748 0.1050
-8 3 3 -1.5513 -0.0432
-8 3 4 -2.8653 0.0450
-8 3 5 0.1678 0.2254
-8 3 6 -3.1180 0.1343
-8 3 7 -1.6391 -0.0375
-8 3 8 1.0124 0.0555
-8 3 9 0.2617 -0.0308
-8 3 10 0.3567 -0.0071
-8 3 11 1.7134 0.0066
-8 3 12 1.7788 0.1013
-8 3 13 0.1343 -0.1842
-8 3 14 0.9389 0.0304
-8 3 15 0.6053 0.1870
-8 3 16 -1.1302 -0.1089
-8 3 17 1.6126 -0.7295
-8 4 1 -1.0670 0.0973
-8 4 2 -1.7506 -0.0731
-8 4 3 -2.1505 -0.0171
-8 4 4 -0.5050 0.0021
-8 4 5 1.3552 -0.1352
-8 4 6 -0.8237 -0.0891
-8 4 7 0.9516 -0.2081
-8 4 8 1.9073 0.0222
-8 4 9 0.3350 0.0553
-8 4 10 0.8044 -0.0934
-8 4 11 1.1570 0.0564
-8 4 12 -0.1775 0.1044
-8 4 13 -1.7978 -0.1091
-8 4 14 0.2581 -0.0493
-8 4 15 -0.5218 -0.0550
-8 4 16 -1.1873 -0.1133
-8 4 17 1.2199 0.0569
-8 5 1 -1.1775 -0.0625
-8 5 2 -0.2558 0.0527
-8 5 3 1.7160 0.0817
-8 5 4 1.8335 -0.0533
-8 5 5 2.2653 -0.0509
-8 5 6 1.1291 0.1238
-8 5 7 2.1445 -0.0078
-8 5 8 1.4291 -0.0729
-8 5 9 -1.1062 -0.0574
-8 5 10 0.0413 -0.0655
-8 5 11 -1.6020 0.1463
-8 5 12 -2.3553 0.1940
-8 5 13 -0.4242 0.0400
-8 5 14 1.4715 -0.0489
-8 5 15 -0.2775 0.0220
-8 5 16 0.1778 0.0225
-8 5 17 0.6781 -0.1394
-8 6 1 1.4376 0.0396
-8 6 2 1.9912 0.0641
-8 6 3 1.5768 -0.1652
-8 6 4 -0.6516 0.0541
-8 6 5 0.2960 0.0222
-8 6 6 -0.6859 -0.0778
-8 6 7 -0.0774 -0.0652
-8 6 8 -1.3018 -0.2941
-8 6 9 -0.7750 0.0284
-8 6 10 1.8058 0.1244
-8 6 11 -1.0898 -0.0123
-8 6 12 1.0904 0.0426
-8 6 13 2.4372 -0.0400
-8 6 14 -0.2054 -0.1072
-8 6 15 -1.6735 0.0553
-8 6 16 -0.0235 -0.0107
-8 6 17 -0.1007 -0.0510
-8 7 1 1.9783 0.1854
-8 7 2 0.3900 -0.1154
-8 7 3 -0.5681 0.0323
-8 7 4 -1.8034 0.1720
-8 7 5 -0.3068 -0.1346
-8 7 6 -1.3136 -0.1538
-8 7 7 -0.5807 0.1697
-8 7 8 -0.8592 -0.1172
-8 7 9 1.8102 0.2005
-8 7 10 1.0310 0.0791
-8 7 11 -1.2878 -0.1176
-8 7 12 1.7832 0.0043
-8 7 13 -0.2817 0.0286
-8 7 14 -1.7243 -0.1152
-8 7 15 -0.8302 0.0149
-8 7 16 0.8035 -0.1095
-8 7 17 0.0573 0.0188
-8 8 1 -1.1590 0.0057
-8 8 2 -1.3070 -0.0130
-8 8 3 -1.1322 0.2538
-8 8 4 -1.3134 -0.0426
-8 8 5 1.2064 0.0559
-8 8 6 1.0758 0.1180
-8 8 7 1.2454 0.2075
-8 8 8 1.4985 -0.1674
-8 8 9 1.2783 -0.0819
-8 8 10 -1.2871 -0.1329
-8 8 11 -0.3757 -0.1067
-8 8 12 0.4640 -0.0657
-8 8 13 -0.9583 0.1574
-8 8 14 0.8597 -0.0203
-8 8 15 -0.8166 0.2095
-8 8 16 0.6987 0.0784
-8 8 17 -0.1977 0.2081
-8 9 1 -1.4387 0.0180
-8 9 2 0.0998 -0.0394
-8 9 3 -1.0016 -0.0806
-8 9 4 0.2298 -0.1546
-8 9 5 2.8849 0.0242
-8 9 6 0.4718 -0.1436
-8 9 7 -0.1162 -0.0798
-8 9 8 0.8535 -0.0197
-8 9 9 -1.2942 -0.0033
-8 9 10 0.3093 0.1255
-8 9 11 0.5522 0.0629
-8 9 12 -0.8151 0.0549
-8 9 13 -0.0553 0.1662
-8 9 14 0.2292 -0.1015
-8 9 15 -2.9880 0.0782
-8 9 16 1.1619 -0.1098
-8 10 1 1.0386 0.1699
-8 10 2 0.8796 0.0950
-8 10 3 -0.3052 0.1690
-8 10 4 2.7268 0.3502
-8 10 5 2.0515 -0.1306
-8 10 6 -1.8938 0.0716
-8 10 7 -0.3205 0.0747
-8 10 8 0.2451 0.0554
-8 10 9 -2.0406 -0.1825
-8 10 10 1.2043 -0.0362
-8 10 11 -2.5267 -0.0954
-8 10 12 -1.4607 0.2001
-8 10 13 0.0960 0.0133
-8 10 14 0.0640 0.0805
-8 10 15 -0.5632 0.0093
-8 10 16 2.8822 -0.2302
-8 11 1 1.9592 -0.0280
-8 11 2 -0.6565 -0.1490
-8 11 3 -0.2958 -0.0587
-8 11 4 1.4585 0.1023
-8 11 5 -1.3825 -0.4710
-8 11 6 -1.4911 0.3356
-8 11 7 0.9959 -0.0754
-8 11 8 0.4544 -0.0199
-8 11 9 -0.6853 0.0361
-8 11 10 1.2516 -0.0529
-8 11 11 -2.6170 -0.0614
-8 11 12 1.0572 0.1529
-8 11 13 1.0938 -0.2003
-8 11 14 1.1205 0.2697
-8 11 15 -0.0409 -0.1445
-8 12 1 2.3898 0.2437
-8 12 2 -0.6555 -0.3327
-8 12 3 0.5509 -0.0559
-8 12 4 -0.7234 0.1744
-8 12 5 -2.0372 -0.1529
-8 12 6 -0.1478 0.1707
-8 12 7 -0.1423 -0.2148
-8 12 8 0.4385 0.2047
-8 12 9 -0.6482 0.1602
-8 12 10 0.2037 -0.3239
-8 12 11 -1.9004 0.3235
-8 12 12 1.7610 0.2856
-8 12 13 0.4911 0.0890
-8 12 14 -0.6876 -0.0122
-8 12 15 -1.8957 -0.6280
-8 13 1 -1.5035 0.1645
-8 13 2 -0.1517 -0.8217
-8 13 3 0.2493 0.1173
-8 13 4 -1.7187 0.2980
-8 13 5 -0.0423 0.0657
-8 13 6 0.8694 -0.4572
-8 13 7 0.5476 0.1748
-8 13 8 1.2010 0.2158
-8 13 9 -1.7036 -0.3939
-8 13 10 -0.5292 -0.3307
-8 13 11 -1.8920 0.8755
-8 13 12 1.5809 0.0810
-8 13 13 -1.0285 0.0767
-8 14 1 -4.2732 -0.1291
-8 14 2 1.4942 -0.9832
-8 14 3 -1.2670 0.5569
-8 14 4 -0.7920 0.3664
-8 14 5 1.4713 -0.0038
-8 14 6 1.2501 -0.5782
-8 14 7 0.9991 1.0308
-8 14 8 -0.4257 0.0941
-8 14 9 -1.6295 -0.5345
-8 14 10 0.3745 0.1822
-8 14 11 -0.4951 0.4121
-8 14 12 2.2960 -0.8132
-8 15 4 1.0409 0.4471
-8 15 5 0.6584 -0.1571
-8 15 6 0.5896 -0.3849
-8 15 7 -0.5641 0.6408
-8 15 8 -1.5264 -0.7005
-7 -14 1 -0.9945 -0.3762
-7 -14 2 -0.1730 0.3029
-7 -13 1 -0.4845 0.5005
-7 -13 2 -0.1704 0.0651
-7 -13 3 -0.0613 -0.6844
-7 -13 4 0.0406 0.1979
-7 -12 1 -0.9108 -0.4206
-7 -12 2 -0.0394 -0.8587
-7 -12 3 0.9272 -0.5569
-7 -12 4 -0.1638 0.2632
-7 -12 5 0.4833 -0.2577
-7 -12 6 -0.4104 0.1229
-7 -11 1 -0.5024 0.4633
-7 -11 2 0.4091 0.5507
-7 -11 3 0.7134 0.2034
-7 -11 4 -0.5102 -0.1203
-7 -11 5 0.1165 -0.0989
-7 -11 6 -0.1196 0.0741
-7 -11 7 -0.8518 0.0947
-7 -10 1 1.1107 0.0872
-7 -10 2 0.2168 0.0635
-7 -10 3 1.2560 -0.4074
-7 -10 4 1.0675 0.0135
-7 -10 5 0.8394 0.5669
-7 -10 6 1.5376 -0.1869
-7 -10 7 -0.2244 0.2553
-7 -10 8 -0.0234 0.3729
-7 -10 9 -0.3891 -0.7734
-7 -9 1 1.8834 -0.2831
-7 -9 2 1.1148 0.1281
-7 -9 3 1.8213 0.0153
-7 -9 4 0.1204 0.3349
-7 -9 5 -1.2063 0.1177
-7 -9 6 -0.3626 -0.3355
-7 -9 7 -2.3360 0.4241
-7 -9 8 -1.0163 -0.1979
-7 -9 9 0.3573 -0.6884
-7 -9 10 1.8166 -0.7741
-7 -8 1 -0.1555 0.0671
-7 -8 2 1.7904 0.0993
-7 -8 3 -0.7672 -0.0281
-7 -8 4 -2.1434 0.0785
-7 -8 5 -2.7622 0.0593
-7 -8 6 -1.8207 0.2779
-7 -8 7 -1.7974 0.2116
-7 -8 8 0.0970 -0.1869
-7 -8 9 1.3282 -0.3079
-7 -8 10 1.6422 -0.5299
-7 -8 11 -0.4592 0.9831
-7 -7 1 -4.1894 -0.2051
-7 -7 2 0.5532 -0.3879
-7 -7 3 -2.8788 -0.0869
-7 -7 4 -0.6894 0.0254
-7 -7 5 0.1841 0.0582
-7 -7 6 1.8176 0.0786
-7 -7 7 2.2051 -0.0002
-7 -7 8 1.3742 0.2413
-7 -7 9 1.1877 -0.2734
-7 -7 10 0.3521 -0.1807
-7 -7 11 -0.9974 0.5387
-7 -7 12 -0.9977 -1.1290
-7 -6 1 -0.3914 0.1625
-7 -6 2 3.7255 0.0326
-7 -6 3 -0.2514 0.2083
-7 -6 4 1.7349 0.0060
-7 -6 5 2.7330 -0.1514
-7 -6 6 2.3625 -0.2096
-7 -6 7 0.9391 0.1210
-7 -6 8 -0.1937 0.1173
-7 -6 9 0.5484 -0.1459
-7 -6 10 -0.2348 0.2505
-7 -6 11 -0.5414 0.1577
-7 -6 12 -1.8425 -0.4380
-7 -6 13 -0.9135 0.1209
-7 -5 1 6.0101 -0.1683
-7 -5 2 4.5954 -0.0545
-7 -5 3 -1.2417 0.1153
-7 -5 4 0.3296 0.1985
-7 -5 5 0.9211 0.0807
-7 -5 6 -2.4751 -0.0211
-7 -5 7 -2.2541 0.0680
-7 -5 8 -1.2758 -0.1908
-7 -5 9 -0.2599 -0.0889
-7 -5 10 -0.4862 -0.1324
-7 -5 11 -0.0985 -0.0231
-7 -5 12 -1.6078 0.2166
-7 -5 13 0.5579 0.4296
-7 -5 14 1.1117 1.9557
-7 -4 1 0.3442 0.0872
-7 -4 2 -3.4606 0.0644
-7 -4 3 -4.7854 -0.0830
-7 -4 4 0.1445 0.0115
-7 -4 5 -1.0995 -0.0749
-7 -4 6 -3.7019 -0.0017
-7 -4 7 -0.1068 -0.0311
-7 -4 8 -0.0856 -0.0052
-7 -4 9 0.4359 -0.1177
-7 -4 10 0.7719 -0.3072
-7 -4 11 0.6704 -0.0583
-7 -4 12 0.1623 -0.0375
-7 -4 13 1.8813 0.1694
-7 -4 14 1.2959 0.7658
-7 -3 1 -3.5227 0.0527
-7 -3 2 -3.6868 -0.0251
-7 -3 3 0.3779 -0.0016
-7 -3 4 2.7298 0.1137
-7 -3 5 -1.7544 0.0308
-7 -3 6 -1.0367 0.0102
-7 -3 7 2.3305 -0.0293
-7 -3 8 0.1554 0.2665
-7 -3 9 0.7299 0.1154
-7 -3 10 0.0051 0.1550
-7 -3 11 -0.5697 -0.0972
-7 -3 12 0.0189 -0.0953
-7 -3 13 0.1016 0.0263
-7 -3 14 -0.0857 -0.0831
-7 -3 15 -0.6235 -0.3955
-7 -2 1 0.2602 -0.2957
-7 -2 2 1.7482 0.0028
-7 -2 3 3.1086 0.1889
-7 -2 4 0.0144 0.0556
-7 -2 5 -2.2340 -0.0772
-7 -2 6 0.9303 -0.1386
-7 -2 7 2.3192 -0.0410
-7 -2 8 0.0430 -0.0040
-7 -2 9 0.2646 -0.0601
-7 -2 10 -0.3630 -0.0436
-7 -2 11 0.2657 -0.1738
-7 -2 12 0.2645 0.3015
-7 -2 13 -0.7412 0.2546
-7 -2 14 0.0719 0.1396
-7 -2 15 0.2254 -0.0224
-7 -2 16 1.2500 -1.7455
-7 -1 1 -2.2736 -0.0313
-7 -1 2 0.5494 0.0286
-7 -1 3 -0.4963 -0.0502
-7 -1 4 -1.5972 -0.1161
-7 -1 5 1.0649 0.0198
-7 -1 6 2.2274 0.0722
-7 -1 7 1.7388 0.1555
-7 -1 8 -0.1711 -0.0685
-7 -1 9 -0.3445 0.0411
-7 -1 10 0.9935 -0.1749
-7 -1 11 1.2329 -0.1692
-7 -1 12 -0.2794 -0.0452
-7 -1 13 -0.6220 0.0106
-7 -1 14 0.1577 0.0661
-7 -1 15 0.0023 -0.3728
-7 -1 16 0.1165 -1.3197
-7 0 1 -4.0091 0.0691
-7 0 2 1.7186 -0.1398
-7 0 3 0.7743 0.0148
-7 0 4 1.3633 0.0686
-7 0 5 3.0718 -0.0270
-7 0 6 -0.3484 -0.1050
-7 0 7 -1.2820 0.0508
-7 0 8 -2.0303 0.0465
-7 0 9 -1.4300 0.0899
-7 0 10 0.9072 -0.0964
-7 0 11 -0.2925 -0.1520
-7 0 12 -0.9952 -0.2899
-7 0 13 -0.1149 -0.0177
-7 0 14 -0.1594 -0.1085
-7 0 15 -0.3045 -0.1579
-7 0 16 -0.6988 0.1824
-7 0 17 -1.0461 1.7978
-7 1 1 -0.5252 -0.0435
-7 1 2 3.6178 -0.0388
-7 1 3 0.3249 0.0990
-7 1 4 -0.6613 0.0049
-7 1 5 0.1417 -0.1089
-7 1 6 -3.4209 -0.0285
-7 1 7 -1.6172 0.0309
-7 1 8 -0.2366 -0.0269
-7 1 9 0.7296 -0.1348
-7 1 10 1.4945 0.1480
-7 1 11 -0.6721 0.0993
-7 1 12 -0.3866 0.1218
-7 1 13 0.1312 0.2445
-7 1 14 -0.2735 0.1109
-7 1 15 0.7419 -0.0411
-7 1 16 0.1643 -0.2701
-7 1 17 0.9444 -0.2442
-7 2 1 -0.5836 -0.1086
-7 2 2 1.2668 0.0465
-7 2 3 -2.4350 -0.0942
-7 2 4 -1.8316 0.0380
-7 2 5 0.5087 0.1316
-7 2 6 -1.8887 0.1338
-7 2 7 1.2855 -0.0707
-7 2 8 2.3542 0.0285
-7 2 9 2.3095 -0.0307
-7 2 10 0.7500 0.1215
-7 2 11 -0.6142 -0.1097
-7 2 12 0.2590 -0.0473
-7 2 13 -0.2804 0.0959
-7 2 14 -0.7381 0.2879
-7 2 15 0.6211 0.0170
-7 2 16 -0.6494 -0.1905
-7 2 17 1.3814 0.0522
-7 3 1 -0.5351 0.0488
-7 3 2 1.9963 -0.0226
-7 3 3 -0.3048 -0.1198
-7 3 4 1.7589 -0.0781
-7 3 5 2.4288 -0.1714
-7 3 6 -0.6940 -0.2210
-7 3 7 1.6879 -0.1786
-7 3 8 0.7824 0.1441
-7 3 9 -0.3573 0.0287
-7 3 10 -2.7747 -0.0083
-7 3 11 -1.2807 -0.0780
-7 3 12 -0.2440 -0.1771
-7 3 13 -0.8540 -0.0354
-7 3 14 -0.5001 -0.0016
-7 3 15 0.6016 -0.1039
-7 3 16 -0.8375 0.0855
-7 3 17 0.6216 0.5745
-7 3 18 -2.8580 0.9057
-7 4 1 2.3209 0.1115
-7 4 2 3.0785 0.1039
-7 4 3 0.0334 0.1763
-7 4 4 1.1959 0.0110
-7 4 5 0.1210 0.0798
-7 4 6 -1.7851 0.1031
-7 4 7 0.5567 0.0835
-7 4 8 -1.5261 -0.0007
-7 4 9 -2.0874 -0.0304
-7 4 10 -2.5377 0.0110
-7 4 11 0.4878 -0.0325
-7 4 12 -0.0202 -0.0458
-7 4 13 0.3862 0.1485
-7 4 14 0.2896 -0.0202
-7 4 15 0.9009 -0.0263
-7 4 16 0.1137 -0.0825
-7 4 17 0.5796 0.0236
-7 4 18 -0.9023 -0.2018
-7 5 1 1.2427 -0.0460
-7 5 2 -0.6680 -0.0164
-7 5 3 -2.7581 -0.0768
-7 5 4 -1.6800 -0.0415
-7 5 5 -1.7024 0.1480
-7 5 6 -2.3017 0.0706
-7 5 7 0.0931 0.0361
-7 5 8 -1.5398 -0.0437
-7 5 9 1.0014 0.1220
-7 5 10 2.1072 0.0208
-7 5 11 2.2014 -0.0972
-7 5 12 0.7490 0.1102
-7 5 13 1.0300 0.0082
-7 5 14 -1.6877 -0.0196
-7 5 15 -0.2984 0.1226
-7 5 16 -0.3056 0.1626
-7 5 17 0.2507 0.0434
-7 5 18 0.3677 -0.1662
-7 6 1 -2.6154 -0.0423
-7 6 2 -2.1766 0.0432
-7 6 3 -1.3312 -0.1611
-7 6 4 -0.2088 0.0164
-7 6 5 1.0610 -0.0184
-7 6 6 -0.6003 -0.0417
-7 6 7 1.2053 0.0696
-7 6 8 -0.6751 0.0296
-7 6 9 2.4005 0.0026
-7 6 10 0.0622 0.0706
-7 6 11 -1.6293 -0.0447
-7 6 12 -0.1062 -0.0961
-7 6 13 -0.5250 -0.3138
-7 6 14 -2.3365 0.0288
-7 6 15 0.9155 -0.0060
-7 6 16 0.5954 -0.0215
-7 6 17 0.3035 -0.1961
-7 6 18 -0.8414 0.0653
-7 7 1 -1.8666 0.1389
-7 7 2 1.1034 0.1005
-7 7 3 0.6853 -0.1114
-7 7 4 1.3751 0.0360
-7 7 5 2.3528 0.0310
-7 7 6 -0.7410 0.0370
-7 7 7 0.6656 0.0189
-7 7 8 -1.1399 -0.0333
-7 7 9 0.8120 -0.0832
-7 7 10 -2.9547 0.1868
-7 7 11 -1.2910 -0.1598
-7 7 12 0.8397 -0.1967
-7 7 13 -0.6867 0.0445
-7 7 14 -0.2491 0.1698
-7 7 15 2.0457 -0.1522
-7 7 16 1.5651 -0.0157
-7 7 17 -0.0142 0.2384
-7 7 18 -0.9518 0.3077
-7 8 1 1.4296 -0.0263
-7 8 2 2.0386 -0.1003
-7 8 3 -0.5714 -0.1148
-7 8 4 0.9080 -0.1674
-7 8 5 -0.3184 -0.0024
-7 8 6 -3.2890 -0.0301
-7 8 7 -0.9643 0.0001
-7 8 8 -0.7933 0.1850
-7 8 9 0.3450 0.0480
-7 8 10 -0.7170 0.1000
-7 8 11 1.3825 0.0003
-7 8 12 0.9863 0.1085
-7 8 13 0.5440 0.0867
-7 8 14 0.8158 -0.1700
-7 8 15 1.5188 -0.0735
-7 8 16 0.9601 0.1888
-7 8 17 -1.5419 0.2660
-7 8 18 -0.6258 -0.3991
-7 9 1 2.1373 0.0915
-7 9 2 0.6276 0.1896
-7 9 3 -1.4247 0.1412
-7 9 4 0.5200 -0.1005
-7 9 5 -1.9060 0.2019
-7 9 6 -2.8253 0.0880
-7 9 7 0.7083 -0.0107
-7 9 8 0.3242 -0.0021
-7 9 9 -0.3594 -0.2788
-7 9 10 0.7762 -0.0850
-7 9 11 0.2402 0.1663
-7 9 12 1.5194 -0.1091
-7 9 13 1.6135 -0.2114
-7 9 14 0.3297 0.1031
-7 9 15 0.6534 0.3352
-7 9 16 -0.6682 0.0233
-7 9 17 -1.4060 -0.2506
-7 10 1 2.3329 0.0190
-7 10 2 -0.9301 -0.1457
-7 10 3 -2.4074 -0.1325
-7 10 4 0.4446 -0.1294
-7 10 5 -1.1720 0.0155
-7 10 6 -0.9480 -0.0292
-7 10 7 3.0090 -0.0604
-7 10 8 0.4262 -0.0747
-7 10 9 0.2949 0.0577
-7 10 10 2.2887 0.1539
-7 10 11 0.4671 -0.0884
-7 10 12 2.2206 -0.2627
-7 10 13 -1.1346 -0.0068
-7 10 14 -1.7788 0.2675
-7 10 15 -1.3059 0.0484
-7 10 16 -1.1519 -0.0783
-7 10 17 0.8673 0.1271
-7 11 1 1.7062 0.0413
-7 11 2 -2.1908 -0.0624
-7 11 3 -0.3159 0.1568
-7 11 4 2.1643 0.1098
-7 11 5 -1.0526 -0.1578
-7 11 6 -1.0991 0.1196
-7 11 7 2.8953 0.0599
-7 11 8 -1.0865 -0.1064
-7 11 9 0.1175 0.1991
-7 11 10 2.0220 -0.0910
-7 11 11 -0.3113 -0.1365
-7 11 12 -0.2869 0.3865
-7 11 13 -2.9660 0.0519
-7 11 14 -0.8201 -0.3214
-7 11 15 -0.4134 -0.2386
-7 11 16 0.7004 0.0025
-7 12 1 -1.3772 -0.1045
-7 12 2 -0.7202 -0.0475
-7 12 3 2.0442 -0.0317
-7 12 4 0.0072 -0.0151
-7 12 5 -1.7520 -0.1416
-7 12 6 0.2204 0.1936
-7 12 7 3.1353 0.0278
-7 12 8 -1.9163 -0.1066
-7 12 9 -0.1587 0.0097
-7 12 10 1.7806 -0.1299
-7 12 11 -1.8059 0.0957
-7 12 12 -0.5882 0.2691
-7 12 13 -0.9194 -0.2111
-7 12 14 1.4519 -0.0231
-7 12 15 1.3729 0.7199
-7 12 16 0.8754 0.3506
-7 13 1 -1.3287 0.2768
-7 13 2 1.8592 -0.1290
-7 13 3 -0.8949 -0.0583
-7 13 4 -2.3821 0.0945
-7 13 5 0.9641 -0.1902
-7 13 6 1.4070 -0.1637
-7 13 7 1.5848 0.1238
-7 13 8 -2.2055 0.1709
-7 13 9 0.9995 -0.1860
-7 13 10 2.0826 0.1693
-7 13 11 -1.5406 -0.1828
-7 13 12 1.8842 -0.2274
-7 13 13 -0.4789 0.1704
-7 13 14 1.8249 0.0593
-7 13 15 0.4111 0.4150
-7 14 1 1.3076 0.6905
-7 14 2 2.1331 -0.2648
-7 14 3 -2.3540 0.7711
-7 14 4 0.8890 0.1636
-7 14 5 1.7963 -0.1966
-7 14 6 -1.2010 -0.2657
-7 14 7 -0.7434 0.0382
-7 14 8 -1.5026 0.0173
-7 14 9 1.2171 -0.5037
-7 14 10 0.7018 0.5982
-7 14 11 -0.6544 -0.0718
-7 14 12 1.3267 0.3203
-7 14 13 -2.1212 0.4194
-7 15 1 0.4561 -0.9814
-7 15 2 -0.1947 -1.2266
-7 15 3 -1.7457 0.6521
-7 15 4 1.4385 -1.0379
-7 15 5 -0.8517 0.1910
-7 15 6 -0.8684 -0.0054
-7 15 7 0.4928 0.2238
-7 15 8 0.4225 0.6395
-7 15 9 0.7374 -0.2611
-7 15 10 0.0630 0.6685
-7 15 11 -0.6377 -0.2603
-6 -15 1 -0.7546 0.7689
-6 -14 1 0.0133 2.0102
-6 -14 2 0.9859 0.1642
-6 -14 3 -0.6306 0.0018
-6 -13 1 0.4734 -0.3567
-6 -13 2 0.6356 -0.5641
-6 -13 3 -0.6187 0.0196
-6 -13 4 -0.0370 -0.3867
-6 -13 5 -0.0476 -0.2744
-6 -12 1 1.0000 0.3915
-6 -12 2 0.3530 0.5868
-6 -12 3 -0.2976 -0.1862
-6 -12 4 0.0816 -0.5213
-6 -12 5 0.5577 0.0009
-6 -12 6 -0.0094 -0.0904
-6 -12 7 -0.4514 -0.9833
-6 -11 1 2.2290 0.1361
-6 -11 2 -0.0337 0.0441
-6 -11 3 -0.0683 -0.1705
-6 -11 4 0.8292 0.2813
-6 -11 5 0.4458 0.3499
-6 -11 6 0.1863 -0.3732
-6 -11 7 0.5971 -0.4957
-6 -11 8 0.6319 0.0726
-6 -10 1 0.7489 -0.2203
-6 -10 2 -2.2435 0.0412
-6 -10 3 -1.1950 0.0968
-6 -10 4 -0.9033 -0.0476
-6 -10 5 -2.4278 -0.0957
-6 -10 6 -0.4955 -0.1023
-6 -10 7 0.0370 0.1790
-6 -10 8 -0.8044 0.1311
-6 -10 9 0.2308 0.3210
-6 -9 1 -3.0047 0.0428
-6 -9 2 -2.0693 0.0447
-6 -9 3 -1.1589 -0.1492
-6 -9 4 -0.5307 -0.3168
-6 -9 5 -0.7606 0.0605
-6 -9 6 1.7685 0.0835
-6 -9 7 0.3468 -0.0814
-6 -9 8 -0.6780 0.2385
-6 -9 9 0.9274 0.6861
-6 -9 10 -0.2175 0.5126
-6 -8 1 -1.0646 -0.1125
-6 -8 2 2.6351 -0.0295
-6 -8 3 0.2405 -0.0731
-6 -8 4 3.1461 -0.2354
-6 -8 5 3.2057 -0.0852
-6 -8 6 3.1008 -0.2207
-6 -8 7 1.0106 -0.1037
-6 -8 8 0.6588 0.4066
-6 -8 9 1.0108 0.1093
-6 -8 10 -0.7185 0.1119
-6 -8 11 -1.0217 0.1925
-6 -8 12 0.3439 -2.7365
-6 -7 1 5.8462 -0.0253
-6 -7 2 4.1592 0.1382
-6 -7 3 -1.5841 0.0512
-6 -7 4 1.8288 -0.0457
-6 -7 5 -0.4586 0.0296
-6 -7 6 -2.4252 -0.0657
-6 -7 7 -1.9884 0.0987
-6 -7 8 -0.9290 0.2432
-6 -7 9 -0.7158 0.1169
-6 -7 10 -1.0861 0.3530
-6 -7 11 -0.6252 -0.2633
-6 -7 12 -0.0821 -1.0140
-6 -6 1 1.4505 -0.0867
-6 -6 2 -2.7109 0.0101
-6 -6 3 -5.1765 0.0728
-6 -6 4 -0.6039 0.1864
-6 -6 5 -2.3947 0.0821
-6 -6 6 -3.4822 -0.0693
-6 -6 7 -0.7427 -0.0237
-6 -6 8 -0.0035 0.0480
-6 -6 9 -0.5243 0.0295
-6 -6 10 -0.6674 0.0031
-6 -6 11 0.2684 0.1025
-6 -6 12 1.1318 0.2057
-6 -6 13 2.9965 0.4658
-6 -5 1 -5.2751 0.0850
-6 -5 2 -3.5284 -0.1589
-6 -5 3 -1.9224 -0.1627
-6 -5 4 2.9441 -0.1134
-6 -5 5 0.6172 -0.0800
-6 -5 6 0.0171 0.0782
-6 -5 7 3.1262 0.0956
-6 -5 8 2.1050 0.1361
-6 -5 9 0.3882 -0.1538
-6 -5 10 -0.2401 -0.1297
-6 -5 11 0.9989 -0.1017
-6 -5 12 1.0729 -0.6599
-6 -5 13 0.7134 -0.3561
-6 -5 14 -2.4575 0.3553
-6 -4 1 1.9175 -0.0132
-6 -4 2 2.7424 0.0459
-6 -4 3 1.7556 0.0916
-6 -4 4 3.3762 0.0857
-6 -4 5 -1.3624 0.0748
-6 -4 6 0.3037 0.0166
-6 -4 7 2.8044 -0.0556
-6 -4 8 0.1223 0.1906
-6 -4 9 -1.2157 0.1186
-6 -4 10 -1.1381 0.1770
-6 -4 11 0.6185 -0.2820
-6 -4 12 -0.3366 -0.3133
-6 -4 13 -1.3648 0.1066
-6 -4 14 -1.4008 0.0931
-6 -4 15 0.8687 -0.4503
-6 -3 1 3.3699 -0.1598
-6 -3 2 -1.0506 0.1236
-6 -3 3 -1.1938 -0.0172
-6 -3 4 0.3717 -0.0329
-6 -3 5 -2.1315 -0.0974
-6 -3 6 1.8264 -0.1344
-6 -3 7 1.4076 -0.1341
-6 -3 8 -1.7308 -0.0072
-6 -3 9 -1.2731 0.0171
-6 -3 10 -0.0472 -0.0320
-6 -3 11 1.4154 0.0596
-6 -3 12 -0.2375 0.4410
-6 -3 13 -0.4594 0.0316
-6 -3 14 0.8069 -0.1240
-6 -3 15 0.9814 -0.4459
-6 -3 16 -0.0218 -1.7169
-6 -2 1 -6.2130 -0.1236
-6 -2 2 -3.4149 -0.0400
-6 -2 3 0.9785 -0.1212
-6 -2 4 2.6197 0.0250
-6 -2 5 1.2794 0.0681
-6 -2 6 1.8110 0.1588
-6 -2 7 -0.3991 0.0402
-6 -2 8 -1.9949 0.0258
-6 -2 9 -0.7937 0.0785
-6 -2 10 0.5266 -0.1471
-6 -2 11 0.1658 0.0362
-6 -2 12 -1.3742 -0.1940
-6 -2 13 -0.7290 -0.0922
-6 -2 14 0.5067 0.3438
-6 -2 15 0.0266 0.2134
-6 -2 16 -0.2982 -0.3522
-6 -1 1 -4.8895 0.0468
-6 -1 2 6.4728 -0.0514
-6 -1 3 4.7412 0.0929
-6 -1 4 2.1539 0.0202
-6 -1 5 -0.6642 -0.0975
-6 -1 6 -2.5442 -0.0711
-6 -1 7 -1.1605 -0.0411
-6 -1 8 -1.5354 0.1843
-6 -1 9 -0.2454 0.1680
-6 -1 10 1.0048 -0.0014
-6 -1 11 -1.1672 -0.0382
-6 -1 12 -1.0917 -0.2540
-6 -1 13 0.1501 0.2891
-6 -1 14 1.2914 -0.0271
-6 -1 15 -0.0646 0.1840
-6 -1 16 -0.7457 0.4290
-6 -1 17 -1.9814 3.0682
-6 0 1 1.6377 0.0812
-6 0 2 7.7799 -0.1079
-6 0 3 -3.3021 0.1092
-6 0 4 -4.4234 0.0148
-6 0 5 -3.8889 -0.0555
-6 0 6 -2.7911 -0.0770
-6 0 7 1.7211 -0.0013
-6 0 8 0.3311 0.0252
-6 0 9 1.7153 -0.1271
-6 0 10 1.1651 0.1047
-6 0 11 -1.7697 0.1044
-6 0 12 0.5139 0.2518
-6 0 13 1.4561 0.2104
-6 0 14 1.6127 -0.4390
-6 0 15 -0.1791 -0.1508
-6 0 16 -0.1114 -0.4214
-6 0 17 -0.5285 0.2851
-6 1 1 0.9201 -0.0180
-6 1 2 1.9777 -0.0501
-6 1 3 -7.1852 0.0674
-6 1 4 -2.3079 0.1104
-6 1 5 0.5905 0.0324
-6 1 6 0.9898 0.0314
-6 1 7 2.8365 0.0985
-6 1 8 -0.1156 -0.0422
-6 1 9 0.5945 -0.1914
-6 1 10 -1.3027 -0.0288
-6 1 11 -1.3089 -0.0990
-6 1 12 2.3743 0.0599
-6 1 13 1.2505 -0.0520
-6 1 14 -0.0374 0.0996
-6 1 15 -0.5483 0.3245
-6 1 16 -0.5295 0.0371
-6 1 17 0.0723 -0.3829
-6 1 18 1.6266 -1.3878
-6 2 1 0.6008 -0.0001
-6 2 2 2.9158 0.0528
-6 2 3 -2.6898 -0.0272
-6 2 4 2.9609 -0.0555
-6 2 5 3.3153 -0.1605
-6 2 6 0.5976 -0.0824
-6 2 7 0.9250 0.0087
-6 2 8 -1.7947 0.0154
-6 2 9 -1.3096 0.0454
-6 2 10 -2.0002 0.0448
-6 2 11 0.6063 -0.0033
-6 2 12 2.1126 -0.2026
-6 2 13 -0.7063 -0.1974
-6 2 14 -0.7281 -0.0263
-6 2 15 0.4458 0.0611
-6 2 16 -1.1194 -0.0052
-6 2 17 0.2982 -0.2022
-6 2 18 -0.3961 0.8449
-6 3 1 -0.1626 0.1285
-6 3 2 0.9906 0.1012
-6 3 3 -4.4446 0.1231
-6 3 4 1.4838 0.0855
-6 3 5 0.0499 0.0591
-6 3 6 -1.4152 0.0068
-6 3 7 0.8321 -0.0173
-6 3 8 -0.9830 0.0182
-6 3 9 0.4105 0.0694
-6 3 10 0.4235 -0.0630
-6 3 11 1.8630 0.0713
-6 3 12 0.1757 -0.0560
-6 3 13 -1.3034 0.1149
-6 3 14 0.1727 -0.1194
-6 3 15 0.8556 -0.2315
-6 3 16 -1.2550 -0.4378
-6 3 17 0.8729 -0.1486
-6 3 18 -0.4422 0.5711
-6 4 1 -3.7325 -0.1816
-6 4 2 -2.0259 -0.1614
-6 4 3 -3.2470 -0.0503
-6 4 4 2.5626 -0.1141
-6 4 5 -0.6250 -0.0211
-6 4 6 -0.1508 0.0166
-6 4 7 2.1014 0.0751
-6 4 8 0.6363 0.0807
-6 4 9 2.1223 0.0185
-6 4 10 1.8776 -0.1374
-6 4 11 1.5170 0.1271
-6 4 12 -0.7744 0.0237
-6 4 13 -0.2782 0.0927
-6 4 14 -0.2632 -0.0376
-6 4 15 -0.2571 0.1049
-6 4 16 -1.4501 0.2538
-6 4 17 0.6764 0.2063
-6 4 18 0.1395 -0.2791
-6 5 1 -2.7292 0.0182
-6 5 2 3.4819 0.1738
-6 5 3 3.1374 -0.0281
-6 5 4 3.6396 -0.1136
-6 5 5 0.6195 -0.0202
-6 5 6 0.4978 -0.0271
-6 5 7 1.4558 0.0121
-6 5 8 -0.9687 0.0635
-6 5 9 -0.6614 0.0266
-6 5 10 -0.4946 0.0899
-6 5 11 -1.7027 0.0678
-6 5 12 -1.3851 -0.2318
-6 5 13 0.3940 -0.1042
-6 5 14 0.0316 -0.0487
-6 5 15 1.0975 0.0145
-6 5 16 -0.0146 0.0996
-6 5 17 0.7618 -0.3146
-6 5 18 -0.2780 -0.1219
-6 6 1 3.8114 0.1719
-6 6 2 7.2720 0.1181
-6 6 3 -0.2193 -0.0684
-6 6 4 -0.4561 0.0663
-6 6 5 -0.6206 0.0612
-6 6 6 -1.7885 -0.0844
-6 6 7 0.8207 0.0501
-6 6 8 -1.8672 0.0694
-6 6 9 -0.3207 -0.0666
-6 6 10 -0.6659 0.1013
-6 6 11 -2.2656 -0.1289
-6 6 12 0.2626 -0.0066
-6 6 13 0.6559 0.2581
-6 6 14 0.8386 0.0932
-6 6 15 1.5188 -0.0685
-6 6 16 -0.1150 -0.1004
-6 6 17 -0.0816 -0.1181
-6 6 18 -0.5705 0.1144
-6 7 1 4.6550 -0.1748
-6 7 2 0.0695 -0.0146
-6 7 3 -6.4961 -0.0786
-6 7 4 -0.0383 -0.0944
-6 7 5 -1.6732 -0.0778
-6 7 6 -0.5904 -0.0638
-6 7 7 2.8032 0.0766
-6 7 8 -0.0557 -0.0389
-6 7 9 1.6896 -0.1689
-6 7 10 -0.6811 0.0222
-6 7 11 -0.3287 -0.0675
-6 7 12 1.9638 0.1630
-6 7 13 0.2139 0.1122
-6 7 14 0.1497 0.0774
-6 7 15 -0.9692 0.0219
-6 7 16 -2.3148 0.0083
-6 7 17 -1.3572 0.0271
-6 7 18 -0.2486 -0.5168
-6 8 1 0.3663 0.0869
-6 8 2 -4.1367 0.3414
-6 8 3 -2.5830 0.0204
-6 8 4 3.8531 -0.0664
-6 8 5 -0.9959 0.1363
-6 8 6 3.3682 0.0424
-6 8 7 1.8404 -0.1233
-6 8 8 -0.9954 -0.0355
-6 8 9 -0.9183 -0.1126
-6 8 10 -1.3645 -0.0582
-6 8 11 0.7008 -0.0174
-6 8 12 1.0096 -0.0721
-6 8 13 -1.0271 -0.0186
-6 8 14 -1.0490 0.1503
-6 8 15 -1.6776 -0.0809
-6 8 16 -1.0142 -0.0547
-6 8 17 0.9315 -0.1487
-6 8 18 0.7122 -0.2906
-6 9 1 -0.1374 -0.1323
-6 9 2 -1.5550 0.0606
-6 9 3 0.9873 -0.0761
-6 9 4 3.4450 -0.0811
-6 9 5 -0.3764 0.0645
-6 9 6 2.2873 -0.0019
-6 9 7 -0.8934 0.0490
-6 9 8 -1.3640 0.2455
-6 9 9 -1.1796 -0.0115
-6 9 10 0.8783 -0.0620
-6 9 11 -0.5726 0.0424
-6 9 12 -1.1524 -0.0414
-6 9 13 -1.8636 0.0225
-6 9 14 -0.4548 -0.1234
-6 9 15 0.5461 -0.0605
-6 9 16 1.9865 0.0894
-6 9 17 1.5058 -0.0342
-6 9 18 -0.5641 0.4064
-6 10 1 -0.7803 -0.0799
-6 10 2 -0.7575 0.1992
-6 10 3 1.4113 -0.0162
-6 10 4 2.9860 -0.2003
-6 10 5 -1.7211 -0.0142
-6 10 6 -1.1245 0.1288
-6 10 7 0.5995 0.1092
-6 10 8 -1.8438 -0.2199
-6 10 9 -0.6792 -0.0768
-6 10 10 0.8876 -0.0636
-6 10 11 -2.2983 0.0848
-6 10 12 -0.3653 0.1372
-6 10 13 0.4556 -0.1243
-6 10 14 1.8094 -0.1824
-6 10 15 1.1236 0.1887
-6 10 16 0.2866 -0.3758
-6 10 17 -2.3649 -0.3615
-6 10 18 -1.5490 0.3461
-6 11 1 -1.1229 -0.2018
-6 11 2 0.0481 0.0447
-6 11 3 1.3470 -0.1869
-6 11 4 0.0091 -0.0094
-6 11 5 -3.4063 0.1342
-6 11 6 0.5195 0.0722
-6 11 7 2.8685 0.0050
-6 11 8 -3.9894 -0.2868
-6 11 9 0.3534 0.3271
-6 11 10 0.8097 -0.1803
-6 11 11 -1.8779 -0.0622
-6 11 12 0.9269 0.1472
-6 11 13 1.3631 0.0122
-6 11 14 1.0898 0.1752
-6 11 15 -0.7601 0.2850
-6 11 16 -1.3549 -0.3791
-6 11 17 -1.0145 0.2424
-6 12 1 -0.1697 -0.0641
-6 12 2 -0.0454 0.1282
-6 12 3 -0.4707 0.0381
-6 12 4 -1.6455 0.1699
-6 12 5 0.2065 -0.1527
-6 12 6 1.8948 -0.1377
-6 12 7 0.5764 0.1847
-6 12 8 -3.9988 -0.0157
-6 12 9 2.1961 0.1767
-6 12 10 0.4327 -0.2507
-6 12 11 -2.0559 0.0688
-6 12 12 1.3565 0.1711
-6 12 13 0.4148 -0.1091
-6 12 14 0.3867 -0.5879
-6 12 15 -1.0805 -0.0827
-6 12 16 0.0807 0.1332
-6 12 17 2.0664 0.6106
-6 13 1 0.2131 -0.1005
-6 13 2 0.6211 0.0960
-6 13 3 0.8994 0.2836
-6 13 4 1.0870 0.1503
-6 13 5 1.5191 0.0816
-6 13 6 -1.5063 0.0541
-6 13 7 -0.6976 0.0202
-6 13 8 -2.0058 -0.1857
-6 13 9 1.0804 -0.3296
-6 13 10 -1.1703 0.1546
-6 13 11 -1.2424 0.1826
-6 13 12 1.9704 0.0862
-6 13 13 -0.6079 -0.2905
-6 13 14 1.1242 -0.7591
-6 13 15 -1.2289 0.6461
-6 13 16 0.5994 0.3014
-6 14 1 0.7595 -0.7537
-6 14 2 -0.0727 -0.3318
-6 14 3 -0.4671 0.0786
-6 14 4 -0.1252 -0.4759
-6 14 5 -0.3892 0.3585
-6 14 6 -0.3516 -0.1983
-6 14 7 1.5132 0.0262
-6 14 8 -0.9644 0.4156
-6 14 9 0.3205 -0.5046
-6 14 10 -0.3728 0.0520
-6 14 11 0.1896 -0.2702
-6 14 12 0.5446 -0.0658
-6 14 13 -0.7362 0.0484
-6 14 14 1.4844 0.2669
-6 14 15 -1.0903 1.3205
-6 15 1 0.1151 0.8032
-6 15 2 -2.4910 0.3592
-6 15 3 -1.3946 0.3081
-6 15 4 0.6719 -0.8144
-6 15 5 0.8584 0.5844
-6 15 6 0.5917 -0.8568
-6 15 7 -0.7894 0.1992
-6 15 8 -1.1562 0.4075
-6 15 9 1.2028 -1.0209
-6 15 10 0.4151 0.0765
-6 15 11 0.5567 0.3013
-6 15 12 0.5652 0.1192
-6 15 13 1.0877 0.1127
-6 16 4 2.0131 -0.1526
-6 16 5 -0.0941 0.9789
-6 16 6 -1.5484 -0.8356
-6 16 7 -1.3298 0.4632
-6 16 8 0.5452 0.0115
-6 16 9 0.7538 -0.5885
-6 16 10 -1.0303 0.7291
-5 -15 1 0.9112 1.2634
-5 -15 2 0.9319 -2.0592
-5 -14 1 1.0624 -1.5037
-5 -14 2 -0.2604 -1.2527
-5 -14 3 -0.4740 0.8914
-5 -14 4 0.4553 0.1329
-5 -13 1 -0.0030 -0.2109
-5 -13 2 -0.9453 0.3568
-5 -13 3 0.6798 0.3808
-5 -13 4 0.1276 -0.0708
-5 -13 5 -0.3452 -0.1366
-5 -13 6 -0.3979 0.6837
-5 -12 1 -1.2698 -0.1312
-5 -12 2 -0.4612 0.1384
-5 -12 3 0.3486 0.4385
-5 -12 4 -0.7622 0.4181
-5 -12 5 -0.1678 0.1914
-5 -12 6 0.5142 0.7259
-5 -12 7 0.8427 -0.5187
-5 -11 1 -1.4607 -0.5403
-5 -11 2 -1.0698 -0.1377
-5 -11 3 -0.3872 0.1838
-5 -11 4 -0.2693 -0.1623
-5 -11 5 -0.9343 0.0940
-5 -11 6 0.3666 0.3320
-5 -11 7 -0.2130 -0.2859
-5 -11 8 -0.4779 0.5940
-5 -11 9 -0.8159 -1.3017
-5 -10 1 1.3088 -0.1175
-5 -10 2 0.8153 0.2279
-5 -10 3 2.1668 0.1461
-5 -10 4 1.8278 -0.0825
-5 -10 5 -0.3753 0.0434
-5 -10 6 1.7190 -0.1570
-5 -10 7 -0.2611 -0.2716
-5 -10 8 -0.5335 -0.1141
-5 -10 9 0.2225 -0.8176
-5 -10 10 0.7646 -0.3588
-5 -9 1 4.6709 0.1193
-5 -9 2 2.4345 0.2386
-5 -9 3 1.3608 0.0596
-5 -9 4 0.8071 -0.0271
-5 -9 5 -1.0915 -0.2172
-5 -9 6 0.5893 -0.1221
-5 -9 7 -0.7404 -0.0754
-5 -9 8 -0.1798 -0.1730
-5 -9 9 0.6650 -0.3377
-5 -9 10 0.3184 -0.4322
-5 -9 11 -0.3276 0.0286
-5 -8 1 1.5409 -0.0453
-5 -8 2 -2.4690 -0.0480
-5 -8 3 -3.6982 0.1277
-5 -8 4 -2.3923 0.2168
-5 -8 5 -3.9699 0.0241
-5 -8 6 -2.5311 0.0250
-5 -8 7 -0.9496 -0.1169
-5 -8 8 -0.6543 -0.1015
-5 -8 9 -0.3846 0.0896
-5 -8 10 -0.5823 0.1758
-5 -8 11 -0.0519 0.5005
-5 -8 12 0.6204 0.5650
-5 -7 1 -5.0122 -0.0031
-5 -7 2 -3.6950 0.0273
-5 -7 3 -1.0842 0.1952
-5 -7 4 1.1961 0.0733
-5 -7 5 0.5437 -0.1358
-5 -7 6 1.8430 -0.2477
-5 -7 7 3.1548 -0.1339
-5 -7 8 0.9173 -0.1046
-5 -7 9 0.0047 -0.0347
-5 -7 10 0.3577 -0.1423
-5 -7 11 1.2866 0.2164
-5 -7 12 0.4595 0.7473
-5 -7 13 -0.8706 0.6567
-5 -6 1 1.0948 0.1101
-5 -6 2 4.6793 -0.0410
-5 -6 3 2.6540 -0.0575
-5 -6 4 2.9370 -0.1006
-5 -6 5 1.7804 0.0040
-5 -6 6 1.5697 0.0211
-5 -6 7 1.7637 0.2194
-5 -6 8 0.0958 0.0663
-5 -6 9 -0.6662 -0.1897
-5 -6 10 0.7738 -0.4233
-5 -6 11 0.8622 -0.0849
-5 -6 12 -1.4012 -0.0247
-5 -6 13 -2.5325 -0.0266
-5 -6 14 -1.3724 0.1009
-5 -5 1 8.5568 0.2058
-5 -5 2 2.7111 0.1486
-5 -5 3 -3.2086 0.1060
-5 -5 4 0.1041 0.0447
-5 -5 5 -2.0488 -0.0204
-5 -5 6 -1.3879 -0.1774
-5 -5 7 -1.0012 0.0033
-5 -5 8 -1.4471 0.1127
-5 -5 9 -1.6978 0.0540
-5 -5 10 0.9471 0.1481
-5 -5 11 0.5956 0.2243
-5 -5 12 -0.8956 0.0340
-5 -5 13 -0.5540 0.2733
-5 -5 14 1.3289 -0.0610
-5 -5 15 1.6939 -0.7309
-5 -4 1 1.8086 -0.1132
-5 -4 2 -7.6601 -0.0895
-5 -4 3 -2.9708 -0.1183
-5 -4 4 4.0054 -0.0465
-5 -4 5 -0.5797 -0.0538
-5 -4 6 1.3932 -0.1565
-5 -4 7 -0.1753 -0.1015
-5 -4 8 -0.4720 -0.0045
-5 -4 9 0.3472 0.0128
-5 -4 10 1.6037 0.0791
-5 -4 11 0.1595 0.1081
-5 -4 12 -0.7906 0.2211
-5 -4 13 -0.0817 0.3158
-5 -4 14 0.7661 -0.2541
-5 -4 15 1.2029 -0.7392
-5 -3 1 -3.6361 -0.1090
-5 -3 2 -4.2922 0.0446
-5 -3 3 5.7941 0.0855
-5 -3 4 4.7341 0.1005
-5 -3 5 -2.9565 0.0566
-5 -3 6 -0.2040 0.0010
-5 -3 7 -1.2418 -0.0054
-5 -3 8 0.3348 0.0395
-5 -3 9 0.8890 -0.0727
-5 -3 10 -0.9363 -0.3477
-5 -3 11 -1.4097 -0.2078
-5 -3 12 -1.3104 -0.0221
-5 -3 13 -0.5477 0.1925
-5 -3 14 -0.3205 0.1253
-5 -3 15 1.3209 0.0423
-5 -3 16 -0.7862 0.2853
-5 -2 1 -1.0502 0.0398
-5 -2 2 4.0863 0.0440
-5 -2 3 3.0739 0.0462
-5 -2 4 -4.2880 -0.1692
-5 -2 5 -7.4130 -0.1430
-5 -2 6 -1.7688 -0.0564
-5 -2 7 0.3929 -0.0056
-5 -2 8 0.6050 0.0618
-5 -2 9 -0.2826 0.0817
-5 -2 10 -1.0639 -0.0518
-5 -2 11 1.1925 0.0036
-5 -2 12 1.0064 -0.0689
-5 -2 13 0.9906 -0.0287
-5 -2 14 0.7389 -0.1913
-5 -2 15 1.0819 -0.2558
-5 -2 16 -2.2335 -0.1558
-5 -2 17 -1.0399 1.9163
-5 -1 1 -2.9381 -0.0328
-5 -1 2 1.5264 -0.0660
-5 -1 3 -8.2986 0.0843
-5 -1 4 -6.0030 0.0363
-5 -1 5 -1.6014 0.1361
-5 -1 6 3.3868 0.0055
-5 -1 7 3.7139 -0.1251
-5 -1 8 -1.0416 -0.0811
-5 -1 9 -0.2752 0.0827
-5 -1 10 0.9921 0.0033
-5 -1 11 1.8499 -0.0207
-5 -1 12 0.4318 0.2165
-5 -1 13 0.5287 0.1237
-5 -1 14 -0.1921 -0.0489
-5 -1 15 -0.7561 -0.5380
-5 -1 16 -1.0551 -0.7820
-5 -1 17 0.7590 0.3613
-5 0 1 0.5229 -0.0553
-5 0 2 4.3227 0.0021
-5 0 3 -4.6366 0.0036
-5 0 4 6.8724 0.0855
-5 0 5 6.8255 0.0683
-5 0 6 5.0095 -0.0029
-5 0 7 1.4096 0.0582
-5 0 8 -3.2894 0.0533
-5 0 9 1.3918 -0.0344
-5 0 10 1.0997 -0.2448
-5 0 11 -0.2558 -0.0758
-5 0 12 -0.2212 0.2542
-5 0 13 -0.5154 0.1790
-5 0 14 -2.0539 0.4223
-5 0 15 -0.7908 0.0291
-5 0 16 0.8952 0.1831
-5 0 17 0.9330 -0.0167
-5 0 18 1.5220 -1.5238
-5 1 1 8.0218 -0.0683
-5 1 2 5.9535 -0.0270
-5 1 3 -1.3680 -0.0991
-5 1 4 8.1835 0.0145
-5 1 5 1.1412 -0.0958
-5 1 6 -1.1915 -0.0543
-5 1 7 -2.2289 0.0326
-5 1 8 -2.2219 0.0721
-5 1 9 2.8614 0.1318
-5 1 10 -0.7989 0.0887
-5 1 11 -1.4053 0.0631
-5 1 12 0.2919 -0.1923
-5 1 13 -1.5755 -0.1921
-5 1 14 -1.2649 -0.0664
-5 1 15 1.4095 -0.1361
-5 1 16 0.2624 0.2523
-5 1 17 -0.3026 0.2497
-5 1 18 -0.8733 2.0483
-5 2 1 1.7231 0.0920
-5 2 2 -4.0350 0.0122
-5 2 3 -7.3578 0.1038
-5 2 4 0.3099 0.0703
-5 2 5 -4.9634 -0.0017
-5 2 6 -3.2733 -0.0753
-5 2 7 -1.6290 -0.1022
-5 2 8 -0.3193 0.0223
-5 2 9 2.0449 0.0510
-5 2 10 -2.5382 -0.0359
-5 2 11 -0.3157 -0.0265
-5 2 12 0.7032 0.0561
-5 2 13 -1.4821 0.2075
-5 2 14 0.6515 -0.1397
-5 2 15 0.7966 -0.2672
-5 2 16 -1.2900 -0.4192
-5 2 17 1.0395 -0.0407
-5 2 18 -0.9169 1.2230
-5 3 1 -0.9152 -0.2606
-5 3 2 -1.4565 -0.1059
-5 3 3 -1.6702 -0.0315
-5 3 4 4.0693 -0.0503
-5 3 5 -1.3537 0.0998
-5 3 6 -0.9829 0.0776
-5 3 7 -0.1919 0.0538
-5 3 8 0.2951 0.0603
-5 3 9 0.4826 -0.1058
-5 3 10 -1.4839 -0.1241
-5 3 11 2.0856 0.0447
-5 3 12 0.2561 0.2245
-5 3 13 -0.5908 0.1303
-5 3 14 0.0484 0.1002
-5 3 15 -0.9261 0.1705
-5 3 16 0.1842 0.0888
-5 3 17 2.8988 0.1174
-5 3 18 -0.4186 -0.3474
-5 3 19 1.8770 -2.0754
-5 4 1 5.0688 0.0437
-5 4 2 5.4534 0.1062
-5 4 3 1.2530 -0.0336
-5 4 4 3.5474 0.0149
-5 4 5 -2.1224 -0.0556
-5 4 6 -1.7875 -0.0520
-5 4 7 0.4243 -0.1114
-5 4 8 -0.3424 0.0002
-5 4 9 -1.6534 0.0695
-5 4 10 0.0799 0.0751
-5 4 11 0.5444 0.0068
-5 4 12 -1.4925 -0.0424
-5 4 13 0.5914 -0.1667
-5 4 14 -0.2754 -0.0519
-5 4 15 0.7513 -0.1149
-5 4 16 1.6350 0.0979
-5 4 17 1.0331 0.0107
-5 4 18 -2.1356 0.2369
-5 4 19 -0.1959 0.4840
-5 5 1 6.0402 0.0258
-5 5 2 -0.0554 -0.1577
-5 5 3 -7.1278 0.0808
-5 5 4 -1.7908 0.0568
-5 5 5 -3.1899 -0.0521
-5 5 6 -0.8192 0.0338
-5 5 7 3.0309 -0.1031
-5 5 8 -0.3195 -0.0365
-5 5 9 -0.0926 -0.0212
-5 5 10 2.1816 -0.1208
-5 5 11 -1.5745 0.0062
-5 5 12 0.1016 0.1040
-5 5 13 1.2680 0.0143
-5 5 14 -0.6110 -0.0411
-5 5 15 0.4578 0.0039
-5 5 16 -0.2310 -0.0106
-5 5 17 -0.6337 -0.0245
-5 5 18 -1.7116 0.2596
-5 5 19 -0.0592 0.0229
-5 6 1 0.5993 -0.0361
-5 6 2 -6.9448 -0.0185
-5 6 3 -6.7125 0.0718
-5 6 4 4.0795 -0.1383
-5 6 5 0.7049 0.1284
-5 6 6 2.6434 0.0417
-5 6 7 2.8334 -0.0070
-5 6 8 -1.1710 -0.0649
-5 6 9 1.8873 -0.0535
-5 6 10 1.2461 -0.1124
-5 6 11 -0.4230 0.0531
-5 6 12 2.7989 -0.0917
-5 6 13 -0.2752 -0.0158
-5 6 14 -1.1489 0.1800
-5 6 15 -1.1953 0.2030
-5 6 16 -0.0404 -0.1312
-5 6 17 0.2467 0.2490
-5 6 18 -0.4155 -0.0860
-5 6 19 0.6456 -0.1618
-5 7 1 -1.2304 0.1396
-5 7 2 -3.1879 0.0341
-5 7 3 2.9079 -0.1067
-5 7 4 8.1166 0.1097
-5 7 5 -1.6454 0.2419
-5 7 6 1.4114 -0.0817
-5 7 7 -3.6988 0.1082
-5 7 8 -1.3861 0.0227
-5 7 9 0.6485 0.0898
-5 7 10 -0.5444 -0.0204
-5 7 11 1.4806 0.0499
-5 7 12 1.0350 -0.0943
-5 7 13 -1.3558 0.1276
-5 7 14 0.4269 -0.0029
-5 7 15 0.4700 -0.2241
-5 7 16 2.9547 -0.0064
-5 7 17 0.5659 0.4128
-5 7 18 0.0560 -0.0119
-5 7 19 0.8701 0.2250
-5 8 1 2.1432 -0.1587
-5 8 2 0.6824 -0.0494
-5 8 3 3.1961 0.0674
-5 8 4 1.1435 0.1453
-5 8 5 -5.7573 -0.1314
-5 8 6 -0.1970 0.0033
-5 8 7 -4.3312 0.0515
-5 8 8 3.9231 -0.0080
-5 8 9 -0.2972 -0.0284
-5 8 10 0.6258 -0.0045
-5 8 11 0.4310 0.1768
-5 8 12 -1.0205 0.0687
-5 8 13 -0.2043 0.0046
-5 8 14 0.5603 -0.1347
-5 8 15 0.7853 0.0386
-5 8 16 1.6812 0.2200
-5 8 17 -1.7379 -0.1329
-5 8 18 0.4004 0.1614
-5 8 19 0.7915 -0.0786
-5 9 1 0.5042 0.1285
-5 9 2 -1.3321 0.1623
-5 9 3 -0.1550 -0.0594
-5 9 4 -0.9034 -0.2272
-5 9 5 -3.1272 -0.0874
-5 9 6 1.3648 0.1642
-5 9 7 0.9114 -0.2748
-5 9 8 3.7263 0.0159
-5 9 9 -2.1364 -0.0824
-5 9 10 1.8441 0.0842
-5 9 11 -0.3162 0.0795
-5 9 12 0.5577 -0.0526
-5 9 13 -0.8608 -0.0262
-5 9 14 -1.7935 0.1541
-5 9 15 -0.9162 -0.0912
-5 9 16 -1.5172 -0.3860
-5 9 17 -2.5725 -0.2257
-5 9 18 1.1734 0.6307
-5 9 19 -0.5677 -0.5660
-5 10 1 0.3234 -0.0141
-5 10 2 -0.6515 -0.0507
-5 10 3 0.0587 -0.0341
-5 10 4 0.1750 0.1365
-5 10 5 -1.9892 0.1939
-5 10 6 1.8159 -0.0001
-5 10 7 1.6955 -0.0767
-5 10 8 -1.7547 0.2951
-5 10 9 -0.1176 -0.0464
-5 10 10 2.4104 0.0551
-5 10 11 -0.8685 -0.0494
-5 10 12 -0.8703 0.0965
-5 10 13 -2.3609 0.1871
-5 10 14 -0.1191 -0.0231
-5 10 15 0.7555 -0.3654
-5 10 16 0.0218 0.1207
-5 10 17 0.5970 0.3935
-5 10 18 1.7281 -0.0522
-5 11 1 0.0329 0.0797
-5 11 2 -1.0390 0.0161
-5 11 3 0.7176 0.0079
-5 11 4 0.2297 -0.0765
-5 11 5 -1.2971 -0.2137
-5 11 6 1.5800 -0.1002
-5 11 7 0.3691 0.1647
-5 11 8 -1.9713 -0.1241
-5 11 9 2.8013 -0.1323
-5 11 10 0.3469 0.1488
-5 11 11 -2.4250 0.0917
-5 11 12 -0.6218 0.1643
-5 11 13 1.5284 -0.1039
-5 11 14 2.6957 -0.4174
-5 11 15 0.2786 0.0183
-5 11 16 0.5104 0.3007
-5 11 17 0.8450 -0.2924
-5 11 18 -0.3762 -0.5519
-5 12 1 -1.4503 -0.0322
-5 12 2 0.1414 0.0562
-5 12 3 2.9917 -0.1316
-5 12 4 -0.1082 0.1032
-5 12 5 -0.3710 0.2251
-5 12 6 1.1155 0.0861
-5 12 7 0.8432 -0.0572
-5 12 8 -0.7012 -0.3578
-5 12 9 1.4843 0.1071
-5 12 10 -0.6485 0.0775
-5 12 11 -0.8400 -0.0654
-5 12 12 2.8228 0.0781
-5 12 13 1.3452 0.0023
-5 12 14 -0.6614 -0.0099
-5 12 15 -2.9383 -0.0257
-5 12 16 0.2723 -0.6782
-5 12 17 -0.3628 -0.4213
-5 13 1 -0.9753 0.0168
-5 13 2 -0.5975 0.0411
-5 13 3 -0.1887 -0.2796
-5 13 4 -2.4677 0.1860
-5 13 5 0.4415 0.0277
-5 13 6 1.4814 -0.2410
-5 13 7 0.5673 0.1849
-5 13 8 -0.7719 0.3277
-5 13 9 1.3592 0.1025
-5 13 10 0.5662 -0.2408
-5 13 11 0.4235 -0.0266
-5 13 12 1.0955 0.1386
-5 13 13 -3.1444 0.0860
-5 13 14 -1.0002 -0.0323
-5 13 15 -1.2156 -0.5089
-5 13 16 2.3379 0.0628
-5 13 17 -0.0346 1.0961
-5 14 1 -2.0006 0.6019
-5 14 2 -2.1582 -0.2441
-5 14 3 0.4068 -0.0410
-5 14 4 0.5981 0.1425
-5 14 5 0.9671 -0.2507
-5 14 6 -0.9121 -0.2266
-5 14 7 -1.9438 0.2481
-5 14 8 0.3684 0.1792
-5 14 9 1.6488 -0.2820
-5 14 10 -0.0773 0.1509
-5 14 11 0.2396 0.5437
-5 14 12 -1.0472 -0.2497
-5 14 13 -1.7458 -0.4429
-5 14 14 1.5262 -0.4423
-5 14 15 -0.3753 -0.3384
-5 14 16 1.1192 1.2787
-5 15 1 -1.2601 -0.7848
-5 15 2 1.3548 -0.9854
-5 15 3 4.5177 0.6949
-5 15 4 1.0574 0.3830
-5 15 5 -1.9221 0.0309
-5 15 6 -1.7859 0.1735
-5 15 7 0.1320 -0.1535
-5 15 8 1.9334 -0.0664
-5 15 9 -0.1575 -0.2165
-5 15 10 -1.5059 0.2885
-5 15 11 -0.1414 0.3341
-5 15 12 -1.4844 -0.7461
-5 15 13 -0.2236 -0.0209
-5 15 14 -0.1107 0.1100
-5 16 2 1.5127 -0.6648
-5 16 3 1.4410 0.6114
-5 16 4 -2.4263 -0.3835
-5 16 5 -1.7150 -0.2778
-5 16 6 1.5507 0.4316
-5 16 7 1.9581 -0.5294
-5 16 8 0.3782 0.2854
-5 16 9 -0.7023 -0.1164
-5 16 10 -1.1915 -0.1944
-5 16 11 0.1201 -0.1120
-5 16 12 -1.1983 -0.5917
-4 -15 1 -0.6448 -1.1353
-4 -15 2 -0.9845 1.0034
-4 -14 1 -0.6879 -0.0558
-4 -14 2 -0.4998 0.5030
-4 -14 3 0.6994 -0.4515
-4 -14 4 -0.8490 -0.4542
-4 -13 1 -0.6702 0.1611
-4 -13 2 0.4465 0.0971
-4 -13 3 0.0480 0.0221
-4 -13 4 -1.1041 0.1304
-4 -13 5 2.3295 -0.0745
-4 -13 6 0.4289 0.2815
-4 -12 1 2.1177 -0.2333
-4 -12 2 1.0037 -0.4537
-4 -12 3 -0.3136 -0.1975
-4 -12 4 0.1911 -0.1381
-4 -12 5 1.2605 0.0327
-4 -12 6 -1.3680 -0.0597
-4 -12 7 -1.6451 -0.6600
-4 -12 8 -0.6898 1.5695
-4 -11 1 4.6910 -0.0358
-4 -11 2 -0.3516 0.1011
-4 -11 3 0.2218 0.1887
-4 -11 4 0.7213 0.1711
-4 -11 5 -0.4423 -0.1594
-4 -11 6 -0.4268 -0.1884
-4 -11 7 -0.7663 0.3816
-4 -11 8 0.7172 1.0001
-4 -11 9 -0.3517 0.9372
-4 -10 1 0.9854 0.0196
-4 -10 2 -3.6079 0.0088
-4 -10 3 -0.6252 -0.0693
-4 -10 4 -0.9067 -0.0553
-4 -10 5 -1.4697 -0.3812
-4 -10 6 0.4417 0.2152
-4 -10 7 -0.4978 0.2093
-4 -10 8 0.2380 0.3237
-4 -10 9 -0.5795 0.8769
-4 -10 10 0.7044 -0.5321
-4 -9 1 -3.9793 -0.0725
-4 -9 2 -4.4290 -0.2272
-4 -9 3 0.0949 0.0533
-4 -9 4 -0.5733 0.2081
-4 -9 5 0.0490 0.0703
-4 -9 6 1.4655 0.2202
-4 -9 7 0.5053 -0.2803
-4 -9 8 0.1644 0.1698
-4 -9 9 0.3580 0.1332
-4 -9 10 -0.2133 -0.6927
-4 -9 11 -1.2505 0.0871
-4 -8 1 -0.4847 0.1006
-4 -8 2 1.7504 -0.1248
-4 -8 3 4.3394 0.0432
-4 -8 4 2.4394 0.1075
-4 -8 5 3.6047 0.0520
-4 -8 6 2.6428 -0.0020
-4 -8 7 1.2695 0.0064
-4 -8 8 0.1522 0.0449
-4 -8 9 0.2970 -0.2330
-4 -8 10 -0.8135 -0.3797
-4 -8 11 0.7330 -0.4506
-4 -8 12 -0.0792 -0.2011
-4 -7 1 5.7678 -0.0203
-4 -7 2 3.6071 -0.1908
-4 -7 3 -0.6251 -0.0587
-4 -7 4 -1.1393 0.1209
-4 -7 5 -0.1365 0.0638
-4 -7 6 -2.6807 0.0770
-4 -7 7 -2.4910 0.2781
-4 -7 8 -1.9393 0.0859
-4 -7 9 -1.8121 0.1932
-4 -7 10 -0.4533 -0.3238
-4 -7 11 1.0870 -0.6722
-4 -7 12 -0.9927 -0.1231
-4 -7 13 0.6985 -0.2592
-4 -6 1 0.2359 0.1263
-4 -6 2 -5.2368 -0.0259
-4 -6 3 -5.4662 -0.0162
-4 -6 4 1.5859 -0.0057
-4 -6 5 -0.3976 -0.2288
-4 -6 6 -2.3543 -0.2188
-4 -6 7 -1.4374 -0.0168
-4 -6 8 -0.2526 0.0727
-4 -6 9 -0.6009 0.1908
-4 -6 10 2.0164 -0.1162
-4 -6 11 0.7809 -0.0418
-4 -6 12 0.4064 -0.0738
-4 -6 13 1.7527 -0.2402
-4 -6 14 1.3264 0.1171
-4 -5 1 -4.7681 -0.1781
-4 -5 2 -7.1420 -0.1354
-4 -5 3 3.0731 -0.0142
-4 -5 4 7.3038 0.1753
-4 -5 5 -1.5401 0.1273
-4 -5 6 -0.2152 0.0572
-4 -5 7 0.4123 0.0076
-4 -5 8 2.2938 -0.0554
-4 -5 9 1.0731 -0.0963
-4 -5 10 1.1806 0.0944
-4 -5 11 -1.3968 0.0201
-4 -5 12 -0.0731 0.0271
-4 -5 13 -1.0294 0.3031
-4 -5 14 -0.4154 0.0675
-4 -5 15 -0.1533 -0.8844
-4 -4 1 2.6076 -0.0037
-4 -4 2 -0.0490 0.1342
-4 -4 3 7.4793 0.0462
-4 -4 4 -0.8252 0.0702
-4 -4 5 -8.7483 0.0386
-4 -4 6 -0.8355 0.0140
-4 -4 7 -0.0850 0.0578
-4 -4 8 1.4180 0.0466
-4 -4 9 -1.3174 0.0179
-4 -4 10 -1.9845 0.0038
-4 -4 11 -0.8210 -0.1743
-4 -4 12 0.6262 0.1552
-4 -4 13 -0.8027 0.2515
-4 -4 14 0.7377 0.0113
-4 -4 15 0.5120 -0.2937
-4 -4 16 -1.7885 0.5798
-4 -3 1 5.5071 -0.0921
-4 -3 2 -0.0592 -0.1656
-4 -3 3 1.6668 -0.1796
-4 -3 4 -6.1887 -0.0821
-4 -3 5 -4.1683 0.0102
-4 -3 6 5.1815 0.0080
-4 -3 7 1.9969 0.0954
-4 -3 8 -0.0315 0.1308
-4 -3 9 -1.5997 0.1840
-4 -3 10 0.8033 0.0883
-4 -3 11 3.3609 -0.0021
-4 -3 12 1.2633 -0.1414
-4 -3 13 0.1651 -0.2076
-4 -3 14 0.7359 0.1263
-4 -3 15 -0.0999 0.1283
-4 -3 16 -2.6904 0.4035
-4 -2 1 -3.1295 0.1028
-4 -2 2 -1.8460 0.0234
-4 -2 3 -0.5604 0.1918
-4 -2 4 1.3476 0.2028
-4 -2 5 5.8907 0.0906
-4 -2 6 7.8978 -0.0458
-4 -2 7 0.6656 -0.0088
-4 -2 8 -2.0467 -0.0360
-4 -2 9 0.6212 0.0149
-4 -2 10 2.6907 -0.0690
-4 -2 11 0.5016 -0.0655
-4 -2 12 -2.6301 -0.0477
-4 -2 13 -0.8648 0.2229
-4 -2 14 -0.4372 0.3338
-4 -2 15 -0.3970 -0.3733
-4 -2 16 -1.1813 -0.4574
-4 -2 17 1.7949 0.2771
-4 -1 1 3.7490 0.0717
-4 -1 2 10.1379 -0.0153
-4 -1 3 2.2328 -0.1457
-4 -1 4 7.4497 -0.0928
-4 -1 5 2.3418 -0.0772
-4 -1 6 -0.3907 0.0707
-4 -1 7 -4.3998 0.1453
-4 -1 8 -2.8793 0.0011
-4 -1 9 2.3703 -0.0894
-4 -1 10 0.2529 -0.1700
-4 -1 11 -3.7714 -0.0233
-4 -1 12 -1.6066 0.0717
-4 -1 13 1.1179 0.0817
-4 -1 14 -0.0221 0.1035
-4 -1 15 0.7304 -0.1484
-4 -1 16 0.7639 0.2797
-4 -1 17 1.5484 0.3487
-4 -1 18 0.7099 -1.2457
-4 0 1 9.2384 0.0154
-4 0 2 2.5696 -0.0235
-4 0 3 -9.5613 -0.0740
-4 0 4 0.2126 0.1187
-4 0 5 -9.6018 -0.0437
-4 0 6 -5.0799 -0.0392
-4 0 7 -4.3512 -0.0174
-4 0 8 -0.4201 0.0106
-4 0 9 2.5337 0.0603
-4 0 10 -2.7589 0.1177
-4 0 11 -2.6738 0.0438
-4 0 12 3.0951 -0.2870
-4 0 13 1.1787 -0.3621
-4 0 14 -0.1182 -0.1225
-4 0 15 1.2815 0.0982
-4 0 16 -0.2195 0.2568
-4 0 17 -0.7819 0.2659
-4 0 18 -0.9253 1.2245
-4 1 1 3.4566 0.2214
-4 1 2 -11.8360 -0.0538
-4 1 3 -8.7117 0.0705
-4 1 4 2.2722 -0.0202
-4 1 5 -5.6446 -0.1472
-4 1 6 2.4311 -0.1023
-4 1 7 -0.1864 -0.0301
-4 1 8 3.0126 -0.0728
-4 1 9 2.0435 -0.1186
-4 1 10 -2.7406 0.0361
-4 1 11 1.8792 0.0041
-4 1 12 3.4627 0.0314
-4 1 13 -2.4441 0.1118
-4 1 14 -0.2751 0.0229
-4 1 15 0.1253 -0.0954
-4 1 16 -1.1606 -0.7828
-4 1 17 0.3151 -0.4437
-4 1 18 -0.0090 0.3698
-4 2 1 16.1530 -0.1881
-4 2 2 0.9942 -0.0483
-4 2 3 8.2410 0.0184
-4 2 4 8.7211 -0.0495
-4 2 5 1.7634 0.1791
-4 2 6 4.2150 0.1738
-4 2 7 1.1312 0.1357
-4 2 8 4.7994 -0.0126
-4 2 9 0.7649 -0.0734
-4 2 10 -1.1455 -0.0231
-4 2 11 3.6735 -0.1265
-4 2 12 -1.0064 0.0663
-4 2 13 -2.8804 0.0159
-4 2 14 1.2658 0.2533
-4 2 15 -0.0031 0.2289
-4 2 16 0.7218 -0.1895
-4 2 17 1.4826 0.2005
-4 2 18 -0.9287 -0.3154
-4 2 19 1.0916 -1.7362
-4 3 1 17.9565 0.0106
-4 3 2 -0.2971 0.1477
-4 3 3 0.0175 -0.0730
-4 3 4 0.7613 0.0090
-4 3 5 -2.6572 -0.1100
-4 3 6 -0.8667 -0.0850
-4 3 7 2.5575 0.0162
-4 3 8 2.3784 0.1172
-4 3 9 -3.3287 0.1111
-4 3 10 -1.0051 -0.0192
-4 3 11 0.8278 -0.0757
-4 3 12 -3.2025 0.0033
-4 3 13 1.6138 -0.2265
-4 3 14 1.8507 0.0773
-4 3 15 0.6331 -0.1421
-4 3 16 0.1933 0.2610
-4 3 17 -1.6919 0.4132
-4 3 18 -3.4929 0.3677
-4 3 19 0.4197 0.7949
-4 4 1 5.9185 -0.0445
-4 4 2 -11.5968 -0.0572
-4 4 3 -7.0071 0.1246
-4 4 4 1.1636 0.0900
-4 4 5 -3.0514 -0.1501
-4 4 6 0.4968 0.2026
-4 4 7 4.5571 -0.0014
-4 4 8 -2.6149 -0.0329
-4 4 9 -3.7919 -0.1224
-4 4 10 1.0366 -0.1149
-4 4 11 -1.0679 0.1222
-4 4 12 -0.8935 0.0688
-4 4 13 2.5182 -0.0921
-4 4 14 -1.0695 0.0517
-4 4 15 0.2412 -0.1445
-4 4 16 -1.0973 0.0694
-4 4 17 -1.0220 -0.4986
-4 4 18 -1.1272 -0.1014
-4 4 19 2.0585 0.1977
-4 5 1 0.8016 0.1825
-4 5 2 -7.0961 0.0729
-4 5 3 3.7973 0.1300
-4 5 4 7.7444 -0.2284
-4 5 5 -1.6450 -0.0235
-4 5 6 1.4525 0.1763
-4 5 7 0.8095 -0.0873
-4 5 8 -5.7699 0.0364
-4 5 9 -0.2240 -0.0377
-4 5 10 1.4442 -0.0825
-4 5 11 -1.2602 -0.0215
-4 5 12 0.4539 -0.1176
-4 5 13 -0.1581 0.0683
-4 5 14 -1.2891 0.1460
-4 5 15 0.6006 0.0723
-4 5 16 0.1378 -0.1137
-4 5 17 0.6023 -0.1262
-4 5 18 -0.0525 0.1354
-4 5 19 2.2187 -0.0329
-4 6 1 1.1270 -0.1506
-4 6 2 1.6414 -0.1615
-4 6 3 5.7085 -0.0786
-4 6 4 2.3329 -0.1173
-4 6 5 -6.4532 0.0372
-4 6 6 -1.1052 -0.0853
-4 6 7 -3.3045 0.1095
-4 6 8 -1.7260 0.0663
-4 6 9 1.3482 -0.0213
-4 6 10 -0.9639 -0.0140
-4 6 11 -0.5668 0.0540
-4 6 12 -0.2919 0.0557
-4 6 13 0.3658 -0.0099
-4 6 14 0.8694 -0.2803
-4 6 15 0.2352 -0.1165
-4 6 16 0.5354 -0.0243
-4 6 17 -1.5081 0.3290
-4 6 18 -0.1969 -0.0292
-4 6 19 1.7112 0.0448
-4 7 1 3.4623 -0.0236
-4 7 2 -0.7650 0.2149
-4 7 3 -2.8080 0.2351
-4 7 4 -2.7071 0.0386
-4 7 5 -5.3891 -0.1645
-4 7 6 2.5465 -0.0193
-4 7 7 0.1270 0.0836
-4 7 8 4.9354 -0.2439
-4 7 9 -2.2816 -0.0661
-4 7 10 -1.1291 0.0292
-4 7 11 0.4527 0.0572
-4 7 12 -0.5244 0.0200
-4 7 13 1.0092 -0.1449
-4 7 14 -1.4420 -0.1004
-4 7 15 -1.2554 0.1633
-4 7 16 -0.5381 -0.0814
-4 7 17 -2.4450 -0.2383
-4 7 18 0.9156 -0.1422
-4 7 19 -0.2015 0.0917
-4 8 1 -0.1522 0.2199
-4 8 2 -5.2959 -0.0651
-4 8 3 -0.0160 -0.0945
-4 8 4 2.8201 -0.1932
-4 8 5 0.5382 -0.0469
-4 8 6 4.6459 0.1761
-4 8 7 0.6051 -0.0259
-4 8 8 1.7440 0.0224
-4 8 9 -5.8882 0.0494
-4 8 10 2.6474 -0.0266
-4 8 11 0.9994 -0.0532
-4 8 12 -0.1466 -0.0171
-4 8 13 -0.8211 -0.0054
-4 8 14 -2.3216 0.0287
-4 8 15 0.9832 -0.0999
-4 8 16 -0.2873 -0.1184
-4 8 17 -0.9576 -0.0234
-4 8 18 0.6242 0.2760
-4 8 19 -1.2214 -0.5042
-4 9 1 0.5592 -0.2001
-4 9 2 -1.0580 -0.1632
-4 9 3 4.7682 0.2117
-4 9 4 1.4000 0.0438
-4 9 5 -2.3443 0.0362
-4 9 6 0.0883 -0.0233
-4 9 7 -1.9066 -0.0002
-4 9 8 -1.9477 0.1020
-4 9 9 -1.2120 -0.2050
-4 9 10 3.6911 0.0684
-4 9 11 -1.0234 0.0867
-4 9 12 -0.5737 0.0845
-4 9 13 0.6812 0.0334
-4 9 14 2.4952 -0.1147
-4 9 15 3.8250 0.0569
-4 9 16 0.1237 0.4495
-4 9 17 0.3952 -0.1258
-4 9 18 0.4355 -0.3514
-4 9 19 0.8614 -0.5499
-4 10 1 0.3455 0.1715
-4 10 2 -1.3660 0.0808
-4 10 3 1.7771 -0.0081
-4 10 4 -2.6436 -0.2877
-4 10 5 -2.9305 -0.1919
-4 10 6 1.4325 -0.0434
-4 10 7 0.4948 0.0089
-4 10 8 -0.3519 -0.1593
-4 10 9 2.0100 -0.1131
-4 10 10 -0.6589 0.2248
-4 10 11 -1.5047 -0.0023
-4 10 12 1.2741 0.0213
-4 10 13 3.6208 0.0479
-4 10 14 1.1754 0.0442
-4 10 15 0.1936 0.3218
-4 10 16 -1.1766 0.2416
-4 10 17 0.5013 -0.0878
-4 10 18 0.9417 0.5501
-4 10 19 2.0213 1.1066
-4 11 1 -1.5254 -0.0742
-4 11 2 -0.5264 -0.0059
-4 11 3 2.2764 0.0778
-4 11 4 -1.9510 0.2305
-4 11 5 0.4176 0.1689
-4 11 6 3.3162 0.1655
-4 11 7 0.1706 0.0274
-4 11 8 -1.4709 -0.0032
-4 11 9 0.5019 0.0748
-4 11 10 -1.5936 -0.1155
-4 11 11 0.1245 -0.1372
-4 11 12 1.9028 0.0082
-4 11 13 -0.1797 -0.0065
-4 11 14 -4.0891 -0.0438
-4 11 15 -0.9829 -0.0974
-4 11 16 0.3328 0.1576
-4 11 17 0.3144 0.8092
-4 11 18 0.2978 0.1765
-4 12 1 -0.7338 -0.0640
-4 12 2 0.8216 0.1949
-4 12 3 -0.1879 0.0214
-4 12 4 -3.0375 -0.1521
-4 12 5 0.9853 -0.3392
-4 12 6 0.6510 0.0005
-4 12 7 -2.4527 0.0491
-4 12 8 -1.5260 0.1136
-4 12 9 0.9426 0.0136
-4 12 10 -1.1252 -0.0825
-4 12 11 -0.6553 0.0978
-4 12 12 0.5756 -0.0973
-4 12 13 -2.9382 -0.1503
-4 12 14 -0.5064 -0.0207
-4 12 15 1.9432 0.1133
-4 12 16 1.4902 1.0156
-4 12 17 -1.7138 0.4344
-4 12 18 -0.9731 -1.8980
-4 13 1 -1.1934 0.2739
-4 13 2 1.0879 -0.1079
-4 13 3 -0.1043 -0.1315
-4 13 4 -0.4707 -0.1982
-4 13 5 0.7726 -0.0319
-4 13 6 -1.2972 0.0622
-4 13 7 -2.1141 -0.2802
-4 13 8 0.8248 -0.0191
-4 13 9 0.1779 0.1201
-4 13 10 -1.6336 0.0438
-4 13 11 0.6537 0.0921
-4 13 12 0.9551 -0.0635
-4 13 13 -0.7521 -0.0040
-4 13 14 2.7589 0.0773
-4 13 15 -0.6643 0.1598
-4 13 16 -0.1258 0.5568
-4 13 17 -2.9212 -1.2091
-4 14 1 -0.5258 -0.2619
-4 14 2 1.6292 -0.3486
-4 14 3 0.9851 0.3729
-4 14 4 -0.2152 0.1439
-4 14 5 0.0524 0.1801
-4 14 6 0.3993 0.0523
-4 14 7 0.1073 -0.2714
-4 14 8 1.5824 0.2837
-4 14 9 -1.2625 -0.0970
-4 14 10 -0.2088 -0.4325
-4 14 11 1.1568 0.1780
-4 14 12 -0.1497 0.2448
-4 14 13 0.4378 0.0449
-4 14 14 0.8639 -0.0639
-4 14 15 -1.6867 -0.2201
-4 14 16 0.9932 -0.4844
-4 15 1 -1.5501 -0.3315
-4 15 2 -2.3050 0.2347
-4 15 3 -1.5103 -0.0691
-4 15 4 -1.3193 -0.4743
-4 15 5 0.7719 -0.1716
-4 15 6 1.4961 0.4580
-4 15 7 -0.4829 -0.1188
-4 15 8 0.8867 0.5931
-4 15 9 -0.4261 -0.1807
-4 15 10 -0.0675 -0.1641
-4 15 11 -0.1418 0.4581
-4 15 12 0.6649 -0.0776
-4 15 13 1.1027 -0.2941
-4 15 14 0.3897 0.0939
-4 15 15 0.8292 0.1689
-4 16 1 -1.2938 0.7962
-4 16 2 -2.6165 1.3022
-4 16 3 0.2208 -0.5109
-4 16 4 0.0769 0.0594
-4 16 5 0.1795 -0.0009
-4 16 6 0.1533 0.4530
-4 16 7 -1.5947 -0.8717
-4 16 8 1.4522 0.7105
-4 16 9 -0.0150 -0.0887
-4 16 10 -0.9511 0.0129
-4 16 11 1.7261 0.1161
-4 16 12 2.1586 -0.2563
-4 16 13 0.3668 -0.1770
-4 17 5 0.1954 0.0422
-4 17 6 0.8538 0.2553
-4 17 7 -0.7645 -0.8427
-4 17 8 1.2833 0.8567
-4 17 9 -1.4477 -0.5298
-3 -15 1 1.0949 -0.8641
-3 -15 2 0.9303 -0.6127
-3 -15 3 0.2065 0.8372
-3 -14 1 1.9594 0.4374
-3 -14 2 0.1969 0.2886
-3 -14 3 -0.3934 1.0719
-3 -14 4 0.0629 -0.3429
-3 -14 5 0.3921 -1.4729
-3 -13 1 2.7950 -0.1161
-3 -13 2 -0.1598 -0.5234
-3 -13 3 -0.5815 0.1907
-3 -13 4 -0.3017 -0.7878
-3 -13 5 -0.5300 -0.5137
-3 -13 6 -1.7403 0.8519
-3 -13 7 -0.4560 0.6491
-3 -12 1 0.6103 0.0236
-3 -12 2 -2.0148 0.2096
-3 -12 3 -0.4553 0.5089
-3 -12 4 0.2097 -0.2344
-3 -12 5 0.3480 -0.2940
-3 -12 6 -0.3992 0.0076
-3 -12 7 0.1706 -0.1268
-3 -12 8 1.2044 -1.0429
-3 -11 1 -2.6992 0.0358
-3 -11 2 -2.0480 0.0449
-3 -11 3 0.9012 0.0754
-3 -11 4 0.3012 -0.3292
-3 -11 5 0.0729 -0.5134
-3 -11 6 -0.6317 -0.2030
-3 -11 7 0.9229 -0.2829
-3 -11 8 1.5025 -0.9892
-3 -11 9 -0.3719 -0.1493
-3 -10 1 -0.5329 -0.0032
-3 -10 2 0.2867 0.1345
-3 -10 3 2.3700 0.2330
-3 -10 4 0.0693 -0.1225
-3 -10 5 0.2888 -0.0341
-3 -10 6 0.6238 0.1628
-3 -10 7 2.2159 0.0459
-3 -10 8 0.2979 -0.2501
-3 -10 9 0.0574 -0.1229
-3 -10 10 0.9139 -0.4819
-3 -10 11 -1.0133 1.5725
-3 -9 1 3.5857 0.0035
-3 -9 2 1.1600 0.1115
-3 -9 3 2.7452 -0.1136
-3 -9 4 -0.8415 -0.2576
-3 -9 5 0.2386 0.0921
-3 -9 6 -0.0953 0.1462
-3 -9 7 -0.5828 0.3603
-3 -9 8 -2.0311 0.0563
-3 -9 9 0.1642 -0.0397
-3 -9 10 -0.2133 0.2540
-3 -9 11 -0.3073 0.6521
-3 -9 12 0.7357 0.2873
-3 -8 1 -1.4954 -0.0836
-3 -8 2 -2.2728 0.0606
-3 -8 3 -1.2356 -0.0333
-3 -8 4 -3.4879 -0.1347
-3 -8 5 -1.6802 -0.1802
-3 -8 6 -2.9599 -0.0576
-3 -8 7 -2.6138 0.2692
-3 -8 8 -0.6086 0.1554
-3 -8 9 0.5348 0.3479
-3 -8 10 -0.1274 0.1403
-3 -8 11 0.5439 -0.1627
-3 -8 12 -0.1634 0.2152
-3 -8 13 0.2967 -0.3618
-3 -7 1 -6.3669 0.0474
-3 -7 2 -0.9526 0.1691
-3 -7 3 0.5934 0.0660
-3 -7 4 1.9995 -0.2283
-3 -7 5 0.7648 -0.2445
-3 -7 6 -0.1258 -0.0589
-3 -7 7 1.9219 -0.1106
-3 -7 8 4.2318 0.0361
-3 -7 9 2.0097 0.0680
-3 -7 10 1.5746 -0.0624
-3 -7 11 0.2662 0.2551
-3 -7 12 -0.4560 0.4479
-3 -7 13 -0.2904 -0.4280
-3 -7 14 -0.9660 -0.7713
-3 -6 1 3.6438 -0.2401
-3 -6 2 3.1317 0.1404
-3 -6 3 2.4113 0.1041
-3 -6 4 1.1522 0.1636
-3 -6 5 -3.6586 0.2445
-3 -6 6 0.3685 0.1152
-3 -6 7 2.9237 -0.0428
-3 -6 8 3.0804 0.0979
-3 -6 9 -1.1615 -0.1445
-3 -6 10 -1.6513 0.0891
-3 -6 11 -2.3601 0.3278
-3 -6 12 -0.9273 0.5044
-3 -6 13 -1.7260 0.1204
-3 -6 14 -0.2632 -0.3834
-3 -6 15 1.1691 -1.6204
-3 -5 1 11.1551 0.0435
-3 -5 2 -1.5645 0.0361
-3 -5 3 -1.2106 -0.2072
-3 -5 4 -3.9587 -0.1874
-3 -5 5 -4.4680 -0.2981
-3 -5 6 3.2761 -0.1282
-3 -5 7 1.5348 0.0552
-3 -5 8 -1.3927 0.0595
-3 -5 9 -4.1646 -0.1311
-3 -5 10 -2.1005 -0.1264
-3 -5 11 0.3015 -0.1616
-3 -5 12 0.7239 0.3038
-3 -5 13 -0.5996 0.1927
-3 -5 14 1.6765 0.0046
-3 -5 15 0.8619 -0.5867
-3 -4 1 0.8930 -0.0545
-3 -4 2 -10.2188 -0.1334
-3 -4 3 1.2516 0.1168
-3 -4 4 1.6338 0.0912
-3 -4 5 3.8326 -0.0361
-3 -4 6 6.9608 0.0632
-3 -4 7 0.0005 -0.0443
-3 -4 8 -2.1724 -0.0159
-3 -4 9 -0.1970 -0.0009
-3 -4 10 2.4313 -0.1825
-3 -4 11 2.1817 -0.2105
-3 -4 12 -0.5255 -0.0667
-3 -4 13 -0.2883 -0.0574
-3 -4 14 1.0256 -0.0616
-3 -4 15 -0.4499 0.1300
-3 -4 16 -1.3604 2.2257
-3 -3 1 -7.4739 0.2445
-3 -3 2 -5.7097 0.2043
-3 -3 3 8.8971 0.2981
-3 -3 4 3.4271 0.0091
-3 -3 5 1.5000 -0.0874
-3 -3 6 0.9458 -0.0942
-3 -3 7 -4.0081 -0.0782
-3 -3 8 -1.8136 0.0591
-3 -3 9 1.8898 0.0218
-3 -3 10 0.4938 -0.0037
-3 -3 11 -2.3710 -0.0333
-3 -3 12 -1.8804 0.0712
-3 -3 13 0.6413 0.1526
-3 -3 14 0.5964 -0.4896
-3 -3 15 -0.3628 -0.3588
-3 -3 16 -0.1268 0.2956
-3 -3 17 1.2622 0.0170
-3 -2 1 2.5755 -0.1552
-3 -2 2 8.8771 -0.1851
-3 -2 3 5.3303 -0.2751
-3 -2 4 -5.6040 -0.1514
-3 -2 5 -7.7231 -0.0318
-3 -2 6 -4.5431 0.0528
-3 -2 7 -4.5706 0.0391
-3 -2 8 -0.7334 0.0007
-3 -2 9 1.1303 0.0729
-3 -2 10 -1.8810 0.0807
-3 -2 11 -2.3607 -0.1379
-3 -2 12 2.0959 0.1968
-3 -2 13 2.1031 0.1755
-3 -2 14 0.4234 -0.2597
-3 -2 15 0.1320 -0.0790
-3 -2 16 1.2948 -0.1506
-3 -2 17 1.4812 0.2756
-3 -1 1 0.9566 -0.0005
-3 -1 2 -2.2339 0.2401
-3 -1 3 -12.5688 0.2716
-3 -1 4 -7.6027 0.3027
-3 -1 5 -5.5846 0.0341
-3 -1 6 2.6748 -0.1430
-3 -1 7 0.7010 -0.2031
-3 -1 8 2.6286 0.0199
-3 -1 9 2.3955 0.1709
-3 -1 10 -0.2416 -0.0899
-3 -1 11 0.3618 -0.1958
-3 -1 12 3.7946 0.1660
-3 -1 13 -0.8243 0.0824
-3 -1 14 -1.7401 0.0007
-3 -1 15 -0.8082 -0.0917
-3 -1 16 -0.2827 0.2301
-3 -1 17 -1.4574 0.8628
-3 -1 18 -1.7043 -0.0992
-3 0 1 21.8163 0.0140
-3 0 2 -6.0641 -0.0320
-3 0 3 -2.2983 -0.1062
-3 0 4 8.5612 -0.1819
-3 0 5 4.9003 -0.0800
-3 0 6 10.4646 -0.0971
-3 0 7 1.2986 -0.0035
-3 0 8 4.4775 0.0665
-3 0 9 1.9438 -0.0527
-3 0 10 -0.9808 -0.0981
-3 0 11 0.0089 0.0978
-3 0 12 1.2987 0.1597
-3 0 13 -4.2819 0.0712
-3 0 14 -1.1898 -0.2059
-3 0 15 -0.0317 -0.3761
-3 0 16 -0.3986 -0.0234
-3 0 17 -0.6954 -0.1271
-3 0 18 0.1728 -0.7217
-3 1 1 51.1920 0.0695
-3 1 2 -6.7463 -0.0005
-3 1 3 7.2874 0.0180
-3 1 4 4.6434 0.0856
-3 1 5 0.6313 0.2544
-3 1 6 2.4342 0.0440
-3 1 7 -4.7348 0.0682
-3 1 8 2.3471 0.0150
-3 1 9 -3.8782 0.0422
-3 1 10 -4.0585 0.0379
-3 1 11 -0.2531 -0.1161
-3 1 12 -0.1887 -0.1023
-3 1 13 -1.8392 0.1934
-3 1 14 3.1300 0.0946
-3 1 15 1.3469 0.2464
-3 1 16 0.5022 0.2263
-3 1 17 0.3839 0.0193
-3 1 18 0.7405 -0.2069
-3 1 19 0.4430 -0.6037
-3 2 1 12.9957 0.0290
-3 2 2 -31.4484 -0.1247
-3 2 3 -5.6201 -0.0569
-3 2 4 -5.8218 -0.0783
-3 2 5 -2.8537 -0.1864
-3 2 6 -4.1110 -0.2228
-3 2 7 -3.6349 -0.0692
-3 2 8 -0.3987 0.0552
-3 2 9 -7.2190 0.1692
-3 2 10 -1.1001 0.0620
-3 2 11 2.3538 -0.0160
-3 2 12 0.6009 0.0929
-3 2 13 2.0657 0.1079
-3 2 14 2.2820 -0.2150
-3 2 15 -1.0035 -0.0395
-3 2 16 -0.6876 0.1841
-3 2 17 -0.5150 0.4331
-3 2 18 -0.1615 0.5008
-3 2 19 0.0564 0.6042
-3 3 1 -12.1059 -0.3096
-3 3 2 -22.9597 0.0284
-3 3 3 5.3646 0.1008
-3 3 4 6.6894 0.0806
-3 3 5 0.4451 0.0127
-3 3 6 -1.9347 0.0464
-3 3 7 2.2657 -0.1018
-3 3 8 -1.7123 -0.1202
-3 3 9 -1.8637 -0.0071
-3 3 10 5.4111 0.0636
-3 3 11 2.1868 0.0776
-3 3 12 -0.3589 -0.0277
-3 3 13 0.3743 -0.0386
-3 3 14 -2.5543 -0.1982
-3 3 15 -1.2703 -0.0264
-3 3 16 0.6445 -0.0960
-3 3 17 1.0860 -0.4180
-3 3 18 0.2523 -0.2672
-3 3 19 0.6288 -0.0647
-3 4 1 0.9474 0.4468
-3 4 2 -2.1305 0.2981
-3 4 3 15.6223 -0.0808
-3 4 4 6.4401 -0.0306
-3 4 5 -5.4777 -0.0406
-3 4 6 0.2057 -0.0016
-3 4 7 3.6514 -0.0188
-3 4 8 -2.7397 0.0220
-3 4 9 4.0189 0.1388
-3 4 10 5.0642 -0.0169
-3 4 11 -1.2105 -0.1871
-3 4 12 -0.7175 -0.0665
-3 4 13 -0.8153 0.2049
-3 4 14 -1.7941 0.1381
-3 4 15 0.8837 0.2355
-3 4 16 0.9189 0.0176
-3 4 17 -0.0711 0.0473
-3 4 18 -0.5039 0.1817
-3 4 19 1.8471 -0.2327
-3 4 20 -0.1915 -0.9763
-3 5 1 3.5566 -0.2829
-3 5 2 -0.5295 -0.2354
-3 5 3 5.0040 -0.0776
-3 5 4 -4.4450 0.0936
-3 5 5 -6.8901 0.0009
-3 5 6 4.2173 0.0849
-3 5 7 2.6865 0.0843
-3 5 8 -1.8353 0.0146
-3 5 9 4.9107 0.1431
-3 5 10 0.4147 0.0258
-3 5 11 -1.6961 0.0583
-3 5 12 0.9285 0.1865
-3 5 13 0.8790 -0.0729
-3 5 14 0.2793 -0.1222
-3 5 15 0.1745 -0.0232
-3 5 16 -0.2627 -0.0542
-3 5 17 -1.7166 0.2194
-3 5 18 0.4187 -0.1766
-3 5 19 1.5510 -0.1789
-3 5 20 -1.3740 -0.0435
-3 6 1 2.3292 0.0721
-3 6 2 -4.9744 0.3797
-3 6 3 -2.5566 0.2485
-3 6 4 0.0247 0.0349
-3 6 5 -0.0954 -0.0024
-3 6 6 7.1958 0.0446
-3 6 7 0.4471 -0.1131
-3 6 8 -0.2360 -0.0904
-3 6 9 0.9983 0.0415
-3 6 10 -1.6057 0.0591
-3 6 11 -0.3970 0.0906
-3 6 12 0.4356 0.1217
-3 6 13 0.0510 -0.0889
-3 6 14 -1.1595 0.2116
-3 6 15 0.0731 -0.0606
-3 6 16 0.8145 -0.1727
-3 6 17 -0.7605 -0.1055
-3 6 18 1.4373 -0.2463
-3 6 19 -0.9675 0.2341
-3 6 20 -2.3187 0.2354
-3 7 1 -1.3915 0.0424
-3 7 2 -4.9789 -0.2807
-3 7 3 5.1786 -0.2743
-3 7 4 6.3037 -0.1367
-3 7 5 -1.3668 0.0353
-3 7 6 2.6208 0.0596
-3 7 7 -3.7993 0.0826
-3 7 8 -0.1742 0.1198
-3 7 9 -2.0875 0.0158
-3 7 10 1.3441 0.0806
-3 7 11 -0.2071 0.0072
-3 7 12 -0.7075 0.0778
-3 7 13 -0.9729 -0.0501
-3 7 14 -0.6116 0.0799
-3 7 15 1.9520 -0.1056
-3 7 16 0.6562 0.1912
-3 7 17 -0.1900 0.1242
-3 7 18 1.6505 0.0239
-3 7 19 0.0451 -0.2932
-3 7 20 0.4996 -0.3580
-3 8 1 0.8799 -0.2412
-3 8 2 -0.0253 0.0219
-3 8 3 5.7272 0.2787
-3 8 4 -3.7827 0.0075
-3 8 5 -6.4835 -0.1147
-3 8 6 -0.0426 -0.0394
-3 8 7 -1.6798 0.0228
-3 8 8 1.5230 -0.1678
-3 8 9 -0.8390 -0.0741
-3 8 10 2.3002 0.0468
-3 8 11 -1.7804 -0.0431
-3 8 12 0.0333 -0.0428
-3 8 13 0.3234 -0.1353
-3 8 14 0.9258 -0.0526
-3 8 15 1.7859 0.0556
-3 8 16 -1.0140 0.0608
-3 8 17 0.2251 -0.2484
-3 8 18 1.2838 -0.0531
-3 8 19 0.3739 -0.0046
-3 8 20 -1.0530 0.4573
-3 9 1 0.4289 0.1436
-3 9 2 -3.5676 0.2133
-3 9 3 -0.6925 -0.1622
-3 9 4 -5.6363 -0.2270
-3 9 5 0.7381 -0.0092
-3 9 6 4.6678 0.1526
-3 9 7 1.9249 0.0576
-3 9 8 -0.2648 -0.0663
-3 9 9 -0.9391 0.1012
-3 9 10 -0.3606 -0.1586
-3 9 11 -0.9644 0.0236
-3 9 12 0.6192 -0.0469
-3 9 13 -0.5470 0.0310
-3 9 14 -1.5176 -0.0936
-3 9 15 0.6583 -0.0705
-3 9 16 -2.1863 0.0027
-3 9 17 0.2617 0.2875
-3 9 18 -0.1220 0.3231
-3 9 19 -0.8590 0.2337
-3 10 1 -0.8248 -0.1889
-3 10 2 -1.9160 -0.0937
-3 10 3 4.0189 0.0153
-3 10 4 0.5561 0.3250
-3 10 5 4.0812 0.1421
-3 10 6 2.6701 0.1279
-3 10 7 -2.4190 0.1024
-3 10 8 -3.2729 0.0745
-3 10 9 0.5962 -0.1082
-3 10 10 0.1367 -0.1998
-3 10 11 0.4930 0.2625
-3 10 12 -0.8726 -0.2726
-3 10 13 -1.9450 -0.1714
-3 10 14 -1.9151 -0.4427
-3 10 15 1.7708 -0.1620
-3 10 16 -3.3084 0.1230
-3 10 17 0.0966 -0.0260
-3 10 18 -0.6479 -1.1236
-3 10 19 -0.1581 -0.2011
-3 11 1 -0.3171 -0.1059
-3 11 2 1.5017 0.1038
-3 11 3 2.6765 0.0504
-3 11 4 -2.5650 -0.2505
-3 11 5 0.5448 -0.2715
-3 11 6 -1.2144 -0.0296
-3 11 7 -3.5327 -0.0309
-3 11 8 0.1247 -0.0780
-3 11 9 3.3000 -0.1418
-3 11 10 -0.1794 0.2390
-3 11 11 -0.2621 0.1547
-3 11 12 0.1618 -0.3075
-3 11 13 -0.1469 0.0660
-3 11 14 0.4421 -0.1603
-3 11 15 1.0520 0.0498
-3 11 16 -3.1865 -0.0757
-3 11 17 0.7773 -0.2922
-3 11 18 -0.2115 -0.7445
-3 11 19 0.0508 1.7663
-3 12 1 -2.9036 0.0240
-3 12 2 1.5363 0.0872
-3 12 3 -0.7990 0.0230
-3 12 4 -1.2587 0.0459
-3 12 5 1.3949 0.4571
-3 12 6 -0.4558 0.0081
-3 12 7 -0.2711 -0.0130
-3 12 8 2.5141 0.0263
-3 12 9 1.6294 0.0120
-3 12 10 -1.4011 0.0719
-3 12 11 1.1892 -0.2001
-3 12 12 1.6275 0.2439
-3 12 13 -0.4326 0.1137
-3 12 14 -0.0409 -0.1968
-3 12 15 -0.6208 -0.0759
-3 12 16 0.4683 0.0682
-3 12 17 1.1993 0.6212
-3 12 18 0.8877 0.1870
-3 13 1 -3.7939 -0.1479
-3 13 2 1.3110 -0.2492
-3 13 3 -0.7316 0.0036
-3 13 4 1.2347 0.1201
-3 13 5 1.3581 0.1145
-3 13 6 0.3930 -0.3498
-3 13 7 0.6801 0.2867
-3 13 8 1.4569 -0.0336
-3 13 9 -0.6535 -0.2039
-3 13 10 -0.5203 -0.2797
-3 13 11 1.1250 0.0125
-3 13 12 -0.7862 0.3427
-3 13 13 -1.4415 -0.4132
-3 13 14 -0.1566 -0.0140
-3 13 15 0.4599 0.1927
-3 13 16 2.8316 0.3227
-3 13 17 -0.8569 0.3191
-3 13 18 1.2072 -1.0062
-3 14 1 -2.9773 -0.3472
-3 14 2 -0.3212 -0.1400
-3 14 3 -0.3196 -0.0911
-3 14 4 0.6529 -0.0405
-3 14 5 0.1376 -0.2505
-3 14 6 -0.6437 -0.0606
-3 14 7 -0.3708 0.2786
-3 14 8 0.5219 -0.1669
-3 14 9 -1.3817 0.1758
-3 14 10 -0.0165 -0.0014
-3 14 11 -0.7153 0.1504
-3 14 12 -0.8896 -0.0946
-3 14 13 -0.8531 -0.0082
-3 14 14 -0.0139 0.6321
-3 14 15 0.5424 0.4318
-3 14 16 1.3289 0.3758
-3 14 17 -2.1217 0.0061
-3 15 1 1.0350 0.1739
-3 15 2 -0.1109 0.5905
-3 15 3 1.8320 0.0848
-3 15 4 0.1616 0.6089
-3 15 5 -0.7596 -0.2334
-3 15 6 -0.9139 -0.0564
-3 15 7 -0.4813 -0.3575
-3 15 8 0.7044 -0.0749
-3 15 9 -1.1534 0.1295
-3 15 10 0.5654 -0.3664
-3 15 11 -0.0806 -0.0065
-3 15 12 0.3767 0.1362
-3 15 13 -1.7363 0.5280
-3 15 14 0.1495 -0.3140
-3 15 15 0.0316 -0.3831
-3 15 16 0.5494 -0.0391
-3 16 1 1.4532 -1.0330
-3 16 2 -0.2280 -0.8055
-3 16 3 3.0337 -0.5033
-3 16 4 -0.2911 0.8959
-3 16 5 -0.0387 -0.4355
-3 16 6 0.3468 0.1908
-3 16 7 -1.0495 -0.1460
-3 16 8 0.8796 0.2483
-3 16 9 -1.4137 -0.2864
-3 16 10 0.6817 -0.3367
-3 16 11 -0.3584 0.3287
-3 16 12 -0.6421 0.3309
-3 16 13 -1.4213 -0.0425
-3 16 14 1.1952 -1.3056
-3 17 4 -1.9265 0.7403
-3 17 5 -0.4550 -0.8773
-3 17 6 -0.7785 0.2450
-3 17 7 -1.3573 0.0885
-3 17 8 1.3289 0.3249
-3 17 9 -1.1619 -0.0549
-3 17 10 0.9770 0.1693
-3 17 11 -1.0549 0.2513
-2 -16 1 1.1179 -1.1802
-2 -15 1 0.7209 0.9823
-2 -15 2 -0.5430 0.6512
-2 -15 3 -1.0367 -0.6033
-2 -14 1 0.4305 -0.1510
-2 -14 2 -0.5367 -0.3395
-2 -14 3 -1.2854 -0.3560
-2 -14 4 0.2030 0.1998
-2 -14 5 -0.1699 1.9868
-2 -13 1 -0.8108 0.3697
-2 -13 2 -0.5423 0.3198
-2 -13 3 -0.3993 0.2742
-2 -13 4 1.7671 0.9227
-2 -13 5 1.0532 1.1609
-2 -13 6 0.7024 -0.6082
-2 -13 7 -0.9759 -1.1884
-2 -12 1 0.0313 0.1023
-2 -12 2 0.0944 -0.3273
-2 -12 3 0.0528 -0.2086
-2 -12 4 0.8432 0.5816
-2 -12 5 -0.1029 0.2168
-2 -12 6 -0.5668 -0.4600
-2 -12 7 0.9076 0.2006
-2 -12 8 1.7468 0.8721
-2 -11 1 1.5709 0.1262
-2 -11 2 -0.2382 0.0441
-2 -11 3 0.1603 0.0409
-2 -11 4 0.2834 0.3923
-2 -11 5 0.1786 0.1727
-2 -11 6 -0.1189 0.1606
-2 -11 7 1.6904 0.3536
-2 -11 8 -2.2233 0.2858
-2 -11 9 -1.7409 0.2614
-2 -11 10 -0.9162 -0.9564
-2 -10 1 -0.3522 -0.0509
-2 -10 2 -1.4885 0.0780
-2 -10 3 1.3161 -0.3214
-2 -10 4 -0.4438 0.0844
-2 -10 5 -0.5479 0.1818
-2 -10 6 -1.1214 -0.1403
-2 -10 7 -0.9292 -0.1391
-2 -10 8 -4.2432 -0.0827
-2 -10 9 0.6122 -0.1030
-2 -10 10 -0.3774 -0.6262
-2 -10 11 -0.2966 -0.5073
-2 -9 1 -5.9388 0.1322
-2 -9 2 -1.0430 0.2060
-2 -9 3 1.2586 -0.1072
-2 -9 4 -2.5567 0.1273
-2 -9 5 -0.6653 -0.0242
-2 -9 6 -0.5787 -0.4096
-2 -9 7 -0.5197 -0.1007
-2 -9 8 0.3875 0.0591
-2 -9 9 2.9186 0.1515
-2 -9 10 -0.1152 0.0095
-2 -9 11 1.0308 -0.2765
-2 -9 12 1.9976 -0.5935
-2 -8 1 -1.1324 0.0555
-2 -8 2 5.6496 -0.0694
-2 -8 3 1.2277 -0.0124
-2 -8 4 -0.7573 0.0318
-2 -8 5 2.1312 0.1752
-2 -8 6 1.6798 -0.1681
-2 -8 7 1.9410 -0.2612
-2 -8 8 3.1253 -0.1970
-2 -8 9 -0.1521 -0.0663
-2 -8 10 -0.7955 0.2021
-2 -8 11 0.6006 0.1250
-2 -8 12 0.4744 0.1429
-2 -8 13 -1.3857 0.2250
-2 -7 1 8.7906 -0.2820
-2 -7 2 1.8668 0.0634
-2 -7 3 -5.1127 0.1711
-2 -7 4 -0.9673 0.1379
-2 -7 5 0.4434 0.3789
-2 -7 6 0.3087 -0.0281
-2 -7 7 -0.1215 -0.0877
-2 -7 8 -1.8514 0.0327
-2 -7 9 -5.1636 -0.2221
-2 -7 10 -1.4405 -0.0358
-2 -7 11 -0.3396 -0.0648
-2 -7 12 -0.2394 0.3051
-2 -7 13 -1.1733 0.6831
-2 -7 14 1.1987 0.7277
-2 -6 1 2.9809 0.1664
-2 -6 2 -9.4678 0.0011
-2 -6 3 -2.2922 -0.2598
-2 -6 4 4.8220 -0.2901
-2 -6 5 1.6234 -0.1021
-2 -6 6 0.5616 -0.0157
-2 -6 7 -1.7529 0.0667
-2 -6 8 -3.3974 0.0337
-2 -6 9 -1.1214 -0.1937
-2 -6 10 2.6616 -0.1247
-2 -6 11 2.1232 -0.1441
-2 -6 12 0.6384 -0.0685
-2 -6 13 -0.0964 0.1814
-2 -6 14 1.0878 0.7343
-2 -6 15 -0.9318 1.2054
-2 -5 1 -7.7323 0.0256
-2 -5 2 -7.2097 -0.0316
-2 -5 3 10.3818 0.3644
-2 -5 4 6.5075 0.2622
-2 -5 5 -1.6174 0.2475
-2 -5 6 -0.9835 0.1819
-2 -5 7 -1.2978 -0.1132
-2 -5 8 0.3022 0.0492
-2 -5 9 4.4010 0.1532
-2 -5 10 2.7965 0.0262
-2 -5 11 0.7129 0.0116
-2 -5 12 -0.7797 -0.5114
-2 -5 13 0.3276 -0.3918
-2 -5 14 0.1218 0.0188
-2 -5 15 -0.9773 0.6417
-2 -5 16 -0.9592 1.5982
-2 -4 1 -1.3934 -0.0801
-2 -4 2 4.3964 0.0130
-2 -4 3 11.9784 -0.0187
-2 -4 4 -6.6834 -0.3021
-2 -4 5 -8.6391 -0.0511
-2 -4 6 -1.6962 -0.0549
-2 -4 7 -0.8566 -0.0295
-2 -4 8 0.3980 0.1332
-2 -4 9 1.5197 0.0269
-2 -4 10 -2.2439 0.0460
-2 -4 11 -1.4700 0.2501
-2 -4 12 0.1487 -0.1882
-2 -4 13 1.4465 -0.1751
-2 -4 14 -0.2779 -0.4314
-2 -4 15 -0.3946 -0.3499
-2 -4 16 0.2846 -1.2838
-2 -3 1 3.7130 0.0386
-2 -3 2 3.7696 -0.0361
-2 -3 3 -0.9421 -0.2840
-2 -3 4 -16.8813 0.0412
-2 -3 5 -3.2411 0.1650
-2 -3 6 3.5235 0.0374
-2 -3 7 0.3288 0.0446
-2 -3 8 0.3261 -0.1887
-2 -3 9 0.4344 -0.1756
-2 -3 10 -1.2480 0.0344
-2 -3 11 0.7877 0.0754
-2 -3 12 1.7341 0.1105
-2 -3 13 0.2123 0.2117
-2 -3 14 -1.4058 0.2777
-2 -3 15 -0.5026 0.0183
-2 -3 16 1.1380 -1.4419
-2 -3 17 0.4952 -1.6038
-2 -2 1 6.4224 0.3133
-2 -2 2 -3.3081 0.2126
-2 -2 3 -7.1854 0.2133
-2 -2 4 -4.6423 0.2765
-2 -2 5 12.7485 -0.0322
-2 -2 6 8.5300 -0.0228
-2 -2 7 1.0259 -0.0075
-2 -2 8 2.1587 -0.0947
-2 -2 9 2.1832 -0.0270
-2 -2 10 0.6664 -0.0858
-2 -2 11 0.4093 -0.1034
-2 -2 12 0.0640 0.0598
-2 -2 13 -2.3035 -0.0302
-2 -2 14 -2.4972 0.2672
-2 -2 15 -0.9637 0.1236
-2 -2 16 0.0930 0.1508
-2 -2 17 -1.4978 0.2648
-2 -2 18 -0.7844 -0.0807
-2 -1 1 63.3725 -0.7236
-2 -1 2 2.2967 -0.3895
-2 -1 3 5.5573 -0.4693
-2 -1 4 12.5127 -0.4159
-2 -1 5 13.6816 -0.0085
-2 -1 6 0.9043 0.1309
-2 -1 7 -4.8684 0.1334
-2 -1 8 0.2404 0.0791
-2 -1 9 -1.0931 -0.0024
-2 -1 10 -3.0310 0.0949
-2 -1 11 -2.0760 0.1363
-2 -1 12 0.3264 -0.1135
-2 -1 13 -1.3493 -0.2743
-2 -1 14 0.3791 -0.1455
-2 -1 15 2.0850 -0.0775
-2 -1 16 1.2664 0.0968
-2 -1 17 0.3698 -0.5903
-2 -1 18 0.5887 0.6476
-2 0 1 59.5261 0.5920
-2 0 2 -40.8948 0.5287
-2 0 3 -0.5474 0.0696
-2 0 4 0.0540 0.1290
-2 0 5 -4.3380 0.2087
-2 0 6 -11.4848 -0.0817
-2 0 7 -8.4776 0.0049
-2 0 8 0.0144 -0.0212
-2 0 9 -3.9651 -0.0312
-2 0 10 -3.3048 0.0276
-2 0 11 1.4214 -0.0778
-2 0 12 3.5123 -0.0480
-2 0 13 0.2111 0.2693
-2 0 14 2.8697 0.2208
-2 0 15 2.5066 0.2143
-2 0 16 0.0975 -0.3194
-2 0 17 0.4141 -0.4272
-2 0 18 0.0629 1.2420
-2 0 19 0.0734 0.2597
-2 1 1 -29.9082 0.2731
-2 1 2 -65.8976 -0.3792
-2 1 3 11.3923 -0.1008
-2 1 4 -1.4591 -0.0468
-2 1 5 -3.3790 -0.0907
-2 1 6 -7.4575 0.0099
-2 1 7 1.4290 0.0574
-2 1 8 5.6448 0.0344
-2 1 9 -0.3074 -0.0103
-2 1 10 3.4809 -0.0490
-2 1 11 5.6446 0.0314
-2 1 12 1.4606 0.1670
-2 1 13 -2.5145 0.0270
-2 1 14 0.1072 -0.2120
-2 1 15 -1.3713 -0.0558
-2 1 16 -2.1001 -0.1220
-2 1 17 -0.4907 0.5030
-2 1 18 -0.6188 0.5343
-2 1 19 -0.7693 -0.6806
-2 2 1 -24.0939 -0.4199
-2 2 2 -5.1073 -0.0841
-2 2 3 37.8947 0.3077
-2 2 4 5.3341 0.0882
-2 2 5 -0.5493 0.2281
-2 2 6 -1.8603 0.1574
-2 2 7 9.2158 -0.0367
-2 2 8 4.6043 0.0037
-2 2 9 0.5674 -0.1195
-2 2 10 4.2956 -0.0582
-2 2 11 0.1738 0.0212
-2 2 12 -4.2515 -0.0134
-2 2 13 -3.5922 -0.1696
-2 2 14 -0.7223 -0.1162
-2 2 15 -0.7047 -0.0671
-2 2 16 -0.1371 -0.1367
-2 2 17 0.0832 -0.1847
-2 2 18 -0.6434 -0.4512
-2 2 19 -0.6531 0.3060
-2 3 1 9.1070 0.6185
-2 3 2 13.4903 0.3136
-2 3 3 18.2273 -0.2657
-2 3 4 -8.9419 -0.1242
-2 3 5 -8.8155 -0.0695
-2 3 6 0.3919 -0.1464
-2 3 7 6.9390 0.1284
-2 3 8 -4.9871 0.0009
-2 3 9 -1.9953 -0.0951
-2 3 10 -0.1998 -0.0846
-2 3 11 -4.9992 -0.0735
-2 3 12 -2.0622 0.0616
-2 3 13 0.6704 0.0988
-2 3 14 1.4401 0.0809
-2 3 15 0.8758 0.0618
-2 3 16 0.1817 0.0840
-2 3 17 -0.9388 -0.0328
-2 3 18 0.3638 0.1982
-2 3 19 1.9915 0.6571
-2 3 20 1.3481 -0.5179
-2 4 1 -1.6856 -0.4026
-2 4 2 -6.1387 -0.4634
-2 4 3 0.2788 -0.2662
-2 4 4 -11.2115 0.2314
-2 4 5 -4.6938 -0.0792
-2 4 6 5.6891 0.0488
-2 4 7 1.3340 0.1332
-2 4 8 -9.6373 -0.1589
-2 4 9 1.4050 0.1028
-2 4 10 -2.1103 -0.0453
-2 4 11 -3.4766 0.0197
-2 4 12 2.8004 -0.0302
-2 4 13 2.1136 -0.1509
-2 4 14 1.1311 -0.1811
-2 4 15 0.1919 -0.0964
-2 4 16 0.0210 -0.0370
-2 4 17 -1.0522 -0.0560
-2 4 18 1.3175 0.0432
-2 4 19 0.7097 0.2063
-2 4 20 -1.6009 -0.3259
-2 5 1 -2.8096 0.2940
-2 5 2 -7.9092 0.2188
-2 5 3 3.5636 0.1153
-2 5 4 -1.8622 -0.0321
-2 5 5 -0.5605 -0.0836
-2 5 6 5.6907 -0.0322
-2 5 7 -3.9036 -0.1441
-2 5 8 -5.3764 -0.0492
-2 5 9 5.3663 -0.0264
-2 5 10 -3.7352 -0.2439
-2 5 11 -0.7763 0.0304
-2 5 12 2.5618 -0.0088
-2 5 13 -0.3381 0.1156
-2 5 14 -0.3982 0.0480
-2 5 15 -0.0751 -0.0607
-2 5 16 0.7172 0.0385
-2 5 17 -0.7882 0.0206
-2 5 18 0.6847 0.0761
-2 5 19 -1.4195 0.4216
-2 5 20 -1.5947 0.0570
-2 6 1 -0.7553 0.0658
-2 6 2 -4.5004 -0.3312
-2 6 3 7.9496 -0.3140
-2 6 4 -1.4124 -0.1235
-2 6 5 -4.9452 0.2020
-2 6 6 3.3321 -0.0344
-2 6 7 -5.2923 0.1069
-2 6 8 1.4417 0.1156
-2 6 9 3.5447 -0.1910
-2 6 10 -2.7158 -0.0239
-2 6 11 1.9015 0.0256
-2 6 12 1.3886 -0.0646
-2 6 13 -1.0905 -0.0260
-2 6 14 -0.7982 -0.0822
-2 6 15 -0.6594 0.1393
-2 6 16 0.1468 0.2598
-2 6 17 -0.6277 -0.0399
-2 6 18 1.2987 -0.0293
-2 6 19 0.2845 -0.0503
-2 6 20 0.8083 -0.3949
-2 7 1 0.9758 -0.0245
-2 7 2 -2.3442 0.1313
-2 7 3 3.7159 0.1385
-2 7 4 -7.4230 0.0941
-2 7 5 -2.3353 -0.0161
-2 7 6 4.7639 -0.1732
-2 7 7 -2.0408 -0.0489
-2 7 8 3.6445 -0.1288
-2 7 9 -0.8441 -0.0457
-2 7 10 0.6269 0.0701
-2 7 11 1.9596 -0.1783
-2 7 12 1.1861 -0.0330
-2 7 13 -0.5578 -0.0858
-2 7 14 -0.3394 0.0519
-2 7 15 -0.2319 0.0514
-2 7 16 0.3641 -0.2683
-2 7 17 -0.6264 -0.1853
-2 7 18 0.2267 0.2576
-2 7 19 -1.3607 0.2435
-2 7 20 -0.9556 0.3477
-2 8 1 -2.8714 0.0903
-2 8 2 -3.7633 -0.0358
-2 8 3 1.7933 -0.2513
-2 8 4 -1.0915 0.0037
-2 8 5 5.9205 -0.0138
-2 8 6 2.6769 0.1252
-2 8 7 -1.2377 0.0034
-2 8 8 -0.5536 0.1452
-2 8 9 -1.5934 0.1430
-2 8 10 2.5993 -0.0396
-2 8 11 -0.3492 0.0895
-2 8 12 0.3002 0.2234
-2 8 13 -1.3214 0.0645
-2 8 14 0.2655 0.1938
-2 8 15 1.4219 0.0437
-2 8 16 -0.0045 0.1754
-2 8 17 -0.5795 0.3920
-2 8 18 -0.1377 0.1681
-2 8 19 -0.6584 -0.0209
-2 8 20 0.9072 -0.0523
-2 9 1 -1.1273 -0.0281
-2 9 2 2.0013 -0.0649
-2 9 3 6.8771 0.0723
-2 9 4 1.2463 0.2406
-2 9 5 0.5280 -0.0482
-2 9 6 -3.1902 0.0741
-2 9 7 -2.4628 -0.0333
-2 9 8 -1.2295 0.0764
-2 9 9 2.7673 -0.0585
-2 9 10 1.5586 0.0359
-2 9 11 -2.5058 0.1301
-2 9 12 -0.0568 -0.1334
-2 9 13 -1.1000 -0.0333
-2 9 14 1.0371 0.0402
-2 9 15 1.2168 0.0601
-2 9 16 -2.2936 0.0667
-2 9 17 1.0689 -0.4026
-2 9 18 0.8089 -0.2114
-2 9 19 1.4727 0.6599
-2 9 20 1.3197 0.3394
-2 10 1 0.9518 0.1772
-2 10 2 1.1121 0.0025
-2 10 3 0.6165 -0.0993
-2 10 4 -6.7386 -0.2030
-2 10 5 -2.3743 -0.1303
-2 10 6 -0.7647 0.0044
-2 10 7 -0.4975 -0.0450
-2 10 8 2.4662 -0.1267
-2 10 9 3.0197 0.0134
-2 10 10 -2.5568 0.0828
-2 10 11 -2.4922 -0.0548
-2 10 12 2.1869 0.0833
-2 10 13 0.1139 0.2326
-2 10 14 1.0171 0.0406
-2 10 15 0.2806 0.0628
-2 10 16 -1.9285 -0.1649
-2 10 17 2.6258 -0.0239
-2 10 18 -1.2875 0.5481
-2 10 19 -0.3806 0.4114
-2 10 20 -1.7812 -1.3243
-2 11 1 -2.3218 0.0919
-2 11 2 -1.5096 -0.0132
-2 11 3 -2.3109 0.0041
-2 11 4 -2.6436 0.1688
-2 11 5 3.5654 0.2798
-2 11 6 1.2335 0.0703
-2 11 7 -0.1558 0.1554
-2 11 8 2.0891 -0.0761
-2 11 9 -0.9580 0.0685
-2 11 10 -3.7539 -0.0615
-2 11 11 0.3623 0.0166
-2 11 12 3.4079 0.2472
-2 11 13 -0.7211 -0.1360
-2 11 14 0.5348 0.1326
-2 11 15 1.1979 0.2085
-2 11 16 0.7934 0.1126
-2 11 17 1.8540 0.0666
-2 11 18 -1.7146 -1.0961
-2 11 19 0.6066 -1.4215
-2 12 1 -1.3200 0.0594
-2 12 2 1.2312 -0.2334
-2 12 3 0.4050 -0.2563
-2 12 4 2.4500 -0.2375
-2 12 5 2.1226 -0.2497
-2 12 6 -1.1737 -0.0989
-2 12 7 -0.6945 0.0189
-2 12 8 0.1673 -0.2791
-2 12 9 -1.7549 0.0803
-2 12 10 -1.4134 0.0604
-2 12 11 1.8575 -0.0136
-2 12 12 1.2752 -0.0492
-2 12 13 -1.9669 -0.2062
-2 12 14 -0.0295 0.3894
-2 12 15 1.2815 -0.0875
-2 12 16 0.6344 -0.1043
-2 12 17 -0.9832 -0.7197
-2 12 18 -0.0127 -1.1067
-2 12 19 1.6616 1.1556
-2 13 1 0.5762 0.1369
-2 13 2 1.2761 0.0544
-2 13 3 -0.0438 0.1527
-2 13 4 0.7147 0.1427
-2 13 5 -1.5370 0.1510
-2 13 6 -2.0687 0.1766
-2 13 7 -0.3657 -0.1468
-2 13 8 -0.2091 -0.0085
-2 13 9 -0.2484 0.3691
-2 13 10 0.6840 0.0373
-2 13 11 0.8731 -0.1299
-2 13 12 -0.3217 0.1895
-2 13 13 -1.4084 0.1326
-2 13 14 0.3283 -0.0721
-2 13 15 1.0902 -0.0559
-2 13 16 -0.0648 0.3974
-2 13 17 -2.6943 -0.0664
-2 13 18 0.8500 1.0860
-2 14 1 1.6669 0.2179
-2 14 2 -0.9079 0.2429
-2 14 3 -0.7814 0.2393
-2 14 4 -0.1246 0.2437
-2 14 5 -1.2552 0.0920
-2 14 6 -1.2638 -0.0288
-2 14 7 0.9758 -0.0740
-2 14 8 0.6812 0.0328
-2 14 9 1.3157 -0.1359
-2 14 10 1.2258 -0.2071
-2 14 11 -0.4561 0.0824
-2 14 12 0.9388 0.2294
-2 14 13 0.5492 -0.3973
-2 14 14 1.9825 -0.7833
-2 14 15 0.4751 0.5617
-2 14 16 -0.4908 0.0157
-2 14 17 -3.0028 -0.4663
-2 15 1 0.0491 -0.5029
-2 15 2 -1.4072 -0.5504
-2 15 3 1.6837 -0.3254
-2 15 4 0.9658 -0.1839
-2 15 5 -0.3672 -0.1183
-2 15 6 -0.4995 0.0932
-2 15 7 1.0313 0.2627
-2 15 8 0.9203 -0.2391
-2 15 9 0.2922 0.0463
-2 15 10 -0.6785 0.2351
-2 15 11 -0.9457 0.0744
-2 15 12 2.2224 -0.2065
-2 15 13 0.3554 -0.3349
-2 15 14 0.7140 -0.1473
-2 15 15 -2.3688 1.0650
-2 15 16 -1.0929 -1.0610
-2 16 1 -0.7200 2.2508
-2 16 2 0.3434 0.7309
-2 16 3 1.0347 0.4651
-2 16 4 -2.0382 -0.2964
-2 16 5 -0.8186 -0.1519
-2 16 6 -0.3486 -0.1019
-2 16 7 0.7892 0.1097
-2 16 8 1.3929 -0.2201
-2 16 9 -1.4091 0.5891
-2 16 10 -0.7046 -0.0813
-2 16 11 -0.0601 -0.1654
-2 16 12 1.1681 -0.0173
-2 16 13 -1.5194 0.3549
-2 16 14 -1.0100 0.2697
-2 17 3 -1.6642 -0.1788
-2 17 4 -1.2112 -0.5639
-2 17 5 2.2997 0.2278
-2 17 6 0.7955 -0.2080
-2 17 7 1.3923 -0.0019
-2 17 8 0.8668 -0.2530
-2 17 9 -1.2640 0.1288
-2 17 10 0.6772 -0.4902
-2 17 11 -0.0749 0.3516
-2 17 12 0.1619 0.0494
-1 -16 1 -0.7423 1.6786
-1 -15 1 -0.8568 -0.3563
-1 -15 2 0.5091 -0.2028
-1 -15 3 -0.2557 -0.1250
-1 -14 1 -0.1141 0.0860
-1 -14 2 1.6794 -0.4093
-1 -14 3 0.4806 -0.6546
-1 -14 4 1.9783 -0.2136
-1 -14 5 -0.4823 -1.4510
-1 -13 1 1.2146 -0.2340
-1 -13 2 -0.3957 -0.6450
-1 -13 3 -0.9216 -0.3976
-1 -13 4 -0.1753 -0.3957
-1 -13 5 -1.4603 -1.1093
-1 -13 6 0.3470 0.0255
-1 -13 7 -0.3845 1.3174
-1 -12 1 -0.7217 0.4284
-1 -12 2 -1.4399 0.0674
-1 -12 3 0.2329 -0.0133
-1 -12 4 -0.0882 -0.3163
-1 -12 5 -0.3514 -0.4609
-1 -12 6 -0.4979 0.4695
-1 -12 7 -0.9486 0.3489
-1 -12 8 -1.3538 0.0992
-1 -11 1 -2.7837 -0.1544
-1 -11 2 0.0533 -0.1599
-1 -11 3 0.8710 -0.1077
-1 -11 4 -0.7780 -0.0438
-1 -11 5 -0.7673 -0.2662
-1 -11 6 -1.0723 0.1383
-1 -11 7 0.6039 0.0781
-1 -11 8 -0.7602 0.4511
-1 -11 9 3.5987 -0.4614
-1 -11 10 0.9999 -0.0875
-1 -10 1 -2.4236 0.0883
-1 -10 2 1.0932 0.2403
-1 -10 3 -0.2191 0.0560
-1 -10 4 -1.2066 -0.0585
-1 -10 5 0.2206 -0.3308
-1 -10 6 1.1524 0.2566
-1 -10 7 2.1225 0.4026
-1 -10 8 0.2720 0.3163
-1 -10 9 3.9490 -0.1144
-1 -10 10 -1.1001 0.5892
-1 -10 11 -0.0208 0.7431
-1 -9 1 1.8976 -0.0540
-1 -9 2 4.0423 -0.2113
-1 -9 3 -0.4083 -0.1505
-1 -9 4 0.4587 -0.0359
-1 -9 5 2.4602 0.0708
-1 -9 6 2.0888 0.2320
-1 -9 7 0.4753 -0.0522
-1 -9 8 -0.9652 -0.3352
-1 -9 9 -0.2732 -0.1553
-1 -9 10 -3.0700 0.0456
-1 -9 11 -1.4559 0.1054
-1 -9 12 -1.7172 0.6646
-1 -8 1 1.5945 -0.2046
-1 -8 2 -1.2034 0.0721
-1 -8 3 -4.2057 0.1832
-1 -8 4 1.3015 0.0275
-1 -8 5 1.6298 0.0911
-1 -8 6 -0.9479 0.0374
-1 -8 7 -2.4311 0.1958
-1 -8 8 -1.8861 0.0518
-1 -8 9 -0.7676 -0.1917
-1 -8 10 0.1861 -0.5522
-1 -8 11 -0.1868 -0.4111
-1 -8 12 -0.4105 0.2318
-1 -8 13 0.0166 0.4095
-1 -7 1 -0.3995 0.1023
-1 -7 2 -4.7204 0.0174
-1 -7 3 2.1621 -0.2629
-1 -7 4 4.9314 -0.3339
-1 -7 5 -1.1363 -0.1614
-1 -7 6 -2.9485 -0.0365
-1 -7 7 -0.5763 0.2493
-1 -7 8 1.8970 0.1902
-1 -7 9 3.4871 0.0739
-1 -7 10 2.2328 -0.0025
-1 -7 11 -0.1226 -0.2092
-1 -7 12 0.1591 -0.2916
-1 -7 13 0.3793 -0.3089
-1 -7 14 0.5738 -0.5014
-1 -6 1 1.1321 0.0144
-1 -6 2 -0.1516 -0.0087
-1 -6 3 8.0872 0.2462
-1 -6 4 -2.0863 0.2638
-1 -6 5 -6.8622 0.0274
-1 -6 6 -0.7743 -0.1389
-1 -6 7 3.0519 -0.0987
-1 -6 8 2.0986 0.1427
-1 -6 9 0.8021 0.1600
-1 -6 10 -2.3975 0.0766
-1 -6 11 -1.5123 -0.0965
-1 -6 12 -0.0793 -0.2365
-1 -6 13 0.4193 -0.2766
-1 -6 14 0.4085 -1.0305
-1 -6 15 -0.0399 -1.1855
-1 -5 1 1.4464 -0.2026
-1 -5 2 0.7732 -0.1685
-1 -5 3 1.9059 -0.1389
-1 -5 4 -11.8260 -0.2192
-1 -5 5 -2.9331 -0.2379
-1 -5 6 5.5447 -0.0968
-1 -5 7 1.7451 0.0379
-1 -5 8 -2.6253 0.0552
-1 -5 9 -2.6467 -0.1349
-1 -5 10 -2.2996 -0.0503
-1 -5 11 0.5426 0.3210
-1 -5 12 0.6862 0.2792
-1 -5 13 0.4911 0.2357
-1 -5 14 0.1677 -0.5651
-1 -5 15 0.2880 -1.2023
-1 -5 16 0.5141 -1.9267
-1 -4 1 -3.1678 0.2270
-1 -4 2 -3.7072 0.2208
-1 -4 3 -2.4345 0.0383
-1 -4 4 -8.7481 0.2325
-1 -4 5 9.4440 0.0622
-1 -4 6 6.8943 0.0928
-1 -4 7 -2.2172 0.0569
-1 -4 8 -1.7773 -0.0533
-1 -4 9 1.0517 0.0455
-1 -4 10 1.6478 -0.0012
-1 -4 11 0.5988 0.0859
-1 -4 12 -0.6255 0.0357
-1 -4 13 -0.7027 0.4922
-1 -4 14 -0.7342 0.6012
-1 -4 15 -0.2398 0.1125
-1 -4 16 0.6927 0.0579
-1 -3 1 12.7792 0.1579
-1 -3 2 3.7690 -0.1424
-1 -3 3 5.0676 -0.0404
-1 -3 4 3.0164 0.0861
-1 -3 5 16.3627 -0.1641
-1 -3 6 -0.1957 0.0186
-1 -3 7 -4.7170 0.0024
-1 -3 8 0.7474 0.0995
-1 -3 9 1.6350 0.1647
-1 -3 10 0.2804 -0.1618
-1 -3 11 -1.9991 -0.2735
-1 -3 12 -1.0147 -0.2221
-1 -3 13 -0.0545 0.1036
-1 -3 14 -0.6807 0.3277
-1 -3 15 0.0094 0.3000
-1 -3 16 0.9768 1.4807
-1 -3 17 -1.0389 2.3182
-1 -2 1 38.1832 -0.5402
-1 -2 2 -9.6750 -0.3385
-1 -2 3 0.2116 -0.1442
-1 -2 4 1.2067 -0.1948
-1 -2 5 4.4541 -0.0264
-1 -2 6 -12.9823 -0.0312
-1 -2 7 -6.2474 -0.0469
-1 -2 8 0.0746 0.1032
-1 -2 9 -1.4040 0.1134
-1 -2 10 -2.1953 0.1333
-1 -2 11 -1.5049 0.0126
-1 -2 12 2.0608 -0.0048
-1 -2 13 2.3852 -0.1153
-1 -2 14 0.9447 -0.2248
-1 -2 15 1.8416 -0.2972
-1 -2 16 1.3100 0.2304
-1 -2 17 -0.8840 0.8449
-1 -2 18 -0.7112 1.7212
-1 -1 1 -19.6306 1.1021
-1 -1 2 -68.4920 1.0156
-1 -1 3 -5.8683 0.3811
-1 -1 4 -8.2411 0.0992
-1 -1 5 -8.3937 0.0477
-1 -1 6 -13.5698 -0.2102
-1 -1 7 1.5299 -0.0695
-1 -1 8 4.7214 -0.0887
-1 -1 9 1.4757 -0.0571
-1 -1 10 0.5544 0.0280
-1 -1 11 2.4319 -0.0648
-1 -1 12 3.0107 0.1224
-1 -1 13 -0.5689 0.1906
-1 -1 14 -1.1131 0.2050
-1 -1 15 -0.0776 -0.0592
-1 -1 16 -0.9246 -0.3534
-1 -1 17 -1.0928 0.1584
-1 -1 18 -0.6424 -0.6864
-1 0 1 -31.4553 -0.7787
-1 0 2 -32.0391 -0.7425
-1 0 3 44.9064 -0.4191
-1 0 4 2.7689 -0.0381
-1 0 5 2.0601 0.0990
-1 0 6 1.2753 0.1970
-1 0 7 12.8774 0.0425
-1 0 8 7.5107 -0.0186
-1 0 9 2.0402 0.0717
-1 0 10 0.4987 0.0540
-1 0 11 1.6386 -0.0279
-1 0 12 -2.0878 -0.2079
-1 0 13 -5.0960 -0.0868
-1 0 14 -1.4300 0.1945
-1 0 15 -0.6449 0.0601
-1 0 16 -1.1409 0.1933
-1 0 17 -0.2827 0.4526
-1 0 18 0.0154 -1.2023
-1 0 19 1.1076 -1.2844
-1 1 1 40.4796 -0.3502
-1 1 2 40.0878 -0.0614
-1 1 3 52.0792 0.2760
-1 1 4 -9.4032 0.0425
-1 1 5 3.3535 0.0297
-1 1 6 2.8735 0.0081
-1 1 7 9.0171 -0.2153
-1 1 8 -3.9170 0.0922
-1 1 9 -6.4422 0.0233
-1 1 10 -4.3027 0.1019
-1 1 11 -2.0751 -0.0185
-1 1 12 -3.3756 -0.2542
-1 1 13 -0.8278 0.0709
-1 1 14 3.5740 0.1335
-1 1 15 1.4221 -0.3307
-1 1 16 -0.0585 -0.0226
-1 1 17 0.5384 -0.0684
-1 1 18 0.5810 0.1328
-1 1 19 0.2835 1.7092
-1 2 1 -2.4536 0.6888
-1 2 2 6.5443 0.2656
-1 2 3 -5.4837 -0.0720
-1 2 4 -25.3094 -0.2568
-1 2 5 -1.2654 -0.1832
-1 2 6 -0.6643 -0.1215
-1 2 7 1.6669 -0.0062
-1 2 8 -12.2425 -0.0164
-1 2 9 -4.5360 -0.1583
-1 2 10 -0.0407 0.1661
-1 2 11 0.3497 -0.0648
-1 2 12 2.2197 -0.0567
-1 2 13 3.7604 0.1163
-1 2 14 3.1016 0.1195
-1 2 15 -0.5219 -0.1195
-1 2 16 -0.5098 0.1530
-1 2 17 0.8178 -0.2137
-1 2 18 1.3562 0.2251
-1 2 19 0.7390 -0.6352
-1 3 1 -50.8345 -0.7745
-1 3 2 -9.6753 -0.1456
-1 3 3 -10.0350 0.1150
-1 3 4 -7.7901 0.3569
-1 3 5 2.5121 0.1078
-1 3 6 3.2570 0.1687
-1 3 7 1.3882 0.1007
-1 3 8 -7.3236 -0.0906
-1 3 9 8.0249 0.1275
-1 3 10 3.9467 0.2205
-1 3 11 1.2078 -0.1782
-1 3 12 3.8365 -0.1241
-1 3 13 0.6918 -0.0597
-1 3 14 -1.4060 0.1572
-1 3 15 -1.6477 0.0019
-1 3 16 0.4659 -0.0254
-1 3 17 -0.0460 -0.2338
-1 3 18 -0.1327 -0.0962
-1 3 19 -1.2039 -1.2361
-1 3 20 -1.5429 -0.6577
-1 4 1 -18.2146 0.4718
-1 4 2 7.5043 0.2194
-1 4 3 5.5482 0.1147
-1 4 4 -0.2849 -0.0065
-1 4 5 0.4001 -0.1282
-1 4 6 6.8078 -0.0194
-1 4 7 -0.0206 -0.0181
-1 4 8 -1.7661 -0.0098
-1 4 9 11.0394 -0.0161
-1 4 10 -2.6065 0.0401
-1 4 11 0.0020 0.0545
-1 4 12 1.5298 0.1538
-1 4 13 -2.9208 0.1908
-1 4 14 -2.5965 0.0468
-1 4 15 0.0693 -0.0687
-1 4 16 1.0998 0.0066
-1 4 17 -1.3183 0.2164
-1 4 18 -0.4800 0.2624
-1 4 19 -0.6723 0.0689
-1 4 20 -0.9456 0.8719
-1 5 1 0.3623 -0.0281
-1 5 2 3.8298 -0.3800
-1 5 3 5.5572 0.0008
-1 5 4 -4.7153 -0.0250
-1 5 5 -0.1554 0.1563
-1 5 6 8.3891 -0.0136
-1 5 7 -5.5539 0.2137
-1 5 8 -0.0019 -0.0034
-1 5 9 4.7197 -0.0751
-1 5 10 -6.4033 0.2116
-1 5 11 2.6769 0.0726
-1 5 12 -0.4928 -0.0978
-1 5 13 -2.7122 -0.0725
-1 5 14 -1.2801 -0.1740
-1 5 15 1.1985 0.1936
-1 5 16 0.4370 -0.0323
-1 5 17 -0.7758 -0.0182
-1 5 18 1.2785 -0.2279
-1 5 19 1.4656 -0.2743
-1 5 20 -0.1478 -0.2022
-1 6 1 1.0552 -0.0261
-1 6 2 -1.7505 0.2422
-1 6 3 4.8295 0.1783
-1 6 4 -4.5341 -0.0114
-1 6 5 4.5173 -0.0329
-1 6 6 4.5668 -0.1887
-1 6 7 -8.6949 0.0510
-1 6 8 1.8822 -0.1715
-1 6 9 -0.4601 0.0341
-1 6 10 -2.8873 0.0226
-1 6 11 3.0080 -0.0537
-1 6 12 -2.2917 -0.0325
-1 6 13 -0.3222 -0.0338
-1 6 14 0.8064 -0.0683
-1 6 15 1.9385 0.0436
-1 6 16 -0.0399 -0.3033
-1 6 17 -0.7243 0.1909
-1 6 18 0.3232 0.0576
-1 6 19 -0.0730 0.0092
-1 6 20 -1.1483 0.1099
-1 7 1 -3.0710 0.0021
-1 7 2 -0.5028 -0.1211
-1 7 3 7.0988 -0.1637
-1 7 4 -1.4460 0.0894
-1 7 5 3.5051 0.0224
-1 7 6 -3.3000 0.1010
-1 7 7 -3.9353 -0.0182
-1 7 8 2.8132 0.0181
-1 7 9 -0.9821 -0.0365
-1 7 10 0.0832 -0.0501
-1 7 11 -1.0686 0.2483
-1 7 12 -2.3208 0.0739
-1 7 13 1.2265 -0.0875
-1 7 14 1.3631 0.0566
-1 7 15 1.4225 0.0812
-1 7 16 -0.6111 0.2015
-1 7 17 0.0938 0.2771
-1 7 18 0.7712 -0.3340
-1 7 19 0.1195 -0.2963
-1 7 20 0.2859 -0.0268
-1 8 1 -1.4729 -0.1296
-1 8 2 5.1559 0.0381
-1 8 3 3.4531 0.2883
-1 8 4 -6.0112 0.1280
-1 8 5 -3.3027 -0.0234
-1 8 6 -3.0758 0.0663
-1 8 7 3.0674 -0.1135
-1 8 8 0.7209 0.0476
-1 8 9 0.3010 -0.1919
-1 8 10 -1.0813 0.0413
-1 8 11 -2.8414 -0.0402
-1 8 12 0.7604 -0.1565
-1 8 13 0.6605 -0.1587
-1 8 14 -0.1430 -0.0622
-1 8 15 -0.7203 -0.2064
-1 8 16 -1.7911 -0.1647
-1 8 17 0.9467 -0.4196
-1 8 18 -0.2504 -0.0876
-1 8 19 -0.6820 0.0976
-1 8 20 -0.0947 0.0690
-1 9 1 -2.6727 -0.1086
-1 9 2 -0.1398 -0.0094
-1 9 3 -4.4801 -0.0349
-1 9 4 -6.4375 -0.1780
-1 9 5 1.2001 0.0138
-1 9 6 4.2806 -0.0498
-1 9 7 2.5716 -0.0038
-1 9 8 -1.5249 -0.0154
-1 9 9 0.3430 -0.0376
-1 9 10 -2.2237 -0.0049
-1 9 11 0.2868 -0.0234
-1 9 12 3.8568 0.2919
-1 9 13 -1.2182 -0.1055
-1 9 14 0.1994 -0.0951
-1 9 15 -0.8040 -0.0390
-1 9 16 -1.3683 0.0586
-1 9 17 0.8076 0.0849
-1 9 18 -2.8466 0.0851
-1 9 19 -0.9199 -1.0737
-1 9 20 -0.6463 -0.7684
-1 10 1 -2.6856 0.0880
-1 10 2 0.0684 0.1026
-1 10 3 0.7792 0.1723
-1 10 4 1.3921 0.1816
-1 10 5 6.1242 0.0341
-1 10 6 2.1456 -0.0447
-1 10 7 -2.4718 0.1473
-1 10 8 -0.5459 -0.0174
-1 10 9 0.2387 0.0608
-1 10 10 -0.7936 -0.1421
-1 10 11 2.8527 0.1908
-1 10 12 2.8122 -0.0039
-1 10 13 -3.2165 -0.2827
-1 10 14 1.8655 0.2469
-1 10 15 -0.2013 0.2290
-1 10 16 0.3433 0.1883
-1 10 17 1.8503 -0.0131
-1 10 18 -0.7567 -0.5369
-1 10 19 2.6008 -0.4781
-1 10 20 0.5745 1.2803
-1 11 1 2.7459 -0.0732
-1 11 2 3.6427 -0.1398
-1 11 3 2.8068 -0.1571
-1 11 4 0.4569 -0.2177
-1 11 5 1.0814 -0.2801
-1 11 6 -3.0953 -0.0534
-1 11 7 -2.2566 -0.1631
-1 11 8 1.6970 -0.0746
-1 11 9 0.2361 -0.0411
-1 11 10 -0.2447 -0.0531
-1 11 11 1.8003 0.1076
-1 11 12 -0.5006 -0.2590
-1 11 13 -4.2756 0.1415
-1 11 14 0.9645 0.0026
-1 11 15 -1.2134 -0.2747
-1 11 16 0.2553 0.2818
-1 11 17 0.5228 0.3422
-1 11 18 -0.3283 0.9551
-1 11 19 1.8695 1.8493
-1 12 1 1.7515 -0.0537
-1 12 2 -0.7320 0.1082
-1 12 3 -1.7535 0.1828
-1 12 4 -2.5104 0.2768
-1 12 5 -1.7319 0.2470
-1 12 6 -2.0567 0.0721
-1 12 7 1.0118 -0.1605
-1 12 8 1.9389 0.2772
-1 12 9 -0.5709 -0.1299
-1 12 10 -0.8879 0.0810
-1 12 11 0.5349 -0.0521
-1 12 12 -1.3202 0.1083
-1 12 13 -2.4960 0.1509
-1 12 14 1.0890 -0.4635
-1 12 15 -0.0146 0.1060
-1 12 16 -0.6001 0.4155
-1 12 17 -2.1262 -0.1944
-1 12 18 -0.9439 0.4094
-1 12 19 -0.2767 -0.5913
-1 13 1 -1.2590 -0.1275
-1 13 2 -2.9181 -0.1699
-1 13 3 -1.4885 -0.1223
-1 13 4 0.6988 -0.0709
-1 13 5 0.3180 -0.0536
-1 13 6 0.7083 -0.1375
-1 13 7 2.7444 0.0473
-1 13 8 0.1077 0.1392
-1 13 9 -1.3351 -0.3224
-1 13 10 -0.6701 0.1520
-1 13 11 0.4829 -0.2232
-1 13 12 0.1159 0.1548
-1 13 13 -0.2741 -0.2256
-1 13 14 1.3041 -0.2007
-1 13 15 0.0485 -0.0428
-1 13 16 -1.2321 -0.9779
-1 13 17 -1.3715 -0.9937
-1 13 18 1.9788 -0.2291
-1 14 1 -0.4721 -0.3574
-1 14 2 0.4745 -0.2238
-1 14 3 2.0848 -0.0941
-1 14 4 3.9099 -0.1404
-1 14 5 -0.7891 0.0066
-1 14 6 -0.0249 -0.1313
-1 14 7 1.1864 0.0683
-1 14 8 -2.1914 -0.0242
-1 14 9 -1.2789 0.1966
-1 14 10 -0.5727 0.1299
-1 14 11 0.1063 -0.3413
-1 14 12 -0.0315 0.2657
-1 14 13 -1.2933 0.0306
-1 14 14 -0.7687 -0.0709
-1 14 15 -1.0881 -0.6822
-1 14 16 0.2951 -0.4308
-1 14 17 0.4373 0.8236
-1 15 1 0.7654 1.0171
-1 15 2 0.3662 0.2951
-1 15 3 -0.1538 0.4238
-1 15 4 -0.0021 0.1417
-1 15 5 -3.4324 0.1250
-1 15 6 0.2314 -0.3227
-1 15 7 1.1315 0.0903
-1 15 8 -0.8835 0.0584
-1 15 9 -0.1673 0.2280
-1 15 10 -0.1813 -0.3815
-1 15 11 0.2663 -0.0348
-1 15 12 -0.6430 0.2825
-1 15 13 -1.0270 -0.1572
-1 15 14 0.1288 -0.5522
-1 15 15 1.1517 -0.0234
-1 15 16 2.6327 1.5253
-1 16 1 -0.0440 -1.6007
-1 16 2 -1.4705 -1.6838
-1 16 3 -1.6373 0.0859
-1 16 4 0.0875 0.0846
-1 16 5 0.8889 0.1829
-1 16 6 1.6435 -0.2187
-1 16 7 1.3760 0.2891
-1 16 8 -0.1648 -0.1333
-1 16 9 -0.1746 -0.1239
-1 16 10 0.3251 -0.1444
-1 16 11 0.9439 0.2876
-1 16 12 0.0200 -0.3394
-1 16 13 0.9793 -0.1537
-1 16 14 1.0856 -0.1223
-1 16 15 1.6431 0.9653
-1 17 2 0.0977 -0.4027
-1 17 3 0.1569 0.8654
-1 17 4 1.6722 -0.0193
-1 17 5 0.9712 0.0430
-1 17 6 -2.0586 -0.0289
-1 17 7 -0.4648 0.3677
-1 17 8 -1.2386 -0.1053
-1 17 9 -0.3062 0.0096
-1 17 10 -0.0967 0.1253
-1 17 11 0.8849 -0.2746
-1 17 12 -0.0748 -0.3633
-1 17 13 0.6061 0.8105
0 -16 1 0.1735 -1.4200
0 -15 1 0.6991 -0.2940
0 -15 2 1.0304 0.1197
0 -15 3 -1.2295 0.7112
0 -14 1 -1.2076 -0.1523
0 -14 2 -2.9588 1.0128
0 -14 3 -1.9630 1.2533
0 -14 4 0.1490 0.3306
0 -14 5 -0.5077 0.5315
0 -13 1 -3.2627 0.3319
0 -13 2 -0.8424 0.5466
0 -13 3 2.0180 0.1625
0 -13 4 0.5848 -0.3350
0 -13 5 -0.2145 0.6038
0 -13 6 -0.5333 -0.0624
0 -13 7 -0.7447 -1.1292
0 -12 1 -1.5106 -0.5561
0 -12 2 1.7670 -0.0592
0 -12 3 1.1301 0.3081
0 -12 4 -0.6754 0.1517
0 -12 5 0.3278 0.3028
0 -12 6 0.2811 -0.6557
0 -12 7 0.7182 -0.8483
0 -12 8 0.7334 -0.5867
0 -11 1 0.5853 0.0005
0 -11 2 0.1006 0.3890
0 -11 3 -0.5298 0.3024
0 -11 4 0.7498 -0.2127
0 -11 5 1.0398 -0.1045
0 -11 6 0.7834 -0.0044
0 -11 7 0.0368 -0.1901
0 -11 8 -0.9164 -0.2992
0 -11 9 0.2669 0.2849
0 -11 10 -2.7871 1.1054
0 -10 1 -0.2446 -0.1976
0 -10 2 0.5623 -0.2105
0 -10 3 0.5719 -0.0753
0 -10 4 1.3496 -0.1009
0 -10 5 0.2024 0.1258
0 -10 6 -0.0040 0.2300
0 -10 7 -1.6672 -0.4058
0 -10 8 -1.2717 -0.2901
0 -10 9 0.1093 0.4383
0 -10 10 -2.4719 0.0294
0 -10 11 0.8501 -0.0789
0 -9 1 -3.2605 0.0090
0 -9 2 0.5040 0.0703
0 -9 3 -1.8111 0.2682
0 -9 4 -0.7415 0.0501
0 -9 5 -1.3076 -0.0254
0 -9 6 -2.3414 0.2096
0 -9 7 -1.9415 -0.0155
0 -9 8 1.2772 -0.0159
0 -9 9 2.2399 0.1606
0 -9 10 0.8721 -0.4483
0 -9 11 2.1430 -0.1554
0 -9 12 0.7401 -0.5649
0 -8 1 3.4150 0.0367
0 -8 2 2.3360 -0.1052
0 -8 3 -0.3528 -0.0330
0 -8 4 0.0586 -0.1212
0 -8 5 -1.5776 -0.1662
0 -8 6 -2.1474 0.1196
0 -8 7 1.8265 -0.0549
0 -8 8 3.2745 -0.1272
0 -8 9 0.6423 0.4896
0 -8 10 -1.1958 0.4950
0 -8 11 -0.2489 0.2301
0 -8 12 -0.1252 -0.4387
0 -8 13 0.5570 -0.7136
0 -7 1 4.8949 0.0395
0 -7 2 -1.3485 0.0743
0 -7 3 -0.3429 0.3472
0 -7 4 -2.1122 0.2693
0 -7 5 -0.6604 -0.0059
0 -7 6 1.6781 0.0059
0 -7 7 3.1727 -0.2784
0 -7 8 -1.0958 -0.3164
0 -7 9 -3.9204 0.1745
0 -7 10 -2.2154 0.2412
0 -7 11 0.8098 0.0845
0 -7 12 0.3307 0.3692
0 -7 13 0.8093 0.0134
0 -7 14 0.3614 -0.4116
0 -6 1 -4.3765 -0.1998
0 -6 2 -4.4520 -0.2470
0 -6 3 0.2962 -0.0629
0 -6 4 -2.0235 -0.1039
0 -6 5 3.9263 -0.0169
0 -6 6 3.2173 0.1493
0 -6 7 -1.1284 -0.0188
0 -6 8 -3.2388 -0.1942
0 -6 9 -0.4263 -0.1462
0 -6 10 2.5944 -0.0271
0 -6 11 2.1094 0.1201
0 -6 12 -0.3864 0.5332
0 -6 13 0.3857 0.2014
0 -6 14 0.0025 0.3536
0 -6 15 -0.6768 0.4559
0 -5 1 -6.3038 0.0122
0 -5 2 0.6725 0.2472
0 -5 3 3.9481 0.2148
0 -5 4 -0.0536 0.0761
0 -5 5 6.1070 0.0280
0 -5 6 -1.1564 0.0759
0 -5 7 -3.9807 0.0517
0 -5 8 0.8582 0.0370
0 -5 9 3.3145 0.0281
0 -5 10 1.4906 -0.0803
0 -5 11 -1.7190 -0.1140
0 -5 12 -1.5806 -0.0930
0 -5 13 -0.2603 0.0284
0 -5 14 -0.5526 0.7241
0 -5 15 -1.0044 0.9584
0 -5 16 0.6163 1.3959
0 -4 1 2.3112 -0.0862
0 -4 2 7.6684 -0.0469
0 -4 3 4.4389 -0.1526
0 -4 4 -0.5591 -0.1042
0 -4 5 4.4992 -0.0849
0 -4 6 -6.8200 0.0001
0 -4 7 -2.9950 -0.1203
0 -4 8 2.7312 -0.0711
0 -4 9 0.3884 -0.1031
0 -4 10 -1.9430 -0.0844
0 -4 11 -2.0410 0.0387
0 -4 12 0.8561 -0.2135
0 -4 13 1.0937 -0.3107
0 -4 14 -0.0480 -0.2081
0 -4 15 -0.5374 -0.0019
0 -4 16 0.8380 1.1355
0 -3 1 -5.1579 -0.0022
0 -3 2 -7.7894 -0.0947
0 -3 3 -8.1592 0.0586
0 -3 4 -6.3037 0.1002
0 -3 5 -1.4673 0.0950
0 -3 6 -10.1339 -0.0221
0 -3 7 0.8730 -0.0996
0 -3 8 3.2089 0.0447
0 -3 9 -0.9260 0.0476
0 -3 10 -0.5110 0.2384
0 -3 11 0.6918 0.2343
0 -3 12 3.0163 0.0640
0 -3 13 1.4909 -0.2191
0 -3 14 -0.7653 -0.5406
0 -3 15 -0.2827 -0.6626
0 -3 16 0.7431 -0.4544
0 -3 17 -1.6424 -0.9560
0 -2 1 -2.6014 0.2396
0 -2 2 -16.3681 0.3793
0 -2 3 2.2284 0.2606
0 -2 4 -0.0776 -0.0205
0 -2 5 0.6032 -0.0100
0 -2 6 -2.9757 -0.0358
0 -2 7 8.9912 0.0578
0 -2 8 5.8551 -0.0916
0 -2 9 1.0078 -0.1400
0 -2 10 0.9358 -0.1320
0 -2 11 0.1767 -0.1492
0 -2 12 0.2376 0.1574
0 -2 13 -2.9782 0.1067
0 -2 14 -2.9036 0.0832
0 -2 15 0.0768 -0.0501
0 -2 16 0.8085 -0.4585
0 -2 17 -1.2054 -1.2217
0 -2 18 1.1597 -2.5259
0 -1 1 74.8543 -1.2318
0 -1 2 20.9846 -0.4030
0 -1 3 38.2499 -0.3404
0 -1 4 7.4003 -0.0822
0 -1 5 7.3860 0.1996
0 -1 6 3.0133 0.2115
0 -1 7 8.6392 0.0090
0 -1 8 -0.6259 -0.0675
0 -1 9 -4.4302 0.1173
0 -1 10 -3.5556 -0.0898
0 -1 11 -1.7564 -0.1068
0 -1 12 -1.1748 -0.0417
0 -1 13 -2.3780 -0.0310
0 -1 14 1.6008 -0.0466
0 -1 15 2.2603 0.1056
0 -1 16 0.3563 0.2609
0 -1 17 -1.2793 0.1767
0 -1 18 1.1380 -0.1236
0 0 1 24.7440 1.6874
0 0 2 -13.1438 0.6090
0 0 3 6.4054 0.1035
0 0 4 -19.4509 -0.0121
0 0 5 -1.8316 -0.0375
0 0 6 -5.7439 -0.0967
0 0 7 -0.8245 -0.2045
0 0 8 -10.9499 0.1075
0 0 9 -7.3635 0.0956
0 0 10 -2.3444 -0.0770
0 0 11 2.8550 0.1057
0 0 12 2.5910 0.1049
0 0 13 2.2322 0.0830
0 0 14 4.5342 -0.5384
0 0 15 0.2414 -0.3465
0 0 16 -1.6309 -0.1521
0 0 17 -0.6752 0.1971
0 0 18 1.2894 0.9928
0 0 19 -0.4935 1.8494
0 1 0 72.4643 3.0136
0 1 1 -142.0130 0.5561
0 1 2 -47.6151 -0.2309
0 1 3 -23.2502 -0.0005
0 1 4 -21.3783 -0.0932
0 1 5 -3.7474 -0.0141
0 1 6 -5.6104 -0.0286
0 1 7 1.9741 -0.1184
0 1 8 -5.6486 -0.0517
0 1 9 5.2599 -0.1386
0 1 10 6.3804 -0.0730
0 1 11 5.7743 0.0435
0 1 12 0.8357 0.0580
0 1 13 -0.7481 0.0140
0 1 14 -0.2418 -0.1474
0 1 15 -3.2241 0.2816
0 1 16 -1.2515 -0.0863
0 1 17 1.0280 -0.2113
0 1 18 1.2292 -0.7580
0 1 19 -0.4621 -2.0447
0 2 0 -58.7640 -0.5579
0 2 1 -103.8151 -1.8323
0 2 2 27.7633 0.0924
0 2 3 5.1191 0.1947
0 2 4 5.1549 0.1280
0 2 5 1.2031 0.1461
0 2 6 5.1011 0.0871
0 2 7 7.1075 -0.0364
0 2 8 -0.3791 0.0911
0 2 9 10.5023 0.1859
0 2 10 2.0116 0.0040
0 2 11 -1.3111 -0.0834
0 2 12 -4.0312 -0.0621
0 2 13 -3.2735 -0.0474
0 2 14 -1.6341 0.2122
0 2 15 -1.4089 0.1456
0 2 16 0.9726 0.0012
0 2 17 0.2650 0.3697
0 2 18 -0.2258 -0.0411
0 2 19 -1.3611 0.2553
0 3 0 -16.0695 -0.0594
0 3 1 4.7310 0.1241
0 3 2 48.8309 0.2194
0 3 3 5.3008 -0.4576
0 3 4 5.6503 -0.2319
0 3 5 -0.4149 -0.1630
0 3 6 10.2391 -0.1237
0 3 7 -1.1186 -0.1566
0 3 8 -5.4763 0.0449
0 3 9 3.9122 -0.0096
0 3 10 -7.1464 -0.0082
0 3 11 -3.4230 0.0702
0 3 12 -2.0831 0.0967
0 3 13 -0.3269 0.0388
0 3 14 0.3582 0.0214
0 3 15 1.5485 -0.2236
0 3 16 1.3335 0.1444
0 3 17 -0.9300 0.4111
0 3 18 0.5176 0.4248
0 3 19 -0.7248 1.3740
0 3 20 -0.3434 1.6082
0 4 0 5.7780 0.0962
0 4 1 7.3426 -0.0023
0 4 2 11.3260 -0.3489
0 4 3 -4.0026 0.1419
0 4 4 -0.3590 0.1689
0 4 5 0.6451 0.0932
0 4 6 7.0805 -0.0509
0 4 7 -12.3151 0.0078
0 4 8 -3.9137 0.0713
0 4 9 2.9078 0.0148
0 4 10 -6.2379 0.0492
0 4 11 1.6614 -0.2189
0 4 12 0.6965 -0.0529
0 4 13 1.5502 0.0704
0 4 14 0.5945 0.1020
0 4 15 1.9851 0.0283
0 4 16 -0.3601 -0.1411
0 4 17 -0.6096 -0.4085
0 4 18 1.5896 -0.3340
0 4 19 0.5449 -0.2188
0 4 20 0.5102 -0.8255
0 5 0 2.0490 -0.1133
0 5 1 -1.5733 0.0254
0 5 2 0.9939 0.1864
0 5 3 1.6501 0.1580
0 5 4 -2.0409 -0.1570
0 5 5 0.6383 -0.0514
0 5 6 -0.0783 -0.1416
0 5 7 -11.6471 -0.0219
0 5 8 6.7768 -0.0033
0 5 9 3.6846 0.0702
0 5 10 -3.2746 -0.0872
0 5 11 3.0761 -0.0980
0 5 12 -0.0853 0.1514
0 5 13 1.9181 0.0723
0 5 14 0.4646 -0.0116
0 5 15 1.1971 -0.0788
0 5 16 -1.6747 -0.1109
0 5 17 -0.1339 0.1741
0 5 18 -0.0947 0.3331
0 5 19 -0.0226 0.1762
0 5 20 -0.4748 0.1133
0 6 0 7.8785 -0.0294
0 6 1 -1.0147 -0.0548
0 6 2 0.6538 -0.1109
0 6 3 4.2579 -0.2744
0 6 4 -7.8160 0.0766
0 6 5 -1.4630 0.1221
0 6 6 -1.7680 0.0220
0 6 7 -0.7155 -0.1046
0 6 8 9.9089 0.0894
0 6 9 -0.9112 0.0938
0 6 10 -2.7885 0.0362
0 6 11 1.4769 0.1516
0 6 12 -0.7063 -0.0820
0 6 13 2.1145 0.0012
0 6 14 -0.4917 0.0572
0 6 15 -0.0655 0.0564
0 6 16 -1.1598 0.0724
0 6 17 1.1422 -0.0664
0 6 18 -0.9933 -0.0698
0 6 19 -0.0431 0.0503
0 6 20 -0.9040 0.1051
0 7 0 8.1148 0.0885
0 7 1 -5.6626 0.0529
0 7 2 -0.2414 0.1059
0 7 3 -1.9634 0.0841
0 7 4 -11.3734 0.1044
0 7 5 2.1460 0.0348
0 7 6 2.4557 0.0056
0 7 7 3.8397 -0.0161
0 7 8 0.9032 0.2642
0 7 9 -3.6457 0.0240
0 7 10 -1.0022 0.0279
0 7 11 1.8275 -0.1617
0 7 12 0.3036 -0.1353
0 7 13 0.7263 0.1807
0 7 14 -2.9059 0.0069
0 7 15 -1.1946 -0.1090
0 7 16 -0.8016 -0.2221
0 7 17 1.0644 -0.2034
0 7 18 -2.2770 0.3305
0 7 19 0.3686 0.2517
0 7 20 0.2098 -0.0451
0 8 0 -3.3498 -0.0276
0 8 1 -8.3974 -0.1361
0 8 2 -0.1458 -0.1069
0 8 3 -3.4552 -0.1307
0 8 4 -0.9837 -0.1701
0 8 5 8.3596 0.0151
0 8 6 3.2297 -0.1473
0 8 7 -0.9651 0.0608
0 8 8 -4.0016 0.0095
0 8 9 0.5312 0.0039
0 8 10 1.2466 0.0413
0 8 11 2.5057 -0.0687
0 8 12 0.3954 0.1138
0 8 13 -1.2921 -0.0197
0 8 14 -1.3158 0.0187
0 8 15 0.8006 0.1451
0 8 16 0.3958 0.0517
0 8 17 0.7846 0.2173
0 8 18 -2.2348 0.1141
0 8 19 2.3143 -0.3319
0 8 20 0.8626 -0.0654
0 9 0 -4.3278 0.1241
0 9 1 0.3835 0.1286
0 9 2 4.9775 0.1536
0 9 3 1.9946 0.1576
0 9 4 4.0348 0.0604
0 9 5 3.5750 0.0067
0 9 6 -1.9769 -0.0744
0 9 7 -4.6927 0.0774
0 9 8 -0.4030 -0.1533
0 9 9 2.9411 0.1041
0 9 10 -0.3507 -0.0852
0 9 11 0.8999 -0.0942
0 9 12 -1.1679 -0.2237
0 9 13 -1.8840 -0.1026
0 9 14 2.8260 0.0791
0 9 15 1.2260 -0.0024
0 9 16 1.1835 -0.1748
0 9 17 1.1098 0.0833
0 9 18 0.1500 -0.0336
0 9 19 3.6548 0.4844
0 9 20 -0.2970 0.7096
0 10 0 2.6625 -0.0108
0 10 1 3.8348 -0.1720
0 10 2 2.1117 -0.1646
0 10 3 -1.8112 -0.2119
0 10 4 -1.8420 -0.1169
0 10 5 -1.2149 -0.0496
0 10 6 -3.9665 0.0194
0 10 7 -2.7357 -0.1135
0 10 8 3.0877 -0.0309
0 10 9 0.3201 0.0091
0 10 10 -2.7276 0.0428
0 10 11 0.4292 0.0935
0 10 12 -1.8695 -0.0947
0 10 13 -1.4261 0.0808
0 10 14 2.9780 -0.3412
0 10 15 -2.3687 -0.0172
0 10 16 -0.2886 -0.0177
0 10 17 -0.8784 0.2760
0 10 18 -0.1124 0.3291
0 10 19 1.0300 0.6299
0 10 20 -1.7103 -0.1879
0 11 0 0.1612 -0.0673
0 11 1 -0.9598 0.0520
0 11 2 -3.2134 0.1600
0 11 3 -2.9990 0.0835
0 11 4 -0.3719 0.2451
0 11 5 1.1689 0.1153
0 11 6 -1.6043 0.0266
0 11 7 1.8016 0.0751
0 11 8 3.1107 0.1291
0 11 9 -2.1521 -0.1376
0 11 10 -1.4554 0.2859
0 11 11 2.3618 0.0104
0 11 12 -0.7965 -0.0619
0 11 13 0.1812 -0.0148
0 11 14 2.4070 0.0199
0 11 15 -2.2380 0.4594
0 11 16 -0.0672 -0.3900
0 11 17 -1.0165 -0.4087
0 11 18 -0.0734 -0.4917
0 11 19 -1.0146 -0.7208
0 12 0 -0.4614 0.1838
0 12 1 -0.2928 0.0345
0 12 2 -1.6326 -0.0035
0 12 3 1.9914 -0.1176
0 12 4 3.1884 -0.1146
0 12 5 1.2874 -0.1029
0 12 6 -0.1673 0.0291
0 12 7 2.5661 0.1356
0 12 8 -0.3162 -0.1285
0 12 9 -1.9514 0.0191
0 12 10 1.3416 0.1675
0 12 11 2.4367 -0.1895
0 12 12 -0.6373 -0.0678
0 12 13 0.5663 0.0542
0 12 14 1.9704 0.3274
0 12 15 -0.1359 -0.0846
0 12 16 0.8267 -0.1580
0 12 17 1.1098 0.4018
0 12 18 1.1194 0.0314
0 12 19 -0.6901 -0.2988
0 13 0 3.0476 -0.2957
0 13 1 1.6408 -0.0587
0 13 2 0.7112 0.2459
0 13 3 2.7806 0.1441
0 13 4 1.0617 0.0059
0 13 5 -3.2847 0.0882
0 13 6 -1.0555 -0.0642
0 13 7 0.4235 -0.1281
0 13 8 -1.6931 0.0167
0 13 9 0.4659 0.2741
0 13 10 1.6993 -0.1052
0 13 11 0.0014 0.1892
0 13 12 -1.2819 -0.0027
0 13 13 0.1194 0.0602
0 13 14 0.8800 0.0883
0 13 15 0.1720 0.1506
0 13 16 -0.0802 1.2392
0 13 17 0.5277 0.2259
0 13 18 0.1416 -0.5864
0 14 0 3.0366 0.4476
0 14 1 -0.7447 0.2165
0 14 2 -1.9838 0.1488
0 14 3 -1.5908 0.0383
0 14 4 -1.6248 0.0092
0 14 5 -3.5246 -0.0101
0 14 6 2.4650 -0.0937
0 14 7 1.7035 -0.0218
0 14 8 -0.0076 0.1727
0 14 9 1.1714 -0.1736
0 14 10 0.3438 -0.0262
0 14 11 -0.6711 0.3343
0 14 12 -0.2624 -0.3468
0 14 13 1.1374 0.0950
0 14 14 0.3118 0.1215
0 14 15 0.4235 0.6485
0 14 16 -0.8864 0.4087
0 14 17 -0.3538 -1.6281
0 14 18 0.0460 -0.3599
0 15 0 0.1215 -0.3749
0 15 1 -0.7231 -0.8598
0 15 2 -1.8015 -0.5207
0 15 3 -0.0239 -0.1225
0 15 4 1.9021 -0.0983
0 15 5 1.5499 -0.1235
0 15 6 2.9992 0.2106
0 15 7 -0.5035 -0.0069
0 15 8 -1.4686 0.0652
0 15 9 0.1465 -0.1674
0 15 10 -0.2934 0.3866
0 15 11 0.0630 -0.2131
0 15 12 -0.1740 0.0532
0 15 13 0.7976 0.6435
0 15 14 -0.9314 0.0862
0 15 15 0.0410 0.1308
0 15 16 -1.2934 -1.0447
0 16 0 0.7827 1.1429
0 16 1 3.0744 0.8655
0 16 2 0.1645 0.7926
0 16 3 1.3941 0.2439
0 16 4 1.5100 -0.1496
0 16 5 -0.2713 -0.1596
0 16 6 -3.6291 0.2329
0 16 7 -2.3666 -0.2055
0 16 8 -1.0571 0.1933
0 16 9 0.9202 -0.0792
0 16 10 -1.0971 -0.0075
0 16 11 0.5482 -0.4406
0 16 12 -1.0328 0.9638
0 16 13 0.7464 -0.0563
0 16 14 -0.8975 -0.7946
0 16 15 -0.5145 -0.4823
0 17 2 -1.7780 0.1592
0 17 3 -0.2579 -0.2496
0 17 4 -0.2349 0.0818
0 17 5 -1.0588 -0.0938
0 17 6 -2.6361 0.0286
0 17 7 2.0337 -0.2554
0 17 8 1.1900 0.2451
0 17 9 0.9888 -0.1522
0 17 10 -1.6236 0.0184
0 17 11 1.5751 0.1474
0 17 12 -0.8541 0.4731
0 17 13 1.5722 -1.6467
1 -16 0 0.0023 0.2983
1 -16 1 -1.6828 0.2139
1 -15 0 -0.1944 -1.2908
1 -15 1 -4.0240 -0.0482
1 -15 2 -0.7652 0.1686
1 -15 3 1.4892 -1.2248
1 -14 0 -0.6123 0.1662
1 -14 1 -1.5802 0.1336
1 -14 2 4.0562 -0.6966
1 -14 3 2.6532 -1.4531
1 -14 4 -1.4383 -0.2924
1 -14 5 -0.9272 0.7337
1 -13 0 0.4030 -0.2324
1 -13 1 0.8557 -0.2242
1 -13 2 2.4237 -0.0129
1 -13 3 -1.5772 0.0246
1 -13 4 -1.8124 0.7169
1 -13 5 1.8302 0.4931
1 -13 6 1.0496 -0.3057
1 -13 7 0.0450 0.5029
1 -12 0 1.0481 0.1952
1 -12 1 -0.4873 0.2127
1 -12 2 -1.0471 0.0854
1 -12 3 -1.2213 -0.3458
1 -12 4 1.3327 -0.0738
1 -12 5 1.8070 0.1041
1 -12 6 -0.3534 0.1282
1 -12 7 -0.9463 0.8972
1 -12 8 0.9779 1.0936
1 -11 0 -0.6144 -0.0518
1 -11 1 -1.9525 -0.2252
1 -11 2 0.5931 -0.3532
1 -11 3 1.1098 -0.1957
1 -11 4 0.4957 -0.0042
1 -11 5 -1.1147 0.1189
1 -11 6 -1.2932 -0.0852
1 -11 7 -1.1921 0.2555
1 -11 8 1.1472 0.3673
1 -11 9 -0.4073 -0.2274
1 -11 10 0.1848 -1.5609
1 -10 0 -4.0482 0.0478
1 -10 1 -1.5632 0.1994
1 -10 2 2.6282 0.0871
1 -10 3 -0.9784 0.1495
1 -10 4 -2.1267 -0.1230
1 -10 5 -1.5759 0.0324
1 -10 6 -0.8336 -0.0813
1 -10 7 0.4510 0.0193
1 -10 8 1.8808 -0.0866
1 -10 9 0.1811 -0.7165
1 -10 10 1.0094 -0.9630
1 -10 11 -0.1298 -0.4206
1 -9 0 1.1202 0.0334
1 -9 1 3.4387 -0.0418
1 -9 2 3.2469 -0.1862
1 -9 3 -1.8004 -0.1126
1 -9 4 0.0510 -0.0588
1 -9 5 1.6509 0.0454
1 -9 6 1.5107 -0.1170
1 -9 7 2.6279 -0.1129
1 -9 8 -0.5959 0.1309
1 -9 9 -2.1821 0.2199
1 -9 10 -0.8109 0.2883
1 -9 11 -1.4088 0.2459
1 -9 12 0.4948 0.1074
1 -8 0 4.7448 -0.0963
1 -8 1 -0.7358 0.0695
1 -8 2 -2.2910 0.1267
1 -8 3 -2.0617 0.0731
1 -8 4 1.5862 0.1474
1 -8 5 2.1446 -0.0200
1 -8 6 0.8873 -0.0260
1 -8 7 -0.0578 -0.0962
1 -8 8 -3.9768 -0.0150
1 -8 9 -1.1314 -0.1383
1 -8 10 1.4487 -0.2262
1 -8 11 0.4063 0.0665
1 -8 12 0.5982 0.6034
1 -8 13 0.7096 0.6253
1 -7 0 2.9642 -0.1272
1 -7 1 -6.1382 -0.0187
1 -7 2 -1.4658 -0.2113
1 -7 3 1.9632 -0.3113
1 -7 4 1.6562 -0.0878
1 -7 5 -0.2483 0.0377
1 -7 6 -1.2581 0.0805
1 -7 7 -1.6809 0.0869
1 -7 8 -0.5454 0.0824
1 -7 9 3.1556 -0.1402
1 -7 10 2.4773 -0.2607
1 -7 11 -0.7417 -0.2682
1 -7 12 -1.1727 0.0081
1 -7 13 0.1717 0.1952
1 -7 14 -1.5867 0.9085
1 -6 0 1.7838 0.1956
1 -6 1 -3.8824 0.2108
1 -6 2 3.5188 0.1765
1 -6 3 4.0230 0.1158
1 -6 4 -1.2038 0.0397
1 -6 5 -1.5891 -0.0309
1 -6 6 -0.7633 -0.2046
1 -6 7 -0.2397 0.2467
1 -6 8 1.9753 0.2749
1 -6 9 0.8467 0.1851
1 -6 10 -1.5085 0.0313
1 -6 11 -2.1865 -0.3006
1 -6 12 -0.7580 -0.2227
1 -6 13 0.5723 -0.2110
1 -6 14 -1.0377 0.1758
1 -6 15 -0.2640 0.5355
1 -5 0 -0.5412 -0.1547
1 -5 1 -1.5894 -0.0836
1 -5 2 4.2138 -0.0356
1 -5 3 0.7425 -0.0810
1 -5 4 -4.6162 -0.0728
1 -5 5 -0.2704 -0.0257
1 -5 6 -0.6041 -0.1386
1 -5 7 0.4026 0.0609
1 -5 8 0.8745 -0.1670
1 -5 9 -1.5857 -0.0130
1 -5 10 -1.1740 0.0972
1 -5 11 0.9873 0.0400
1 -5 12 1.1233 -0.0365
1 -5 13 1.1637 -0.3419
1 -5 14 -0.2136 -0.2575
1 -5 15 -0.5748 0.1553
1 -5 16 0.1934 -0.1747
1 -4 0 -7.7014 0.0227
1 -4 1 -2.7901 0.1749
1 -4 2 0.0631 -0.0564
1 -4 3 -6.7092 -0.0169
1 -4 4 -5.6521 0.0383
1 -4 5 1.4938 0.0872
1 -4 6 -0.6458 0.0457
1 -4 7 2.7519 0.0596
1 -4 8 0.8619 0.0734
1 -4 9 -0.4672 0.0763
1 -4 10 0.9603 0.0190
1 -4 11 1.5433 0.0300
1 -4 12 -0.0185 0.0468
1 -4 13 -0.0326 0.1142
1 -4 14 -1.3125 0.1896
1 -4 15 -0.9298 -0.0588
1 -4 16 0.9500 -1.4951
1 -3 0 18.9761 0.3550
1 -3 1 17.0531 0.0589
1 -3 2 2.4119 -0.0307
1 -3 3 -2.7141 -0.0161
1 -3 4 4.0337 -0.1245
1 -3 5 6.5214 -0.1059
1 -3 6 2.0374 -0.0466
1 -3 7 4.7084 0.0242
1 -3 8 -0.3884 0.0286
1 -3 9 -0.6863 -0.1587
1 -3 10 -0.4036 -0.1669
1 -3 11 -2.0590 -0.0867
1 -3 12 -1.7004 -0.0269
1 -3 13 -1.4353 0.1522
1 -3 14 -0.7333 0.4416
1 -3 15 1.3706 0.3680
1 -3 16 2.1304 -0.5729
1 -3 17 -0.2159 -0.8392
1 -2 0 113.4035 -1.5800
1 -2 1 14.4076 -0.2714
1 -2 2 -11.4396 0.0233
1 -2 3 4.2524 -0.0938
1 -2 4 8.7816 -0.0086
1 -2 5 3.6904 0.0036
1 -2 6 -2.8135 0.0529
1 -2 7 -1.2813 0.0900
1 -2 8 -6.4628 0.0771
1 -2 9 -3.8263 0.1645
1 -2 10 -1.9257 0.1476
1 -2 11 -0.6083 0.0655
1 -2 12 3.0615 -0.1863
1 -2 13 1.4296 -0.1761
1 -2 14 2.4552 0.2369
1 -2 15 1.4668 0.4006
1 -2 16 0.0597 0.2471
1 -2 17 -0.9840 0.5730
1 -2 18 1.1543 1.6814
1 -1 0 71.5061 1.1802
1 -1 1 -116.8675 1.6429
1 -1 2 -44.2739 0.1622
1 -1 3 -0.7491 -0.1394
1 -1 4 -3.9415 -0.0751
1 -1 5 -8.9155 -0.0680
1 -1 6 -7.5830 0.0669
1 -1 7 -1.0638 0.0810
1 -1 8 -4.3964 -0.0107
1 -1 9 1.5290 0.0370
1 -1 10 3.2100 0.0430
1 -1 11 4.5748 0.1260
1 -1 12 3.8508 -0.0364
1 -1 13 -0.9229 -0.0075
1 -1 14 0.2472 0.1245
1 -1 15 -1.6785 -0.1125
1 -1 16 -1.1233 -0.5188
1 -1 17 -0.0587 -0.1405
1 -1 18 0.6427 0.9413
1 0 0 -72.0595 0.9078
1 0 1 -149.8652 -0.6751
1 0 2 31.8801 -0.6947
1 0 3 20.5622 0.0930
1 0 4 -1.2819 0.0113
1 0 5 -6.8179 0.0454
1 0 6 5.3976 -0.0360
1 0 7 9.0347 -0.0667
1 0 8 3.0380 -0.1722
1 0 9 8.0434 -0.0666
1 0 10 2.8589 -0.0279
1 0 11 0.5394 -0.0481
1 0 12 -4.5417 -0.1101
1 0 13 -5.0240 0.1454
1 0 14 -0.9619 0.4984
1 0 15 -1.0925 0.2178
1 0 16 0.1351 -0.3039
1 0 17 0.6964 -0.0942
1 0 18 -0.2510 -0.4554
1 0 19 -0.5785 -1.5375
1 1 0 -35.6026 -1.0342
1 1 1 13.9698 -1.2548
1 1 2 113.1424 0.4220
1 1 3 17.7267 0.2043
1 1 4 3.6857 -0.0450
1 1 5 -0.1378 0.0559
1 1 6 14.1226 0.0552
1 1 7 1.7225 0.2217
1 1 8 -4.6648 0.1385
1 1 9 0.5546 0.1537
1 1 10 -5.6868 -0.0038
1 1 11 -3.2785 0.0457
1 1 12 -4.9369 -0.1346
1 1 13 0.7542 -0.0241
1 1 14 2.2376 0.1145
1 1 15 0.6566 -0.1281
1 1 16 0.2244 0.1897
1 1 17 0.2621 0.7954
1 1 18 -0.1018 0.5306
1 1 19 -0.5386 1.2312
1 2 0 25.8540 0.3878
1 2 1 58.1305 0.2636
1 2 2 42.6977 0.1690
1 2 3 -20.5150 -0.4756
1 2 4 -1.9987 -0.0693
1 2 5 -1.6507 -0.0583
1 2 6 8.0581 0.0583
1 2 7 -12.7298 0.0006
1 2 8 -7.9527 -0.1217
1 2 9 -0.0693 -0.1074
1 2 10 -3.7307 0.0236
1 2 11 1.8149 0.2724
1 2 12 0.9411 -0.1528
1 2 13 5.8687 0.0079
1 2 14 1.2267 -0.0979
1 2 15 0.2700 -0.1641
1 2 16 -0.2854 -0.0094
1 2 17 0.1322 -0.1971
1 2 18 0.7324 -0.1778
1 2 19 -1.2548 0.4457
1 3 0 -1.3596 -0.0459
1 3 1 -1.0495 0.1061
1 3 2 -14.2398 -0.0418
1 3 3 -18.9502 0.4013
1 3 4 -4.0403 0.2778
1 3 5 -4.6716 -0.0045
1 3 6 1.8401 0.0800
1 3 7 -12.2609 0.0385
1 3 8 4.6298 0.0881
1 3 9 6.7794 -0.0139
1 3 10 -0.4743 -0.0280
1 3 11 2.7649 -0.0689
1 3 12 1.4778 -0.1897
1 3 13 3.1473 0.2419
1 3 14 -2.9043 0.1379
1 3 15 -0.3042 0.1730
1 3 16 -0.9777 -0.2278
1 3 17 0.1493 -0.4971
1 3 18 0.9888 -0.4146
1 3 19 -0.4668 -0.9579
1 3 20 2.4869 -1.8048
1 4 0 -1.8495 0.0908
1 4 1 -5.6817 0.0473
1 4 2 -1.1156 0.0153
1 4 3 -4.6566 0.0957
1 4 4 -7.1990 -0.2646
1 4 5 -4.3518 -0.0946
1 4 6 2.4455 -0.0044
1 4 7 -4.2241 0.0697
1 4 8 12.1089 0.0031
1 4 9 1.8380 -0.1007
1 4 10 -4.6958 -0.0683
1 4 11 0.7984 0.0152
1 4 12 0.4766 -0.0318
1 4 13 -0.5947 -0.1075
1 4 14 -3.1213 -0.1696
1 4 15 0.5012 0.0208
1 4 16 -0.8333 0.1613
1 4 17 -0.0297 0.4070
1 4 18 -0.3163 0.3607
1 4 19 -0.4613 -0.0270
1 4 20 0.3777 0.3357
1 5 0 6.9673 -0.0338
1 5 1 -3.2804 -0.0701
1 5 2 0.7332 0.0173
1 5 3 -4.4386 -0.0861
1 5 4 -9.4813 0.0839
1 5 5 3.1870 0.0458
1 5 6 6.4461 0.0180
1 5 7 -0.6471 -0.0615
1 5 8 6.6925 -0.1088
1 5 9 -6.7769 -0.0814
1 5 10 -3.6998 -0.0098
1 5 11 3.1273 -0.0195
1 5 12 0.2388 -0.0743
1 5 13 -1.6765 -0.0020
1 5 14 -0.8830 0.0207
1 5 15 0.3651 -0.0491
1 5 16 -0.1463 0.0163
1 5 17 0.2426 -0.3687
1 5 18 -0.1328 -0.2718
1 5 19 0.2253 -0.1994
1 5 20 -1.3543 0.0267
1 6 0 0.6997 0.0572
1 6 1 -11.0308 0.3684
1 6 2 -1.5477 0.1528
1 6 3 -2.0749 0.0140
1 6 4 -4.4769 0.0895
1 6 5 12.4547 -0.0362
1 6 6 3.1482 0.1412
1 6 7 -4.3348 0.0417
1 6 8 -0.6049 0.1009
1 6 9 -5.3469 -0.0417
1 6 10 2.5506 -0.0752
1 6 11 3.8763 -0.1524
1 6 12 -1.8092 0.1766
1 6 13 -1.7389 0.1319
1 6 14 -0.6465 -0.1062
1 6 15 -0.7417 -0.0378
1 6 16 0.3382 0.0566
1 6 17 0.9135 -0.1710
1 6 18 0.7024 0.2092
1 6 19 1.0489 -0.1298
1 6 20 -0.7126 -0.0675
1 7 0 -5.5367 -0.0985
1 7 1 -4.7474 -0.1534
1 7 2 7.4935 -0.2983
1 7 3 4.6052 -0.0225
1 7 4 4.1431 -0.0903
1 7 5 10.4940 -0.0730
1 7 6 -4.9815 -0.0973
1 7 7 -4.7826 -0.0792
1 7 8 0.4319 -0.0444
1 7 9 0.7489 0.0551
1 7 10 3.2058 -0.0024
1 7 11 -0.0413 -0.0557
1 7 12 -3.0133 0.1044
1 7 13 0.3355 -0.1833
1 7 14 1.2882 -0.0310
1 7 15 0.8828 0.1040
1 7 16 1.1805 0.0385
1 7 17 0.9612 0.0326
1 7 18 -0.3239 -0.0986
1 7 19 0.3607 -0.2274
1 7 20 -1.0595 0.1565
1 8 0 -0.6045 -0.0012
1 8 1 6.8946 0.0597
1 8 2 7.9914 0.2379
1 8 3 1.3752 0.2573
1 8 4 0.5964 -0.0162
1 8 5 -1.2041 0.0231
1 8 6 -6.4125 0.0318
1 8 7 -1.1763 0.0614
1 8 8 2.7497 -0.0287
1 8 9 0.7309 0.1328
1 8 10 -1.1443 -0.2041
1 8 11 -2.0135 -0.0635
1 8 12 -0.9602 0.0408
1 8 13 2.3935 0.1797
1 8 14 2.3334 0.0220
1 8 15 -0.1342 -0.2377
1 8 16 0.2499 -0.0706
1 8 17 -0.0643 0.0669
1 8 18 -0.6224 -0.1894
1 8 19 0.1232 0.1549
1 8 20 -1.0141 -0.1792
1 9 0 1.0018 -0.2407
1 9 1 1.6639 -0.0392
1 9 2 -1.8806 -0.1042
1 9 3 -4.6181 -0.2524
1 9 4 -2.9264 -0.1051
1 9 5 -2.8068 0.0156
1 9 6 -1.5693 0.1253
1 9 7 0.9972 -0.0384
1 9 8 2.9737 0.0417
1 9 9 -1.6966 -0.0058
1 9 10 -2.0569 -0.0562
1 9 11 0.8589 0.1425
1 9 12 0.0808 0.2641
1 9 13 0.7634 0.3037
1 9 14 -0.2492 -0.1573
1 9 15 -3.5976 0.1648
1 9 16 -0.5484 0.2053
1 9 17 -0.8175 0.1051
1 9 18 0.0755 0.0748
1 9 19 -0.7753 0.2974
1 9 20 -0.5070 -0.0812
1 10 0 -2.5434 0.0307
1 10 1 -2.1104 0.1709
1 10 2 -0.6419 0.0207
1 10 3 -1.1498 0.0027
1 10 4 1.2632 0.0367
1 10 5 1.2886 -0.0700
1 10 6 1.0774 0.0304
1 10 7 2.7182 -0.0257
1 10 8 2.1523 0.0427
1 10 9 -2.7855 -0.1302
1 10 10 0.3389 -0.0086
1 10 11 3.0201 -0.2297
1 10 12 -1.4675 0.1289
1 10 13 0.1350 0.0678
1 10 14 0.0652 0.1995
1 10 15 -2.3825 0.0544
1 10 16 1.5762 -0.3915
1 10 17 0.2402 0.0097
1 10 18 0.1565 -0.0854
1 10 19 -2.0667 -0.4118
1 10 20 -0.0871 -0.4292
1 11 0 1.3508 -0.1378
1 11 1 1.7319 -0.1341
1 11 2 0.9070 -0.0418
1 11 3 0.1617 -0.0253
1 11 4 0.9031 -0.0848
1 11 5 -0.0237 0.0964
1 11 6 -0.2788 0.1041
1 11 7 1.2695 0.0616
1 11 8 -1.1486 -0.0475
1 11 9 -2.3937 0.0702
1 11 10 1.6368 -0.1483
1 11 11 1.2102 -0.1293
1 11 12 -2.5648 0.0993
1 11 13 0.9241 -0.1079
1 11 14 0.9120 0.0591
1 11 15 -0.9458 -0.5712
1 11 16 2.2217 0.2437
1 11 17 0.7454 0.3144
1 11 18 -0.1556 -0.7014
1 11 19 -0.4475 -0.7539
1 12 0 5.1720 -0.4376
1 12 1 -0.8590 -0.0415
1 12 2 -1.9831 0.1459
1 12 3 -0.0758 0.0411
1 12 4 -1.2420 0.0415
1 12 5 -1.3908 0.1786
1 12 6 -0.6860 -0.1164
1 12 7 0.1502 -0.0691
1 12 8 -1.2636 -0.0312
1 12 9 -0.7451 0.1336
1 12 10 0.8738 -0.1576
1 12 11 -0.4844 0.3208
1 12 12 -1.4651 -0.2531
1 12 13 0.3235 0.0052
1 12 14 -0.4111 -0.0919
1 12 15 -1.4240 -0.2638
1 12 16 0.3994 0.1667
1 12 17 -0.1705 -0.8776
1 12 18 -0.3560 -0.1616
1 12 19 0.9200 1.2988
1 13 0 1.6340 0.0650
1 13 1 -5.1765 0.0524
1 13 2 -1.6107 -0.0957
1 13 3 1.3009 -0.1555
1 13 4 0.7130 -0.0381
1 13 5 1.3342 0.0406
1 13 6 1.6723 -0.0105
1 13 7 0.6815 -0.0742
1 13 8 -0.9024 -0.0690
1 13 9 -0.9225 -0.1231
1 13 10 0.8047 -0.0697
1 13 11 -0.1558 -0.0547
1 13 12 -0.4933 -0.4336
1 13 13 -0.1634 0.4182
1 13 14 -0.3608 -0.1829
1 13 15 -0.0192 -0.0380
1 13 16 -0.4391 -0.5496
1 13 17 0.2562 0.4262
1 13 18 -0.3338 2.1927
1 14 0 -1.2975 -0.3262
1 14 1 -1.4193 -0.0267
1 14 2 1.4309 -0.0485
1 14 3 3.4477 -0.0227
1 14 4 2.2638 -0.0236
1 14 5 -0.0754 0.0539
1 14 6 -1.5259 0.1397
1 14 7 -1.9175 -0.1900
1 14 8 -1.6260 0.1755
1 14 9 0.3028 0.0119
1 14 10 1.2253 -0.0377
1 14 11 -0.9113 -0.3695
1 14 12 -0.3915 0.2802
1 14 13 0.6605 0.2024
1 14 14 0.1906 -0.1545
1 14 15 0.7107 0.3381
1 14 16 -1.1065 -0.1183
1 14 17 1.0752 1.5960
1 14 18 -0.4104 0.1051
1 15 0 0.6949 0.0411
1 15 1 1.9890 0.4915
1 15 2 -0.0613 0.2311
1 15 3 1.3063 0.1140
1 15 4 -2.0406 0.0267
1 15 5 -3.8602 -0.0011
1 15 6 -3.1135 -0.0302
1 15 7 0.8261 -0.2105
1 15 8 1.3686 0.2304
1 15 9 1.8307 -0.2760
1 15 10 -0.8452 -0.2268
1 15 11 0.0839 -0.0573
1 15 12 0.9907 0.1704
1 15 13 1.4712 -0.7870
1 15 14 -0.6885 0.3609
1 15 15 -0.3960 0.2377
1 15 16 -0.8273 -0.3639
1 16 0 -0.3046 -2.1117
1 16 1 -0.3712 -0.6050
1 16 2 -2.1149 -0.2160
1 16 3 0.1755 0.0744
1 16 4 -1.4782 0.1320
1 16 5 0.7305 -0.0736
1 16 6 1.7152 0.0011
1 16 7 4.4477 -0.0089
1 16 8 1.0004 -0.0412
1 16 9 -0.3721 -0.1423
1 16 10 -1.8305 0.2008
1 16 11 2.8354 0.1118
1 16 12 -0.6745 -0.6660
1 16 13 -0.0283 -0.2665
1 16 14 -1.8622 1.2687
1 16 15 -0.0325 -0.2736
1 17 2 -0.6226 0.2189
1 17 3 0.5851 -0.0375
1 17 4 0.2675 -0.1378
1 17 5 2.2995 -0.1544
1 17 6 0.3719 0.2013
1 17 7 0.9557 -0.0054
1 17 8 -1.4420 -0.2720
1 17 9 -0.8224 0.2608
1 17 10 -0.2827 0.1209
1 17 11 1.8249 -0.0248
1 17 12 -3.4551 -0.0428
1 17 13 -0.1445 1.4858
2 -16 0 -0.1355 -1.0566
2 -16 1 -1.0548 0.7143
2 -15 0 1.5043 0.8607
2 -15 1 1.0270 1.0629
2 -15 2 1.4908 -0.1180
2 -15 3 -0.6718 1.2058
2 -14 0 1.4221 -0.2659
2 -14 1 0.2378 0.4142
2 -14 2 -0.9282 0.2960
2 -14 3 -1.6967 0.8997
2 -14 4 1.0826 -0.0235
2 -14 5 2.1280 -1.4089
2 -13 0 -0.2334 -0.0621
2 -13 1 -0.5831 0.2297
2 -13 2 -0.5860 -0.1790
2 -13 3 0.3204 -0.3446
2 -13 4 2.2102 -0.4744
2 -13 5 -0.4635 -0.9289
2 -13 6 -2.1439 -0.4329
2 -13 7 0.4581 0.1960
2 -12 0 -0.2914 0.0027
2 -12 1 -0.1443 -0.0041
2 -12 2 0.6712 0.0762
2 -12 3 -0.4090 0.2139
2 -12 4 -0.7591 0.3164
2 -12 5 -2.8914 -0.4297
2 -12 6 -1.2379 -0.1882
2 -12 7 0.0393 0.5060
2 -12 8 0.2826 -0.3779
2 -11 0 -0.3260 0.0323
2 -11 1 0.0374 0.0557
2 -11 2 0.6492 0.1949
2 -11 3 -2.2740 0.0843
2 -11 4 -1.1908 0.0837
2 -11 5 -0.0018 -0.1138
2 -11 6 1.7692 0.1396
2 -11 7 1.1224 0.5013
2 -11 8 1.3281 -0.4464
2 -11 9 -0.4274 -0.7394
2 -11 10 0.1246 1.1446
2 -10 0 1.6255 -0.1699
2 -10 1 1.6422 -0.1426
2 -10 2 0.8430 -0.0249
2 -10 3 -1.0337 -0.0337
2 -10 4 1.8993 0.2120
2 -10 5 3.1017 0.0497
2 -10 6 1.5355 -0.1306
2 -10 7 -0.2197 0.2935
2 -10 8 -1.5210 -0.0449
2 -10 9 -1.0513 0.0953
2 -10 10 0.0235 1.6983
2 -10 11 -0.6526 0.7302
2 -9 0 0.3255 0.1404
2 -9 1 -1.0350 0.1437
2 -9 2 -1.2071 0.1881
2 -9 3 -0.7120 0.0828
2 -9 4 0.7879 0.2074
2 -9 5 -0.1461 -0.1566
2 -9 6 -2.4445 -0.0915
2 -9 7 -1.9632 0.1650
2 -9 8 -1.2659 -0.2556
2 -9 9 2.7178 -0.3083
2 -9 10 0.6678 0.5683
2 -9 11 -1.3838 -0.0094
2 -9 12 0.0707 0.2852
2 -8 0 2.2967 -0.0731
2 -8 1 -0.8716 -0.1809
2 -8 2 1.4789 -0.0975
2 -8 3 0.9035 -0.1048
2 -8 4 -0.4567 0.0402
2 -8 5 -1.6139 -0.1471
2 -8 6 -0.7791 0.0390
2 -8 7 1.3437 0.0052
2 -8 8 2.3168 -0.0027
2 -8 9 2.8072 -0.0041
2 -8 10 -1.9460 0.1958
2 -8 11 -1.5104 -0.2350
2 -8 12 0.7972 -0.5555
2 -8 13 0.1329 -0.2290
2 -7 0 2.7679 0.0818
2 -7 1 -0.6009 0.0705
2 -7 2 2.2449 0.2004
2 -7 3 0.0261 0.1697
2 -7 4 -1.2863 0.0971
2 -7 5 -0.3346 -0.1016
2 -7 6 2.0909 -0.1277
2 -7 7 1.0405 0.0245
2 -7 8 0.0219 0.2194
2 -7 9 -1.8899 0.1933
2 -7 10 -2.0154 0.2521
2 -7 11 0.7963 0.0454
2 -7 12 1.2156 -0.3694
2 -7 13 0.6750 -0.3263
2 -7 14 0.0024 -1.0415
2 -6 0 0.0236 -0.2195
2 -6 1 -0.4181 -0.2013
2 -6 2 -0.0792 -0.1187
2 -6 3 -2.1712 0.0515
2 -6 4 -2.9255 0.0826
2 -6 5 0.3668 -0.0204
2 -6 6 1.0167 -0.1347
2 -6 7 -1.5878 -0.0960
2 -6 8 -0.8542 -0.2318
2 -6 9 -0.9523 -0.1299
2 -6 10 1.3592 -0.0323
2 -6 11 1.5650 0.0830
2 -6 12 -0.4282 0.1397
2 -6 13 0.1857 -0.1842
2 -6 14 -0.5637 -0.8537
2 -6 15 -0.3543 -0.6047
2 -5 0 2.2734 0.1010
2 -5 1 0.4391 0.1189
2 -5 2 -1.0627 -0.0304
2 -5 3 -2.7609 0.0999
2 -5 4 -1.1934 -0.0052
2 -5 5 3.5344 0.0028
2 -5 6 0.5302 0.1152
2 -5 7 -0.2241 0.1392
2 -5 8 0.9501 0.1004
2 -5 9 0.5925 -0.0331
2 -5 10 0.8841 -0.2024
2 -5 11 -0.3420 0.0284
2 -5 12 -1.9553 0.2248
2 -5 13 0.0234 -0.0872
2 -5 14 -0.1283 -0.1474
2 -5 15 0.7727 -0.1117
2 -5 16 1.5628 -1.4396
2 -4 0 14.8178 0.3531
2 -4 1 1.7176 0.0106
2 -4 2 0.1923 -0.0999
2 -4 3 -0.1798 0.0285
2 -4 4 5.3954 -0.0476
2 -4 5 5.5583 -0.0606
2 -4 6 -1.4064 -0.0640
2 -4 7 0.0467 -0.0644
2 -4 8 -0.8364 0.0800
2 -4 9 -0.6342 -0.0779
2 -4 10 -1.1093 0.0112
2 -4 11 -1.0758 0.0019
2 -4 12 -0.4285 -0.1487
2 -4 13 1.5547 -0.2258
2 -4 14 2.1751 0.0464
2 -4 15 1.7589 0.4321
2 -4 16 0.7592 0.5580
2 -3 0 27.1962 -0.5289
2 -3 1 -18.3686 -0.3028
2 -3 2 -4.8681 -0.0188
2 -3 3 2.1664 0.1691
2 -3 4 6.4147 0.2076
2 -3 5 -2.4662 -0.0545
2 -3 6 -7.6116 -0.0611
2 -3 7 -2.3412 0.0065
2 -3 8 -3.1849 0.0533
2 -3 9 0.3992 0.0220
2 -3 10 0.3220 0.0768
2 -3 11 2.1001 -0.0522
2 -3 12 3.1791 0.0051
2 -3 13 0.8232 0.0561
2 -3 14 0.6859 -0.1469
2 -3 15 -1.6853 0.1559
2 -3 16 -1.8085 0.9362
2 -3 17 -1.1925 1.4130
2 -2 0 -8.9687 0.4372
2 -2 1 -58.5219 0.2371
2 -2 2 6.1369 0.0538
2 -2 3 6.0608 0.0202
2 -2 4 -0.7916 0.0062
2 -2 5 -11.1735 -0.0826
2 -2 6 -3.4602 0.1553
2 -2 7 4.6792 0.0199
2 -2 8 2.4360 -0.1597
2 -2 9 5.2422 -0.1335
2 -2 10 1.0919 -0.1211
2 -2 11 1.1982 0.0674
2 -2 12 -1.0285 0.2741
2 -2 13 -4.8595 0.0675
2 -2 14 -1.2693 -0.4070
2 -2 15 -1.8909 -0.2955
2 -2 16 -1.1240 0.0989
2 -2 17 -0.4941 -0.7622
2 -2 18 -0.2719 0.0414
2 -1 0 3.0570 -0.4088
2 -1 1 -12.8193 -0.2161
2 -1 2 58.2073 0.0314
2 -1 3 7.2263 0.0514
2 -1 4 -5.0859 -0.0297
2 -1 5 -7.7102 -0.0253
2 -1 6 10.1679 -0.1095
2 -1 7 7.6103 -0.1685
2 -1 8 1.1727 -0.0727
2 -1 9 1.4285 0.0526
2 -1 10 -4.3657 -0.0207
2 -1 11 -2.5607 -0.1024
2 -1 12 -4.4794 0.0261
2 -1 13 -3.0254 -0.1100
2 -1 14 2.4979 -0.0027
2 -1 15 0.7464 0.2553
2 -1 16 -0.4707 0.4257
2 -1 17 0.9747 -0.8455
2 -1 18 0.5297 -0.0508
2 0 0 51.9336 0.0613
2 0 1 34.8193 0.2090
2 0 2 45.6757 -0.0265
2 0 3 -19.1529 -0.1035
2 0 4 -7.2354 0.0888
2 0 5 -3.2873 0.1066
2 0 6 10.0576 0.0119
2 0 7 -7.9661 0.1818
2 0 8 -7.4972 0.0963
2 0 9 -3.2662 0.0909
2 0 10 -3.1974 0.0226
2 0 11 2.2554 -0.0758
2 0 12 0.1678 0.1312
2 0 13 3.7573 -0.2781
2 0 14 3.6388 -0.1121
2 0 15 0.0691 0.0153
2 0 16 -0.7288 0.3136
2 0 17 2.0529 -0.2114
2 0 18 0.2651 1.1275
2 0 19 0.2074 0.4148
2 1 0 -7.4533 0.2959
2 1 1 -13.8559 -0.2797
2 1 2 -19.7850 -0.5605
2 1 3 -30.8979 -0.0171
2 1 4 -5.0734 0.1047
2 1 5 -1.7381 -0.0876
2 1 6 5.8379 -0.0588
2 1 7 -10.7156 -0.1567
2 1 8 2.4910 -0.1916
2 1 9 4.0976 -0.0459
2 1 10 2.7766 0.0077
2 1 11 3.9824 0.0416
2 1 12 -0.1030 0.1742
2 1 13 4.1861 -0.0959
2 1 14 -0.5730 0.1192
2 1 15 -1.1753 -0.0237
2 1 16 -0.8293 -0.2996
2 1 17 1.0424 -0.6285
2 1 18 -0.6156 0.3600
2 1 19 -0.7297 -0.4439
2 2 0 -43.9198 -0.3368
2 2 1 -20.4166 0.0924
2 2 2 -18.1828 0.2247
2 2 3 -9.2660 0.4960
2 2 4 -3.6324 -0.0542
2 2 5 1.0531 -0.0550
2 2 6 7.6015 0.0023
2 2 7 -1.9085 -0.0313
2 2 8 10.5999 0.2201
2 2 9 1.9171 0.0461
2 2 10 -2.0366 -0.1137
2 2 11 -1.6603 -0.1225
2 2 12 -2.6295 -0.0022
2 2 13 1.6122 0.0572
2 2 14 -4.4951 0.1967
2 2 15 -0.4014 0.1690
2 2 16 -0.4381 -0.1488
2 2 17 0.9919 0.0175
2 2 18 -0.0538 0.0564
2 2 19 -0.8444 -0.7874
2 3 0 -8.9967 0.3004
2 3 1 5.8433 0.1020
2 3 2 2.5373 -0.0692
2 3 3 0.3367 -0.0359
2 3 4 -2.8868 -0.0764
2 3 5 7.1591 0.1290
2 3 6 7.3672 -0.1131
2 3 7 -4.3971 -0.0359
2 3 8 2.8972 -0.0002
2 3 9 -6.6715 -0.0619
2 3 10 -3.8647 -0.0256
2 3 11 0.0322 0.0543
2 3 12 0.0912 -0.0787
2 3 13 0.2113 -0.2162
2 3 14 -3.5263 -0.1911
2 3 15 2.3046 -0.1308
2 3 16 0.5134 -0.0974
2 3 17 0.7229 0.3082
2 3 18 -1.2136 0.2281
2 3 19 -1.7275 0.8280
2 3 20 0.2486 0.9793
2 4 0 -2.6635 0.0293
2 4 1 -2.3123 -0.2243
2 4 2 0.9379 0.0979
2 4 3 0.3625 0.0634
2 4 4 2.6199 0.1949
2 4 5 13.9425 -0.0575
2 4 6 2.0611 -0.1199
2 4 7 -9.5188 -0.0273
2 4 8 1.0828 -0.0558
2 4 9 -3.6878 0.0709
2 4 10 3.1455 -0.0864
2 4 11 3.9620 0.1125
2 4 12 0.9895 0.0944
2 4 13 -1.1689 0.1925
2 4 14 -0.2896 0.0616
2 4 15 2.3619 -0.2356
2 4 16 0.3984 -0.2038
2 4 17 0.0329 -0.3304
2 4 18 -0.3335 -0.0840
2 4 19 -0.1755 0.5420
2 4 20 0.4605 -0.5985
2 5 0 -1.9182 -0.0184
2 5 1 -5.6518 0.1449
2 5 2 5.5437 0.0604
2 5 3 4.9770 -0.1416
2 5 4 5.5462 -0.0073
2 5 5 11.1576 -0.0165
2 5 6 -9.0712 0.2190
2 5 7 -7.8613 0.1107
2 5 8 5.6928 0.1728
2 5 9 0.2349 0.0696
2 5 10 3.5332 -0.0646
2 5 11 0.1023 0.1214
2 5 12 -2.1920 0.0693
2 5 13 -1.8411 0.0304
2 5 14 1.7247 -0.0483
2 5 15 0.3658 0.1252
2 5 16 0.5349 0.2964
2 5 17 -0.0332 0.0823
2 5 18 0.7049 0.4035
2 5 19 -0.3622 0.1417
2 5 20 0.5970 -0.6000
2 6 0 5.8039 -0.1866
2 6 1 2.2217 -0.1861
2 6 2 12.2909 -0.3156
2 6 3 4.1765 -0.0274
2 6 4 0.0448 -0.0604
2 6 5 0.1881 -0.0128
2 6 6 -12.9048 -0.2030
2 6 7 0.9018 -0.1973
2 6 8 6.5293 -0.0007
2 6 9 -2.2267 0.0571
2 6 10 -1.1126 0.0875
2 6 11 -3.0308 -0.0167
2 6 12 -1.3136 -0.0701
2 6 13 1.5116 -0.1311
2 6 14 3.3060 0.0435
2 6 15 -1.0078 -0.0308
2 6 16 0.5044 -0.1331
2 6 17 -1.0773 0.1197
2 6 18 -1.1334 0.1740
2 6 19 -1.8001 0.0723
2 6 20 0.9846 0.0826
2 7 0 1.6359 0.1330
2 7 1 1.3331 0.1334
2 7 2 2.1427 0.1053
2 7 3 -7.2858 0.1196
2 7 4 -7.3304 0.0215
2 7 5 -4.0837 0.1012
2 7 6 -4.5041 -0.0808
2 7 7 5.9348 0.0333
2 7 8 2.3674 -0.0534
2 7 9 -3.8588 -0.0585
2 7 10 -0.5277 -0.1505
2 7 11 -0.1110 0.0707
2 7 12 2.1140 0.1565
2 7 13 2.5060 0.1488
2 7 14 0.1434 -0.0100
2 7 15 -3.0129 -0.2682
2 7 16 0.9831 0.1343
2 7 17 -0.9094 0.3004
2 7 18 -0.5954 -0.1518
2 7 19 -0.0125 0.0200
2 7 20 2.1438 -0.2661
2 8 0 -6.5342 -0.0852
2 8 1 -3.4919 -0.0881
2 8 2 -5.6807 -0.2626
2 8 3 -6.3391 -0.2001
2 8 4 -2.0213 0.0883
2 8 5 1.7061 -0.0631
2 8 6 2.3323 0.0143
2 8 7 3.8009 -0.0267
2 8 8 -0.1786 -0.0234
2 8 9 -1.8015 -0.0723
2 8 10 2.2249 0.0768
2 8 11 1.6763 0.1682
2 8 12 0.4668 -0.1223
2 8 13 -1.2838 0.0221
2 8 14 -3.1678 -0.0764
2 8 15 -1.4813 0.1703
2 8 16 2.3289 0.2582
2 8 17 -0.7702 -0.0834
2 8 18 0.5461 0.2846
2 8 19 0.2757 0.3917
2 8 20 1.2187 0.3275
2 9 0 -1.5940 0.3267
2 9 1 1.6178 0.0337
2 9 2 1.0895 0.0110
2 9 3 1.3510 0.1781
2 9 4 3.0774 0.0759
2 9 5 3.8841 -0.2132
2 9 6 1.8701 0.0314
2 9 7 0.8701 -0.0496
2 9 8 -0.9421 0.1058
2 9 9 -0.7925 -0.0112
2 9 10 2.2406 0.1399
2 9 11 0.3899 -0.2086
2 9 12 -2.4831 -0.0939
2 9 13 -0.6882 0.0530
2 9 14 -0.0794 -0.0364
2 9 15 1.8164 -0.1475
2 9 16 1.4055 -0.1907
2 9 17 -1.3040 0.1224
2 9 18 0.2929 0.4006
2 9 19 -0.8547 -1.1358
2 9 20 0.2623 -0.6063
2 10 0 4.9835 0.1426
2 10 1 2.0722 -0.1893
2 10 2 0.4454 0.0556
2 10 3 -0.9753 0.1244
2 10 4 1.5121 0.0678
2 10 5 1.4085 0.1784
2 10 6 -1.8862 0.0863
2 10 7 -1.5755 0.1111
2 10 8 -1.1764 0.0936
2 10 9 -0.4811 0.0507
2 10 10 1.5541 0.0882
2 10 11 -0.8145 0.1331
2 10 12 -2.2238 0.1937
2 10 13 2.4684 -0.1926
2 10 14 1.3598 -0.0444
2 10 15 0.4411 -0.1910
2 10 16 -0.0758 0.4239
2 10 17 -0.1568 0.0985
2 10 18 0.6545 -0.4791
2 10 19 0.2036 -1.2589
2 10 20 0.7397 0.7803
2 11 0 3.1238 0.1503
2 11 1 -3.7295 0.0592
2 11 2 -1.0368 -0.0816
2 11 3 0.2172 -0.0863
2 11 4 2.2293 0.0378
2 11 5 -0.1710 -0.0368
2 11 6 -3.1255 -0.2138
2 11 7 0.0314 0.0737
2 11 8 0.7259 -0.1682
2 11 9 -0.2450 -0.0467
2 11 10 1.3526 0.0966
2 11 11 -0.6917 0.3212
2 11 12 -0.7354 -0.1480
2 11 13 2.0611 -0.0229
2 11 14 -0.6513 0.0975
2 11 15 -1.2329 -0.2514
2 11 16 0.4052 -0.0265
2 11 17 0.1486 -0.1489
2 11 18 -0.0985 0.9264
2 11 19 -0.0224 1.3271
2 12 0 -0.9594 0.4796
2 12 1 -4.4546 0.0904
2 12 2 2.9676 -0.2393
2 12 3 2.7104 -0.0282
2 12 4 1.3355 0.0637
2 12 5 -1.5648 -0.0930
2 12 6 -1.6085 0.0750
2 12 7 1.7924 0.0172
2 12 8 0.2749 -0.1940
2 12 9 -0.5501 -0.0293
2 12 10 1.7282 0.0540
2 12 11 -0.6402 -0.0901
2 12 12 -0.5222 -0.0648
2 12 13 0.8736 0.1359
2 12 14 -0.1430 -0.1663
2 12 15 0.2060 -0.1251
2 12 16 0.3648 0.0186
2 12 17 -0.5918 1.0260
2 12 18 -1.0334 0.3145
2 12 19 -0.6862 -1.2711
2 13 0 -0.9030 0.4399
2 13 1 0.2383 0.1425
2 13 2 3.5895 -0.0375
2 13 3 0.1751 0.0099
2 13 4 -2.8209 0.0827
2 13 5 -3.5901 -0.0104
2 13 6 -0.6216 0.0864
2 13 7 1.6226 -0.0115
2 13 8 0.1435 0.2106
2 13 9 0.7868 0.1490
2 13 10 1.0150 0.0670
2 13 11 -1.6345 -0.0254
2 13 12 -0.3068 0.2583
2 13 13 1.0536 -0.3498
2 13 14 0.4404 0.1376
2 13 15 0.2273 -0.1191
2 13 16 -1.0778 -0.4230
2 13 17 0.4652 0.0927
2 13 18 -0.3854 -2.6873
2 14 0 0.8907 0.3370
2 14 1 1.2526 0.1976
2 14 2 -0.3134 -0.1813
2 14 3 -2.0188 -0.1150
2 14 4 -3.5809 0.1967
2 14 5 -0.2385 -0.0716
2 14 6 2.9791 -0.1628
2 14 7 2.8143 0.0574
2 14 8 0.5897 -0.0665
2 14 9 0.4618 -0.0607
2 14 10 -0.9334 0.0135
2 14 11 -0.5403 0.1475
2 14 12 0.3384 -0.1125
2 14 13 0.4704 -0.1485
2 14 14 -0.6077 0.2383
2 14 15 -0.3056 -1.1982
2 14 16 -0.8356 -0.1949
2 14 17 1.5062 0.5876
2 15 0 -0.2642 -0.2996
2 15 1 -0.1031 0.1124
2 15 2 -0.3179 -0.3682
2 15 3 0.1588 0.0070
2 15 4 0.7435 0.2915
2 15 5 4.0808 0.0004
2 15 6 2.1564 -0.0234
2 15 7 -0.1991 0.1964
2 15 8 -1.3788 -0.2509
2 15 9 -1.0606 0.3185
2 15 10 -1.0986 -0.0294
2 15 11 0.7578 0.1773
2 15 12 -1.6864 -0.0608
2 15 13 0.2706 0.7804
2 15 14 -0.1003 -0.8656
2 15 15 0.6333 -0.6948
2 15 16 0.1839 1.7929
2 16 0 -0.5192 1.7732
2 16 1 0.6378 0.6465
2 16 2 0.1914 -0.5068
2 16 3 -0.4058 -0.1393
2 16 4 0.3776 -0.0078
2 16 5 0.2610 0.0183
2 16 6 -3.0452 -0.0968
2 16 7 -1.7573 0.0877
2 16 8 0.0242 -0.0777
2 16 9 -0.7434 0.3232
2 16 10 -0.1339 -0.3371
2 16 11 0.1679 0.5409
2 16 12 -1.9877 0.3138
2 16 13 2.8160 0.4960
2 16 14 0.3284 -1.8809
2 16 15 0.0993 0.9766
2 17 2 -0.4433 -0.4167
2 17 3 -0.5500 0.2264
2 17 4 -0.3422 0.0887
2 17 5 -0.9072 0.1068
2 17 6 -1.5646 -0.2715
2 17 7 1.1698 0.1597
2 17 8 1.0731 0.0630
2 17 9 -1.2559 -0.1047
2 17 10 0.3134 -0.3096
2 17 11 0.4297 0.3109
2 17 12 0.7068 -0.6620
2 17 13 2.9370 -0.6916
3 -16 0 1.4373 1.3519
3 -15 0 -1.4708 -0.0224
3 -15 1 -0.8560 -0.2960
3 -15 2 0.5011 -1.1130
3 -15 3 2.3937 -0.1853
3 -14 0 -2.3718 0.0820
3 -14 1 1.2174 -0.2757
3 -14 2 0.4660 -0.5468
3 -14 3 0.7679 0.2576
3 -14 4 -1.1980 -0.1541
3 -14 5 -0.9661 1.2762
3 -13 0 0.9386 0.1390
3 -13 1 0.9975 0.0430
3 -13 2 -1.6748 -0.0581
3 -13 3 -1.3130 0.2268
3 -13 4 -0.8134 0.1452
3 -13 5 -0.6070 0.8672
3 -13 6 0.3879 0.9071
3 -12 0 2.7424 0.0048
3 -12 1 -0.3291 -0.2403
3 -12 2 -0.2837 -0.5606
3 -12 3 0.4569 -0.3767
3 -12 4 1.8345 -0.1606
3 -12 5 1.1108 0.1668
3 -12 6 1.5086 0.3312
3 -12 7 -0.2532 -0.4341
3 -12 8 0.7007 -0.9758
3 -11 0 2.6123 0.0041
3 -11 1 0.2104 -0.0407
3 -11 2 2.1039 -0.0977
3 -11 3 1.3284 0.0764
3 -11 4 1.5397 0.0530
3 -11 5 -0.1017 -0.0146
3 -11 6 -0.9209 -0.1090
3 -11 7 -1.8747 -0.6251
3 -11 8 -0.2249 -0.3673
3 -11 9 -0.2778 -0.0928
3 -10 0 -0.9321 0.1442
3 -10 1 -1.1473 0.1135
3 -10 2 0.0033 0.0620
3 -10 3 -1.6142 -0.0453
3 -10 4 -1.8983 -0.0056
3 -10 5 -1.9305 0.1146
3 -10 6 -1.1568 0.0814
3 -10 7 0.2452 -0.0706
3 -10 8 0.9692 -0.1422
3 -10 9 1.6998 -0.1807
3 -10 10 -0.1300 0.1128
3 -10 11 -0.5167 -1.2790
3 -9 0 -0.4930 -0.1289
3 -9 1 0.4794 -0.2066
3 -9 2 0.6206 -0.0699
3 -9 3 -0.7978 -0.1826
3 -9 4 -0.1202 -0.0879
3 -9 5 1.3155 0.0559
3 -9 6 2.1538 -0.0090
3 -9 7 1.5946 -0.0459
3 -9 8 -0.3997 -0.0709
3 -9 9 0.6008 0.0092
3 -9 10 -1.9334 -0.1564
3 -9 11 0.6184 -0.3851
3 -9 12 1.4926 -0.6810
3 -8 0 -0.5295 0.1589
3 -8 1 0.5053 0.1109
3 -8 2 -0.5724 0.1918
3 -8 3 -0.7988 -0.0574
3 -8 4 0.8191 -0.0782
3 -8 5 0.6157 0.1857
3 -8 6 0.2592 0.0277
3 -8 7 -1.8325 -0.0626
3 -8 8 -2.6594 -0.0163
3 -8 9 0.1226 0.0252
3 -8 10 -0.4722 0.1340
3 -8 11 1.6300 0.3764
3 -8 12 0.0651 -1.0957
3 -8 13 -0.4337 -0.0147
3 -7 0 0.3790 -0.1625
3 -7 1 -0.3846 -0.1395
3 -7 2 -3.2949 -0.0887
3 -7 3 -0.7161 -0.1100
3 -7 4 0.1152 -0.0122
3 -7 5 -0.9424 0.1927
3 -7 6 0.0321 -0.0537
3 -7 7 -1.1780 -0.1340
3 -7 8 -0.0724 -0.0953
3 -7 9 1.8446 -0.0873
3 -7 10 0.7471 0.0453
3 -7 11 -0.3332 0.0414
3 -7 12 -1.3777 -0.4999
3 -7 13 -0.3128 1.3626
3 -7 14 -0.9068 0.9036
3 -6 0 2.8598 0.1203
3 -6 1 -2.1305 0.1179
3 -6 2 -1.6333 0.0786
3 -6 3 4.0327 -0.0299
3 -6 4 2.7279 -0.1525
3 -6 5 1.6859 -0.0503
3 -6 6 1.3993 0.1714
3 -6 7 -0.2832 0.1829
3 -6 8 0.8069 0.1906
3 -6 9 0.2436 0.0179
3 -6 10 -0.3312 -0.0694
3 -6 11 -1.0939 -0.0847
3 -6 12 -0.1648 0.1370
3 -6 13 0.7541 0.8873
3 -6 14 0.4903 0.9325
3 -6 15 1.1880 1.5245
3 -5 0 0.9951 -0.0198
3 -5 1 -4.0876 0.0457
3 -5 2 2.4139 0.0617
3 -5 3 5.2057 -0.0545
3 -5 4 1.4375 -0.1514
3 -5 5 -0.8018 -0.0881
3 -5 6 -2.3421 0.0755
3 -5 7 -1.6862 -0.1558
3 -5 8 -0.6629 -0.0218
3 -5 9 -1.7841 0.0001
3 -5 10 0.2436 0.1537
3 -5 11 0.1935 0.0010
3 -5 12 0.9258 -0.0761
3 -5 13 1.0966 -0.1599
3 -5 14 1.2609 0.5689
3 -5 15 -0.5987 0.8189
3 -4 0 -1.1137 -0.2427
3 -4 1 -5.6884 0.0205
3 -4 2 3.0606 0.0169
3 -4 3 0.4904 0.0100
3 -4 4 -3.5775 0.0394
3 -4 5 -5.4882 0.0207
3 -4 6 -3.4745 0.0891
3 -4 7 0.3302 -0.0363
3 -4 8 -0.0632 -0.0352
3 -4 9 0.8795 -0.0296
3 -4 10 2.4250 0.1211
3 -4 11 0.4308 0.0430
3 -4 12 -0.4235 0.1566
3 -4 13 -1.5005 0.0563
3 -4 14 -1.2111 0.2088
3 -4 15 -3.5284 -0.3292
3 -4 16 -0.6570 -1.1029
3 -3 0 -1.7733 0.3313
3 -3 1 -7.0341 -0.0059
3 -3 2 4.9169 -0.0171
3 -3 3 -1.8937 -0.0505
3 -3 4 -3.6305 -0.0336
3 -3 5 -2.0993 0.0568
3 -3 6 4.3222 0.2408
3 -3 7 5.8449 0.1644
3 -3 8 1.8668 -0.0457
3 -3 9 2.9135 -0.0565
3 -3 10 -1.6033 -0.0239
3 -3 11 -2.5418 0.0677
3 -3 12 -2.2116 0.0490
3 -3 13 -1.7978 0.0112
3 -3 14 0.6675 -0.0259
3 -3 15 -0.5038 -0.2371
3 -3 16 1.8777 -1.2991
3 -3 17 0.8085 -2.1190
3 -2 0 24.0490 -0.1383
3 -2 1 0.1577 0.0158
3 -2 2 10.8029 0.2228
3 -2 3 -1.2111 -0.0484
3 -2 4 0.4099 -0.1418
3 -2 5 1.7297 -0.1388
3 -2 6 7.1719 -0.0970
3 -2 7 0.7945 0.0149
3 -2 8 -3.5459 -0.0013
3 -2 9 -1.0034 -0.0316
3 -2 10 -5.2383 0.0176
3 -2 11 1.4036 0.0030
3 -2 12 1.4943 -0.2154
3 -2 13 1.8422 0.0756
3 -2 14 3.4810 0.2970
3 -2 15 0.9177 0.4311
3 -2 16 0.7834 -0.4176
3 -2 17 0.6892 -0.2642
3 -1 0 11.1213 0.0991
3 -1 1 -19.1685 0.1019
3 -1 2 4.8365 -0.1116
3 -1 3 -2.2548 -0.0879
3 -1 4 0.0018 0.0962
3 -1 5 -1.7387 0.0506
3 -1 6 2.5423 0.0930
3 -1 7 -8.3086 0.1481
3 -1 8 -4.1115 -0.1372
3 -1 9 1.1621 -0.1466
3 -1 10 0.4753 0.1829
3 -1 11 7.1287 0.1085
3 -1 12 1.4086 -0.0177
3 -1 13 1.3537 -0.0291
3 -1 14 1.4561 -0.0971
3 -1 15 -1.6507 -0.1818
3 -1 16 -1.1662 -0.2696
3 -1 17 0.2684 1.0755
3 -1 18 -1.4872 2.4217
3 0 0 -45.7737 -0.1501
3 0 1 -26.5228 -0.2028
3 0 2 6.6491 -0.1584
3 0 3 -2.5711 0.1414
3 0 4 -4.5183 -0.0378
3 0 5 0.8060 -0.1521
3 0 6 7.1225 0.0332
3 0 7 -3.3847 -0.0445
3 0 8 5.8278 -0.1290
3 0 9 3.1826 -0.0056
3 0 10 0.4084 0.1047
3 0 11 1.2536 -0.0222
3 0 12 -3.9281 0.0613
3 0 13 0.0825 -0.0992
3 0 14 -1.2022 -0.0043
3 0 15 -2.9581 -0.1763
3 0 16 -0.8079 -0.1290
3 0 17 -0.0470 0.2405
3 0 18 -0.3107 -0.5423
3 1 0 -33.2675 0.1674
3 1 1 12.2749 0.4908
3 1 2 12.1710 0.3110
3 1 3 -4.9609 0.1463
3 1 4 -4.9368 -0.1761
3 1 5 7.6345 0.0022
3 1 6 6.2282 0.0874
3 1 7 -5.1288 0.1062
3 1 8 2.6560 0.1891
3 1 9 -4.8620 -0.0473
3 1 10 -2.6058 -0.0129
3 1 11 -2.3963 -0.0101
3 1 12 -2.9192 -0.0199
3 1 13 1.0278 -0.2502
3 1 14 -2.8678 0.1390
3 1 15 -0.4376 0.2777
3 1 16 1.7514 0.2119
3 1 17 1.1419 -0.2340
3 1 18 1.1649 -1.1360
3 1 19 -0.1544 -0.9984
3 2 0 -2.9812 0.0147
3 2 1 19.9379 -0.0341
3 2 2 3.0837 -0.1596
3 2 3 -1.0216 0.0018
3 2 4 2.2457 0.1429
3 2 5 8.8509 0.0676
3 2 6 -4.5993 -0.1783
3 2 7 -11.9405 -0.0191
3 2 8 -0.4181 -0.1383
3 2 9 -2.6376 -0.1052
3 2 10 4.3561 0.1971
3 2 11 0.6205 0.0766
3 2 12 1.0689 -0.0679
3 2 13 1.3733 -0.2636
3 2 14 -2.1264 0.0812
3 2 15 2.7385 -0.0270
3 2 16 1.1470 -0.2459
3 2 17 -0.1007 -0.1802
3 2 18 -0.7743 0.2406
3 2 19 -1.3043 1.3200
3 3 0 -2.6137 -0.1554
3 3 1 4.8403 -0.0509
3 3 2 2.4151 0.0634
3 3 3 5.9491 -0.0478
3 3 4 4.4609 -0.0444
3 3 5 6.5240 -0.2860
3 3 6 -9.5885 -0.0154
3 3 7 -5.2279 0.1459
3 3 8 8.7981 -0.0598
3 3 9 3.9933 0.0548
3 3 10 4.5859 -0.0896
3 3 11 -2.3220 0.0172
3 3 12 1.4572 0.2022
3 3 13 -0.1902 0.2153
3 3 14 -0.9074 0.2576
3 3 15 2.0987 -0.0672
3 3 16 -1.0016 0.0097
3 3 17 -0.5390 -0.1328
3 3 18 -0.2334 -0.1828
3 3 19 1.1116 -0.0681
3 4 0 6.2493 0.2076
3 4 1 4.1989 0.0795
3 4 2 7.4401 -0.0462
3 4 3 1.6441 -0.1989
3 4 4 -2.8971 -0.0738
3 4 5 -0.2378 -0.0198
3 4 6 -11.8380 0.2602
3 4 7 4.1062 0.0698
3 4 8 9.3489 0.1070
3 4 9 -2.9617 0.0113
3 4 10 -4.6464 -0.0419
3 4 11 -4.8206 0.1018
3 4 12 1.5815 -0.1177
3 4 13 -1.4329 -0.0758
3 4 14 0.9490 -0.0155
3 4 15 0.6954 0.1933
3 4 16 -1.0346 0.4035
3 4 17 -0.5868 -0.1428
3 4 18 0.1381 -0.1380
3 4 19 0.6298 0.2954
3 4 20 0.0345 -0.2707
3 5 0 7.3748 -0.0629
3 5 1 -0.1647 -0.1574
3 5 2 4.4436 -0.0069
3 5 3 -8.6652 0.0495
3 5 4 -8.5878 -0.0835
3 5 5 -3.1880 -0.0706
3 5 6 -5.8623 -0.2416
3 5 7 9.5393 -0.1446
3 5 8 1.8486 0.0343
3 5 9 -7.8599 0.0255
3 5 10 -3.3036 0.2219
3 5 11 1.8248 -0.0762
3 5 12 3.1700 -0.0698
3 5 13 -0.4166 0.0936
3 5 14 2.1017 -0.1781
3 5 15 -1.6449 -0.2162
3 5 16 -0.8427 -0.1690
3 5 17 -0.8883 0.0013
3 5 18 0.1604 0.1830
3 5 19 -0.1572 0.7422
3 5 20 0.3370 0.0495
3 6 0 -6.3478 0.1088
3 6 1 -7.7945 0.0864
3 6 2 -2.7301 0.1231
3 6 3 -12.9184 -0.0045
3 6 4 -2.7359 -0.0072
3 6 5 4.4039 0.1671
3 6 6 3.4502 0.0802
3 6 7 7.3454 0.2396
3 6 8 -2.3279 -0.0922
3 6 9 -3.0828 -0.0245
3 6 10 4.0660 -0.0979
3 6 11 4.8911 -0.1519
3 6 12 0.1442 0.2481
3 6 13 -1.4234 0.1106
3 6 14 -0.4476 -0.1459
3 6 15 -2.6974 -0.0079
3 6 16 1.6220 0.2718
3 6 17 0.3331 0.1496
3 6 18 1.2531 -0.6402
3 6 19 0.2417 -0.0387
3 6 20 0.4006 -0.5572
3 7 0 -7.1823 -0.0743
3 7 1 -0.9908 -0.1186
3 7 2 0.6035 -0.0347
3 7 3 -1.9944 -0.0535
3 7 4 8.1453 0.0289
3 7 5 7.5527 -0.0307
3 7 6 1.3582 0.1155
3 7 7 0.6472 0.0306
3 7 8 -3.4245 -0.0356
3 7 9 -0.4379 0.1288
3 7 10 3.3339 -0.1084
3 7 11 -0.7943 -0.1080
3 7 12 -3.9238 -0.1521
3 7 13 -1.3416 -0.0879
3 7 14 -0.7810 0.0049
3 7 15 0.2612 0.0664
3 7 16 2.0473 0.0010
3 7 17 -1.2076 -0.1959
3 7 18 0.6910 -0.0002
3 7 19 -0.8494 0.5857
3 7 20 -0.4573 0.2705
3 8 0 5.1436 0.2016
3 8 1 6.8007 0.0204
3 8 2 3.7398 0.2403
3 8 3 3.5987 0.0811
3 8 4 5.7259 -0.0526
3 8 5 1.0405 -0.0755
3 8 6 -3.9331 0.0496
3 8 7 -2.1067 -0.1468
3 8 8 -3.7570 0.0957
3 8 9 -0.2301 0.0445
3 8 10 0.4676 0.0117
3 8 11 -2.9224 -0.0861
3 8 12 -1.3886 0.0320
3 8 13 2.4831 0.1298
3 8 14 0.9913 -0.1843
3 8 15 1.4154 -0.2099
3 8 16 -1.3671 -0.0044
3 8 17 -1.3939 0.3167
3 8 18 1.0323 0.1349
3 8 19 -0.8198 -1.3424
3 8 20 0.3211 -0.5726
3 9 0 3.7155 -0.1323
3 9 1 -0.7570 -0.1978
3 9 2 -1.8529 0.0252
3 9 3 -0.7961 0.0115
3 9 4 -0.3203 0.1231
3 9 5 -2.6872 0.2203
3 9 6 -5.1483 0.0194
3 9 7 -1.1591 -0.0183
3 9 8 -1.0142 -0.0552
3 9 9 1.4871 -0.0316
3 9 10 0.7766 0.0068
3 9 11 -0.6678 -0.0738
3 9 12 1.3955 0.0406
3 9 13 3.1831 -0.1606
3 9 14 -0.3852 -0.1725
3 9 15 -0.2079 0.0772
3 9 16 -1.8123 0.1154
3 9 17 1.9041 -0.1276
3 9 18 1.2603 -0.5663
3 9 19 0.0495 -0.9730
3 9 20 0.5429 1.9498
3 10 0 -2.8826 -0.0198
3 10 1 -3.8128 -0.0042
3 10 2 0.0884 -0.1036
3 10 3 -0.1609 0.0017
3 10 4 0.0267 -0.1044
3 10 5 -2.8100 -0.0998
3 10 6 -2.9382 -0.0727
3 10 7 3.0200 -0.0276
3 10 8 1.9735 -0.1793
3 10 9 0.6194 0.0694
3 10 10 0.9989 -0.1505
3 10 11 -0.6961 -0.1117
3 10 12 0.1094 -0.0969
3 10 13 0.8076 0.0127
3 10 14 -2.2146 -0.1310
3 10 15 -0.7942 -0.1690
3 10 16 -0.0192 -0.3011
3 10 17 1.8244 0.0021
3 10 18 -0.8032 0.5293
3 10 19 -0.3552 0.6292
3 11 0 -1.2537 0.1323
3 11 1 0.5081 0.0666
3 11 2 3.3406 0.1387
3 11 3 -0.8717 0.1996
3 11 4 -0.5950 -0.0958
3 11 5 -2.5593 0.0613
3 11 6 1.5913 0.1292
3 11 7 4.5791 -0.1777
3 11 8 0.1457 0.0339
3 11 9 -1.3207 0.0380
3 11 10 0.6576 -0.0974
3 11 11 -1.8135 -0.0338
3 11 12 -0.5845 0.0622
3 11 13 0.5323 0.0014
3 11 14 -1.4232 -0.0419
3 11 15 0.1518 0.5516
3 11 16 0.4592 0.3090
3 11 17 -0.3280 0.1951
3 11 18 -1.3517 -0.8515
3 11 19 -0.0857 -1.3928
3 12 0 2.0703 -0.0648
3 12 1 1.9327 -0.1019
3 12 2 0.3742 0.1186
3 12 3 -3.3725 -0.1362
3 12 4 -0.9555 -0.1552
3 12 5 -0.1002 -0.0294
3 12 6 4.2435 -0.0735
3 12 7 1.4468 -0.1569
3 12 8 -1.4978 0.1798
3 12 9 -1.2649 0.0200
3 12 10 0.0207 0.2195
3 12 11 -1.0409 -0.0879
3 12 12 0.0826 -0.0423
3 12 13 1.2478 -0.2286
3 12 14 -0.5186 0.6538
3 12 15 0.5586 0.5076
3 12 16 -0.2246 -0.0045
3 12 17 -0.1276 -0.0561
3 12 18 -0.0147 -0.4818
3 12 19 0.8244 0.9982
3 13 0 1.0267 -0.3405
3 13 1 -0.3250 -0.0444
3 13 2 -2.3154 0.0690
3 13 3 -1.0579 -0.1501
3 13 4 1.7686 0.0498
3 13 5 2.7438 -0.0833
3 13 6 2.2616 -0.0678
3 13 7 -1.9609 -0.1227
3 13 8 -1.6720 -0.2504
3 13 9 -1.2368 0.1760
3 13 10 0.3148 0.0642
3 13 11 0.5346 -0.2296
3 13 12 -0.1586 -0.0046
3 13 13 1.5918 0.1795
3 13 14 -0.4916 0.4663
3 13 15 -0.0020 -0.1913
3 13 16 -0.7650 0.9163
3 13 17 1.1505 0.6462
3 13 18 0.2737 0.6426
3 14 0 -1.1591 -0.3965
3 14 1 -0.9263 0.0904
3 14 2 -0.2249 0.0784
3 14 3 1.8831 -0.0233
3 14 4 2.0025 0.1107
3 14 5 0.3668 0.1360
3 14 6 -2.2233 0.1411
3 14 7 -2.7846 -0.0460
3 14 8 -1.0056 -0.1288
3 14 9 -0.3644 0.4202
3 14 10 0.8750 -0.3596
3 14 11 0.2476 0.0305
3 14 12 -0.3525 0.0493
3 14 13 2.2670 0.1369
3 14 14 -1.2252 -0.3251
3 14 15 -0.7463 0.8456
3 14 16 -0.3854 0.5104
3 14 17 1.6580 -1.8869
3 15 0 -1.7787 -0.1288
3 15 1 -0.2307 -0.1816
3 15 2 0.1173 -0.1197
3 15 3 -0.6098 -0.3652
3 15 4 -0.5584 -0.2042
3 15 5 -2.0437 0.0116
3 15 6 -1.2901 -0.1490
3 15 7 0.1348 -0.0360
3 15 8 0.9829 0.0641
3 15 9 0.0868 0.0202
3 15 10 0.6716 -0.0034
3 15 11 0.0738 0.1766
3 15 12 0.5379 -0.4139
3 15 13 1.4495 -0.1326
3 15 14 -2.9489 0.0193
3 15 15 -0.6143 1.3212
3 15 16 0.5085 -2.2906
3 16 0 -1.0482 -1.0267
3 16 1 0.2244 0.1415
3 16 2 -0.2901 0.5650
3 16 3 -0.5198 -0.0196
3 16 4 1.1055 0.0705
3 16 5 0.2168 0.0811
3 16 6 1.3499 -0.0827
3 16 7 0.5051 0.1108
3 16 8 0.5635 0.0188
3 16 9 -0.6424 -0.1192
3 16 10 1.3607 0.7133
3 16 11 0.1832 -0.8974
3 16 12 0.1934 -0.5130
3 16 13 -0.5654 0.4457
3 16 14 -2.6636 0.6586
3 17 3 0.7654 -0.1838
3 17 4 1.2404 0.1629
3 17 5 0.0538 0.2406
3 17 6 -0.0822 0.2093
3 17 7 -0.8573 0.0071
3 17 8 0.2955 0.0742
3 17 9 0.0586 0.2005
3 17 10 0.9638 0.6066
3 17 11 -1.0375 -1.3602
3 17 12 -0.5882 0.8495
4 -15 0 1.1892 -0.0769
4 -15 1 0.5300 -0.9858
4 -15 2 -1.0629 0.9565
4 -14 0 3.6646 0.0166
4 -14 1 -0.0671 -0.2541
4 -14 2 -2.5338 1.1427
4 -14 3 -0.4820 -0.2629
4 -14 4 -0.8448 -0.9511
4 -13 0 4.9301 -0.1874
4 -13 1 -0.6156 -0.1284
4 -13 2 -0.8286 0.2310
4 -13 3 1.8460 -0.3529
4 -13 4 1.1016 -0.2762
4 -13 5 -0.1637 0.1106
4 -13 6 0.4287 -1.1471
4 -12 0 3.2042 0.0759
4 -12 1 -2.3184 0.2485
4 -12 2 0.0824 0.2342
4 -12 3 0.7305 0.6217
4 -12 4 -0.8803 0.1882
4 -12 5 -1.2648 0.1709
4 -12 6 0.6716 -0.4428
4 -12 7 0.2336 -0.7132
4 -12 8 0.0821 1.0717
4 -11 0 -0.9566 -0.2562
4 -11 1 -3.3489 -0.0298
4 -11 2 -0.7679 -0.0964
4 -11 3 -2.4716 0.3562
4 -11 4 -1.2836 0.0149
4 -11 5 1.1231 0.2697
4 -11 6 1.7440 -0.0362
4 -11 7 0.3015 -0.0307
4 -11 8 -0.0418 1.3686
4 -11 9 -0.0809 0.3284
4 -10 0 -0.0203 -0.1297
4 -10 1 1.0414 0.0927
4 -10 2 1.1808 -0.0246
4 -10 3 -0.5087 0.0541
4 -10 4 2.6144 -0.0670
4 -10 5 2.1736 -0.2566
4 -10 6 -0.3552 -0.4159
4 -10 7 -1.7475 -0.0761
4 -10 8 -0.8966 0.5793
4 -10 9 0.1855 0.1807
4 -10 10 -1.1607 0.1164
4 -9 0 0.3582 0.2221
4 -9 1 2.3317 0.1069
4 -9 2 -0.6935 0.0298
4 -9 3 -0.3692 0.0484
4 -9 4 1.0022 0.1256
4 -9 5 -2.0902 -0.0138
4 -9 6 -2.0003 -0.0047
4 -9 7 -1.0540 0.0924
4 -9 8 1.1533 0.2169
4 -9 9 1.5301 0.3523
4 -9 10 -0.8007 0.0024
4 -9 11 0.8161 0.1899
4 -8 0 1.4874 -0.2508
4 -8 1 0.6644 -0.1941
4 -8 2 -3.6463 -0.0279
4 -8 3 0.6505 0.0087
4 -8 4 -0.1477 0.0406
4 -8 5 -1.0175 0.0885
4 -8 6 2.0899 -0.1841
4 -8 7 1.3938 -0.0491
4 -8 8 1.5954 0.1496
4 -8 9 0.3724 0.2900
4 -8 10 -1.4994 -0.2558
4 -8 11 0.1488 -0.1708
4 -8 12 -0.2647 -0.1303
4 -8 13 -0.0094 2.4676
4 -7 0 3.7119 0.1199
4 -7 1 -1.0648 0.1822
4 -7 2 -0.4995 0.1197
4 -7 3 5.4717 -0.0377
4 -7 4 0.5343 -0.0573
4 -7 5 0.6060 0.0591
4 -7 6 1.4473 -0.2094
4 -7 7 -1.4803 0.0590
4 -7 8 -0.8445 0.1730
4 -7 9 -1.1086 0.1419
4 -7 10 -0.9768 -0.3371
4 -7 11 0.3954 -0.3115
4 -7 12 0.4187 0.0446
4 -7 13 0.0357 0.5536
4 -6 0 2.0290 -0.1518
4 -6 1 -3.4736 0.0215
4 -6 2 2.3501 0.0439
4 -6 3 1.8243 0.0503
4 -6 4 -4.9976 0.1032
4 -6 5 -2.3940 0.0696
4 -6 6 -1.1988 -0.1818
4 -6 7 -1.5308 -0.1646
4 -6 8 0.5627 0.0532
4 -6 9 -0.2899 0.0857
4 -6 10 1.1896 -0.1686
4 -6 11 0.5259 -0.1472
4 -6 12 0.2516 -0.1514
4 -6 13 -0.1468 -0.7320
4 -6 14 1.0305 -1.4835
4 -5 0 1.8765 -0.2054
4 -5 1 -3.6317 0.0943
4 -5 2 1.9684 -0.0149
4 -5 3 -4.9809 -0.0943
4 -5 4 -5.7037 0.0291
4 -5 5 0.3731 0.0633
4 -5 6 2.2872 -0.0130
4 -5 7 2.3905 -0.0572
4 -5 8 2.5122 0.0447
4 -5 9 0.8735 -0.0603
4 -5 10 2.1601 -0.0875
4 -5 11 -1.5076 0.0846
4 -5 12 -1.1678 0.2176
4 -5 13 -0.8194 0.0519
4 -5 14 0.0675 -0.0711
4 -5 15 -1.7156 -0.6925
4 -4 0 1.4388 0.0587
4 -4 1 -2.6027 0.0614
4 -4 2 0.8726 -0.0771
4 -4 3 -4.3979 -0.1228
4 -4 4 2.4324 0.1021
4 -4 5 6.0564 0.1119
4 -4 6 4.4317 0.0457
4 -4 7 1.3948 0.0281
4 -4 8 -0.5045 -0.0309
4 -4 9 -0.9722 0.0126
4 -4 10 -1.6682 -0.1342
4 -4 11 -2.3523 -0.1927
4 -4 12 0.5913 -0.0313
4 -4 13 1.2878 0.1545
4 -4 14 0.8859 0.1121
4 -4 15 -0.6842 -0.0507
4 -4 16 0.5200 0.7629
4 -3 0 2.4381 -0.0067
4 -3 1 -3.1767 0.0973
4 -3 2 -0.2944 0.1398
4 -3 3 0.8199 -0.0062
4 -3 4 6.5326 -0.0732
4 -3 5 1.3426 -0.1796
4 -3 6 -1.7187 -0.2321
4 -3 7 -4.8338 -0.0903
4 -3 8 -3.5100 -0.0253
4 -3 9 -0.5707 0.1105
4 -3 10 -1.6529 -0.0772
4 -3 11 3.6495 -0.0728
4 -3 12 1.9887 -0.0821
4 -3 13 0.6823 -0.0595
4 -3 14 0.0134 -0.2536
4 -3 15 -0.2285 0.3080
4 -3 16 0.0180 1.3758
4 -3 17 -0.2771 1.7980
4 -2 0 -11.9490 -0.0623
4 -2 1 -8.9181 0.0259
4 -2 2 1.7651 0.0668
4 -2 3 5.3705 -0.0597
4 -2 4 -0.0864 0.0234
4 -2 5 -7.1204 0.2129
4 -2 6 -2.2709 0.0770
4 -2 7 -3.7134 0.0510
4 -2 8 1.5869 -0.0701
4 -2 9 3.1432 -0.0180
4 -2 10 -0.1443 0.1307
4 -2 11 4.4372 0.1428
4 -2 12 -4.0271 -0.0990
4 -2 13 -1.8280 -0.1292
4 -2 14 -0.3543 -0.4626
4 -2 15 -0.7264 -0.0681
4 -2 16 -0.5457 0.1523
4 -2 17 0.8029 -0.0204
4 -1 0 -23.1638 -0.1570
4 -1 1 -1.8783 0.0580
4 -1 2 6.2280 -0.0511
4 -1 3 1.7423 -0.2427
4 -1 4 -8.8472 -0.0103
4 -1 5 -1.0665 0.1115
4 -1 6 7.2641 -0.0085
4 -1 7 0.2723 0.0280
4 -1 8 4.1800 0.0005
4 -1 9 -0.7195 0.0120
4 -1 10 -3.6765 0.0155
4 -1 11 -0.4819 -0.0809
4 -1 12 -6.4318 -0.0563
4 -1 13 0.8987 0.2635
4 -1 14 0.7617 -0.0137
4 -1 15 -0.7119 0.1112
4 -1 16 1.1604 -0.3902
4 -1 17 1.4884 -1.2292
4 -1 18 1.1448 -2.5213
4 0 0 -9.8805 0.2864
4 0 1 9.9730 0.1350
4 0 2 4.0967 -0.0831
4 0 3 -3.8842 -0.0681
4 0 4 -7.6652 0.1432
4 0 5 7.9177 -0.0201
4 0 6 1.9236 -0.0171
4 0 7 -6.5739 -0.0185
4 0 8 0.4382 0.0451
4 0 9 -3.4762 0.0004
4 0 10 -0.2587 0.0106
4 0 11 0.0612 0.0936
4 0 12 -1.7217 -0.0301
4 0 13 3.4987 0.0857
4 0 14 0.5389 -0.0422
4 0 15 1.0809 0.4790
4 0 16 2.3009 0.1245
4 0 17 -0.5083 0.0098
4 0 18 -0.2441 0.2377
4 1 0 -4.7938 -0.2137
4 1 1 8.1967 -0.1995
4 1 2 4.3415 0.0607
4 1 3 -0.2480 0.1991
4 1 4 -0.3689 0.1640
4 1 5 7.2997 -0.0462
4 1 6 -8.6301 -0.0319
4 1 7 -4.5079 -0.1015
4 1 8 5.2263 -0.0614
4 1 9 1.9961 -0.0247
4 1 10 4.5609 0.0335
4 1 11 -0.9400 0.0402
4 1 12 2.3003 -0.1333
4 1 13 2.6020 -0.0979
4 1 14 -0.7357 -0.1659
4 1 15 0.7777 0.1567
4 1 16 -0.9303 -0.2502
4 1 17 -2.2354 0.5832
4 1 18 -0.3104 1.2943
4 1 19 -1.3548 1.7983
4 2 0 -2.3214 -0.0078
4 2 1 6.0187 0.1949
4 2 2 5.2237 0.0112
4 2 3 -1.9827 -0.2658
4 2 4 -0.0012 -0.1904
4 2 5 4.3793 -0.0361
4 2 6 -6.7676 0.1443
4 2 7 6.5987 0.1379
4 2 8 7.0854 -0.0017
4 2 9 -0.9693 -0.0455
4 2 10 -1.9371 -0.2031
4 2 11 -4.4828 -0.0123
4 2 12 4.6645 0.1598
4 2 13 -0.6970 0.0419
4 2 14 -1.5702 0.0828
4 2 15 0.2295 0.2779
4 2 16 -1.1965 -0.0815
4 2 17 -0.1735 0.0537
4 2 18 0.6995 -0.5598
4 2 19 0.5474 -0.7911
4 3 0 1.2869 0.1477
4 3 1 1.6906 0.0241
4 3 2 -1.7560 -0.1432
4 3 3 -10.7164 -0.0779
4 3 4 -3.6458 0.0750
4 3 5 1.1794 0.0834
4 3 6 -4.9508 0.0520
4 3 7 7.3451 -0.0298
4 3 8 -1.5631 0.0152
4 3 9 -7.3637 0.0466
4 3 10 -4.7489 -0.0077
4 3 11 0.2245 0.0882
4 3 12 5.5945 -0.0902
4 3 13 -3.4486 -0.3320
4 3 14 0.3979 0.0556
4 3 15 1.0461 0.3151
4 3 16 -0.1603 0.0418
4 3 17 -0.4456 -0.0662
4 3 18 -0.0836 0.2776
4 3 19 0.2641 1.1685
4 4 0 -5.9746 -0.1764
4 4 1 -4.5084 -0.0835
4 4 2 -5.1139 0.0604
4 4 3 -11.2274 0.0216
4 4 4 1.3861 -0.0759
4 4 5 3.6890 -0.0399
4 4 6 -1.3582 -0.1374
4 4 7 5.3257 -0.0522
4 4 8 -3.8656 0.0418
4 4 9 -2.2592 -0.0597
4 4 10 2.8899 0.0985
4 4 11 6.6715 0.0357
4 4 12 1.3746 0.0641
4 4 13 -4.4310 -0.0673
4 4 14 1.1906 -0.0295
4 4 15 -0.5102 -0.1448
4 4 16 -0.2300 -0.2143
4 4 17 -0.2585 0.1134
4 4 18 0.6498 0.5502
4 4 19 -0.0714 0.4955
4 5 0 -8.3379 -0.0391
4 5 1 -2.2437 0.1068
4 5 2 -0.7663 -0.0302
4 5 3 -2.2425 -0.1251
4 5 4 12.1114 0.0826
4 5 5 6.3737 0.2230
4 5 6 -0.6580 0.1451
4 5 7 1.7059 0.1429
4 5 8 -1.9051 -0.1712
4 5 9 1.4567 -0.2589
4 5 10 4.0709 -0.1037
4 5 11 2.1837 -0.1018
4 5 12 -5.6082 0.0715
4 5 13 -2.5517 -0.0653
4 5 14 1.2624 0.1351
4 5 15 -0.4996 0.1734
4 5 16 1.2833 0.0986
4 5 17 0.4307 -0.2310
4 5 18 0.3556 -0.7994
4 5 19 -0.5231 -0.6829
4 5 20 -0.2546 -1.3542
4 6 0 2.4627 0.0170
4 6 1 6.1491 0.0521
4 6 2 5.3497 0.0022
4 6 3 5.0759 -0.0239
4 6 4 10.6204 0.0282
4 6 5 -2.6892 -0.0621
4 6 6 -6.8876 -0.0077
4 6 7 -1.9502 -0.0718
4 6 8 -2.6164 -0.0232
4 6 9 -1.4008 0.0687
4 6 10 0.1576 -0.0360
4 6 11 -3.1560 -0.0267
4 6 12 -4.1206 -0.1867
4 6 13 3.3433 -0.1159
4 6 14 1.9170 0.1077
4 6 15 -0.0240 -0.0935
4 6 16 0.4708 -0.0964
4 6 17 -0.7391 0.0582
4 6 18 -0.0704 0.2692
4 6 19 -0.5036 0.6929
4 6 20 -0.1649 0.1581
4 7 0 5.6541 0.1173
4 7 1 2.6537 0.0088
4 7 2 1.0585 0.0283
4 7 3 0.0676 -0.0346
4 7 4 -0.8996 0.0811
4 7 5 -9.0967 0.0985
4 7 6 -5.4921 -0.0521
4 7 7 1.1821 -0.0357
4 7 8 -1.2991 0.1530
4 7 9 1.1203 -0.0462
4 7 10 1.7403 0.1099
4 7 11 -1.0395 0.3150
4 7 12 2.1453 0.0671
4 7 13 4.7301 0.0461
4 7 14 -0.8475 0.0285
4 7 15 -0.9431 -0.0545
4 7 16 -0.2689 0.1404
4 7 17 0.6860 0.3260
4 7 18 0.4788 -0.2741
4 7 19 -0.4494 -1.0123
4 7 20 0.7976 -0.3761
4 8 0 -3.6636 -0.1577
4 8 1 -4.9993 -0.0652
4 8 2 -2.9441 -0.2078
4 8 3 -3.1595 0.0332
4 8 4 -3.4632 0.2129
4 8 5 -4.3128 0.1371
4 8 6 0.9532 -0.0682
4 8 7 4.8437 0.2337
4 8 8 1.8503 -0.1023
4 8 9 4.2445 -0.1771
4 8 10 1.3955 0.0641
4 8 11 -0.6190 0.0609
4 8 12 1.8598 -0.1107
4 8 13 -0.1150 -0.0171
4 8 14 -2.9198 0.3276
4 8 15 -0.0346 0.0245
4 8 16 0.4515 -0.2914
4 8 17 1.3384 -0.2499
4 8 18 -1.4168 -0.4370
4 8 19 -0.5600 -0.0339
4 8 20 0.5882 1.9523
4 9 0 -2.6934 0.0545
4 9 1 0.7752 0.1639
4 9 2 1.6663 -0.2537
4 9 3 -0.5750 -0.0351
4 9 4 -0.0765 -0.2183
4 9 5 0.8986 -0.1321
4 9 6 3.8870 0.0098
4 9 7 4.9146 0.1315
4 9 8 1.0221 -0.1231
4 9 9 -0.0738 0.1052
4 9 10 -2.1163 -0.0904
4 9 11 -2.5449 0.0940
4 9 12 -0.5311 0.1349
4 9 13 -1.9681 0.2018
4 9 14 -1.0415 0.0863
4 9 15 0.6754 -0.2631
4 9 16 0.0193 -0.1767
4 9 17 -0.0815 0.3754
4 9 18 -2.0096 0.5669
4 9 19 0.2667 0.3075
4 10 0 3.9986 -0.0139
4 10 1 3.5618 0.2064
4 10 2 0.4674 0.0080
4 10 3 -1.7319 0.0277
4 10 4 1.7783 0.0135
4 10 5 2.1074 0.0980
4 10 6 3.0701 -0.0622
4 10 7 1.0047 -0.1782
4 10 8 -3.0097 0.1335
4 10 9 -3.0323 -0.1828
4 10 10 -0.8933 -0.0364
4 10 11 -1.0373 0.2762
4 10 12 1.0278 0.0939
4 10 13 0.5286 -0.0864
4 10 14 0.8272 0.0066
4 10 15 0.3827 0.5995
4 10 16 0.0295 0.2369
4 10 17 -0.3812 0.1146
4 10 18 -0.2319 -0.2170
4 10 19 0.4745 -0.8777
4 11 0 2.2862 -0.2779
4 11 1 -1.5511 -0.0032
4 11 2 -2.8930 -0.2447
4 11 3 -1.1409 -0.2541
4 11 4 3.2965 0.1313
4 11 5 0.2717 -0.0716
4 11 6 -0.1124 -0.1355
4 11 7 -3.1932 0.0237
4 11 8 -2.7180 0.1307
4 11 9 -0.4945 -0.3399
4 11 10 1.8252 0.3339
4 11 11 0.9199 -0.1062
4 11 12 1.5391 -0.1777
4 11 13 1.2944 -0.2736
4 11 14 -0.2101 0.0519
4 11 15 0.0716 0.0452
4 11 16 0.0820 -0.3348
4 11 17 -0.0396 0.3526
4 11 18 0.7571 1.0141
4 11 19 -0.0912 0.7938
4 12 0 -2.8427 0.0005
4 12 1 -2.6010 0.2847
4 12 2 -0.7322 -0.0814
4 12 3 2.3361 0.1282
4 12 4 2.1765 0.2391
4 12 5 -2.5400 0.0900
4 12 6 -2.0398 0.0779
4 12 7 -2.4529 0.0628
4 12 8 0.8764 -0.0960
4 12 9 1.0684 0.0767
4 12 10 1.7296 0.0871
4 12 11 0.2496 -0.0576
4 12 12 -0.4456 0.2082
4 12 13 0.3853 -0.0747
4 12 14 -1.9288 -0.3130
4 12 15 0.1074 -0.3624
4 12 16 -0.0729 0.0631
4 12 17 0.6680 -0.5479
4 12 18 0.6698 -0.2657
4 13 0 -2.3006 0.0456
4 13 1 0.8333 0.0031
4 13 2 1.8444 -0.1085
4 13 3 1.9842 0.0971
4 13 4 -1.2234 -0.0085
4 13 5 -2.8154 0.3459
4 13 6 -0.2046 -0.0547
4 13 7 0.9300 0.1296
4 13 8 1.7114 0.0799
4 13 9 0.5639 0.0367
4 13 10 0.3895 -0.4126
4 13 11 -0.7758 0.3427
4 13 12 -0.7349 -0.1362
4 13 13 0.1413 -0.1266
4 13 14 -1.9429 -0.1708
4 13 15 0.7223 0.2500
4 13 16 -0.0024 -1.0848
4 13 17 0.2606 -2.0655
4 13 18 -0.9978 0.0716
4 14 0 -0.9220 -0.1006
4 14 1 1.0220 -0.2296
4 14 2 0.2709 -0.1570
4 14 3 -0.9101 -0.2917
4 14 4 -1.2334 -0.1644
4 14 5 -0.0042 0.0795
4 14 6 2.2180 -0.2930
4 14 7 1.0316 0.2594
4 14 8 0.4976 0.0632
4 14 9 0.3304 -0.0979
4 14 10 -0.6596 0.1598
4 14 11 -0.4032 0.0581
4 14 12 -0.2923 -0.1780
4 14 13 -0.2833 0.2301
4 14 14 -0.6094 0.1162
4 14 15 1.2475 -0.2140
4 14 16 -0.0194 -1.2386
4 14 17 -0.5469 1.6442
4 15 0 -0.6136 0.6977
4 15 1 0.8785 0.8275
4 15 2 -0.1440 0.3344
4 15 3 -0.2136 0.3469
4 15 4 0.9044 0.3525
4 15 5 0.2582 -0.0360
4 15 6 0.4503 0.0310
4 15 7 -0.9680 -0.0214
4 15 8 0.9213 0.0600
4 15 9 -0.1055 0.0782
4 15 10 -0.6798 0.2839
4 15 11 0.2394 -0.7864
4 15 12 -0.2673 1.1310
4 15 13 0.3672 -0.2871
4 15 14 0.7969 -0.2395
4 15 15 0.9685 -0.4991
4 15 16 0.0062 0.9207
4 16 0 1.0207 -0.3944
4 16 1 1.1749 -0.4633
4 16 2 0.2527 -0.5476
4 16 3 0.3960 0.6078
4 16 4 0.0148 -0.0520
4 16 5 -1.2947 -0.2041
4 16 6 -0.3731 0.1398
4 16 7 0.2024 -0.3872
4 16 8 1.2107 0.3485
4 16 9 -1.5645 -0.4121
4 16 10 -0.2334 -0.3276
4 16 11 0.4227 -0.5483
4 16 12 0.3715 1.7805
4 16 13 1.0542 -1.9400
4 16 14 0.2368 -0.0264
4 17 4 -0.6709 -1.1642
4 17 5 -0.3503 -0.2615
4 17 6 0.9025 -0.0377
4 17 7 0.5067 -0.2865
4 17 8 -0.5173 0.1966
4 17 9 -1.4986 -1.0823
4 17 10 0.6809 0.0032
4 17 11 0.7730 0.3117
5 -15 0 1.2396 0.3419
5 -15 1 -1.2488 -0.1090
5 -14 0 2.8071 -0.5144
5 -14 1 -0.9779 -0.4789
5 -14 2 1.4555 0.2194
5 -14 3 1.7938 -1.4914
5 -14 4 0.8711 0.8391
5 -13 0 1.2562 0.1589
5 -13 1 -2.9843 -0.1794
5 -13 2 0.5395 -0.2173
5 -13 3 0.9635 -0.3715
5 -13 4 -0.8108 0.8271
5 -13 5 -0.3835 0.3158
5 -12 0 -0.4591 -0.1268
5 -12 1 -2.2970 -0.3591
5 -12 2 1.0309 -0.3025
5 -12 3 -0.5947 0.2305
5 -12 4 -0.9029 0.0736
5 -12 5 1.3541 0.1987
5 -12 6 0.0058 0.1521
5 -12 7 -1.4901 0.2903
5 -11 0 1.4732 0.1858
5 -11 1 1.4458 0.1604
5 -11 2 2.7315 0.0107
5 -11 3 -0.2337 0.0932
5 -11 4 1.1908 -0.3873
5 -11 5 0.3841 -0.2639
5 -11 6 -3.0601 -0.2940
5 -11 7 -0.8848 -0.2201
5 -11 8 0.7210 0.0632
5 -11 9 1.3110 -1.2866
5 -10 0 0.5533 0.2471
5 -10 1 0.6099 -0.0427
5 -10 2 0.2673 -0.1525
5 -10 3 -1.4368 0.0329
5 -10 4 0.3648 0.1250
5 -10 5 -1.2265 -0.0452
5 -10 6 -0.8140 0.2704
5 -10 7 2.1666 -0.0978
5 -10 8 1.5916 -0.1547
5 -10 9 0.0396 -0.6466
5 -10 10 0.0060 -0.3022
5 -9 0 -0.3590 -0.0746
5 -9 1 -0.9425 -0.1576
5 -9 2 -1.5312 -0.0638
5 -9 3 -0.0814 -0.0277
5 -9 4 1.0200 0.0201
5 -9 5 1.0230 -0.2849
5 -9 6 1.5053 0.1453
5 -9 7 -0.1418 -0.1846
5 -9 8 -0.9129 -0.0141
5 -9 9 -1.9449 -0.0916
5 -9 10 -0.3797 0.0369
5 -9 11 -0.6164 0.1281
5 -8 0 -0.0811 0.1855
5 -8 1 -0.6130 0.1323
5 -8 2 0.4796 -0.0043
5 -8 3 3.1065 -0.0921
5 -8 4 -0.0658 0.0410
5 -8 5 -0.3459 -0.0571
5 -8 6 -1.5140 0.0701
5 -8 7 -3.0783 0.0123
5 -8 8 -0.3312 -0.0188
5 -8 9 -0.5871 0.0570
5 -8 10 0.5018 0.0616
5 -8 11 0.0889 -0.3454
5 -8 12 0.4691 -0.0981
5 -7 0 -1.6102 -0.0538
5 -7 1 -2.4661 -0.0989
5 -7 2 0.2620 -0.0657
5 -7 3 0.3027 0.1242
5 -7 4 -4.6803 0.1448
5 -7 5 -1.0177 0.0266
5 -7 6 -0.1634 -0.0239
5 -7 7 -0.1682 0.1265
5 -7 8 2.6843 -0.0391
5 -7 9 1.0459 0.1034
5 -7 10 1.3055 -0.0765
5 -7 11 1.1218 -0.2252
5 -7 12 0.8138 0.3552
5 -7 13 -0.1962 0.3931
5 -6 0 -0.1490 0.0901
5 -6 1 -3.0609 -0.0221
5 -6 2 1.7656 -0.0225
5 -6 3 -1.1209 -0.0792
5 -6 4 -2.1392 -0.2352
5 -6 5 4.1238 -0.0390
5 -6 6 1.9634 0.0562
5 -6 7 0.4234 0.1320
5 -6 8 1.7415 -0.0670
5 -6 9 -0.3754 -0.0788
5 -6 10 0.1969 -0.0751
5 -6 11 -0.6901 0.1517
5 -6 12 -1.1608 0.5386
5 -6 13 -1.5913 0.9829
5 -6 14 -0.7048 0.5975
5 -5 0 -0.7170 0.0344
5 -5 1 -1.1924 0.1018
5 -5 2 5.3329 0.0554
5 -5 3 0.4411 -0.0521
5 -5 4 3.3175 0.0628
5 -5 5 4.0763 0.1916
5 -5 6 -2.5746 0.1207
5 -5 7 -2.5024 0.0604
5 -5 8 -1.8354 0.0143
5 -5 9 -2.5379 0.0205
5 -5 10 -0.8162 -0.0699
5 -5 11 -0.8189 -0.2608
5 -5 12 0.0858 -0.2080
5 -5 13 0.3742 0.1521
5 -5 14 0.4196 -0.4114
5 -5 15 0.2652 -0.1061
5 -4 0 -5.0250 0.0960
5 -4 1 1.2739 0.0839
5 -4 2 4.0171 -0.0559
5 -4 3 -0.7956 -0.0324
5 -4 4 2.0260 0.0221
5 -4 5 -3.5748 -0.1581
5 -4 6 -4.9821 -0.0826
5 -4 7 -1.2952 -0.0882
5 -4 8 -0.5007 0.0738
5 -4 9 1.0329 0.1570
5 -4 10 1.5845 0.0544
5 -4 11 1.5299 0.0558
5 -4 12 0.3613 0.1166
5 -4 13 0.9650 -0.0873
5 -4 14 0.7251 -0.5491
5 -4 15 1.7320 -0.4757
5 -4 16 1.2185 -0.0388
5 -3 0 -7.4418 -0.0010
5 -3 1 5.0424 -0.1374
5 -3 2 -0.2445 -0.0498
5 -3 3 -0.9562 0.0576
5 -3 4 -2.3599 0.0130
5 -3 5 -5.7730 0.0695
5 -3 6 2.1634 0.0894
5 -3 7 1.8102 -0.0834
5 -3 8 2.8233 -0.0311
5 -3 9 2.4613 -0.0823
5 -3 10 -0.3044 0.0573
5 -3 11 0.2549 0.2582
5 -3 12 -2.4859 0.3006
5 -3 13 0.4464 0.1900
5 -3 14 -0.1816 0.0747
5 -3 15 0.3252 -0.6004
5 -3 16 -0.5314 -0.4300
5 -2 0 -3.1248 -0.0792
5 -2 1 6.2327 -0.0729
5 -2 2 -4.7296 0.0270
5 -2 3 2.1983 -0.1354
5 -2 4 -4.1604 -0.1245
5 -2 5 2.0235 0.0483
5 -2 6 7.1405 -0.0595
5 -2 7 -1.9595 0.0456
5 -2 8 1.9154 -0.0121
5 -2 9 -1.7391 -0.1073
5 -2 10 -2.3602 0.0275
5 -2 11 0.5837 -0.0555
5 -2 12 -2.1759 0.0716
5 -2 13 1.9398 0.2377
5 -2 14 0.1243 0.2383
5 -2 15 -0.4963 -0.0965
5 -2 16 -0.6393 0.9039
5 -2 17 -0.5327 0.1637
5 -1 0 -2.3361 0.1548
5 -1 1 1.4528 -0.0527
5 -1 2 -1.9947 0.0378
5 -1 3 5.7079 -0.0495
5 -1 4 -6.0650 0.0305
5 -1 5 6.1246 0.0087
5 -1 6 -1.2374 -0.0254
5 -1 7 -5.5146 0.0177
5 -1 8 3.7991 -0.0287
5 -1 9 -1.0312 0.1349
5 -1 10 1.6168 0.1827
5 -1 11 1.7268 -0.0635
5 -1 12 -0.5749 -0.1772
5 -1 13 3.0680 -0.1870
5 -1 14 0.4815 -0.0941
5 -1 15 -0.6806 0.2817
5 -1 16 -0.7961 1.3548
5 -1 17 -1.3821 0.6391
5 0 0 -7.0707 -0.0625
5 0 1 2.8010 -0.0330
5 0 2 7.8749 0.0946
5 0 3 0.9532 0.0860
5 0 4 -7.2354 0.1156
5 0 5 6.6818 0.1259
5 0 6 -6.3672 0.0253
5 0 7 2.4065 -0.1742
5 0 8 5.7596 0.0307
5 0 9 -1.0138 0.0292
5 0 10 1.1748 -0.0342
5 0 11 -0.8654 -0.0840
5 0 12 1.4435 -0.1370
5 0 13 1.5456 -0.0186
5 0 14 -2.0463 -0.1617
5 0 15 -2.1213 -0.2096
5 0 16 -1.0972 -0.2261
5 0 17 0.5922 -1.0295
5 0 18 1.4369 -0.9074
5 1 0 -3.8807 0.0011
5 1 1 6.8900 -0.0102
5 1 2 4.5612 -0.2370
5 1 3 -11.2315 -0.1852
5 1 4 -1.3537 -0.0739
5 1 5 8.4748 0.0169
5 1 6 -4.1126 -0.0850
5 1 7 6.8729 0.0041
5 1 8 -2.3045 0.1372
5 1 9 -5.1883 -0.0936
5 1 10 -2.3124 -0.0106
5 1 11 -1.0593 0.0636
5 1 12 3.4241 0.0975
5 1 13 -2.2557 0.2043
5 1 14 -2.3817 0.0893
5 1 15 -0.0063 0.1435
5 1 16 0.5952 -0.2699
5 1 17 1.2076 -0.8759
5 1 18 0.1024 -0.8495
5 2 0 -1.8133 -0.0158
5 2 1 2.4459 0.0041
5 2 2 -5.5557 0.0252
5 2 3 -13.1728 0.1350
5 2 4 7.1102 0.0413
5 2 5 4.2960 -0.0473
5 2 6 -5.5761 -0.0911
5 2 7 2.4641 0.0173
5 2 8 -6.8570 -0.0056
5 2 9 -1.1820 0.1376
5 2 10 0.5604 0.1240
5 2 11 2.6837 -0.0475
5 2 12 1.9587 -0.0971
5 2 13 -4.6216 -0.1224
5 2 14 0.4467 -0.0145
5 2 15 1.4366 0.1265
5 2 16 -0.1046 -0.1303
5 2 17 -0.7555 0.2970
5 2 18 -0.2380 0.9875
5 2 19 0.1317 1.3953
5 3 0 -3.0060 -0.0042
5 3 1 1.0597 0.0554
5 3 2 -3.4881 -0.0489
5 3 3 -2.6495 -0.0418
5 3 4 13.1570 0.0282
5 3 5 -0.4891 0.1226
5 3 6 -4.8416 0.0353
5 3 7 2.0672 -0.0643
5 3 8 -0.8514 -0.0418
5 3 9 4.8736 0.1169
5 3 10 1.9980 -0.0376
5 3 11 2.2158 0.0525
5 3 12 -3.0848 0.1517
5 3 13 -4.0429 -0.0631
5 3 14 1.4425 -0.1648
5 3 15 0.5242 -0.3013
5 3 16 -0.0995 -0.3394
5 3 17 0.5239 0.0259
5 3 18 1.3183 -0.3594
5 3 19 -0.7747 -0.8216
5 4 0 1.9208 0.0704
5 4 1 5.9248 -0.0025
5 4 2 2.3258 -0.1470
5 4 3 5.1993 0.1058
5 4 4 10.9823 0.1801
5 4 5 -6.7062 0.1148
5 4 6 -4.2017 0.0110
5 4 7 1.6255 -0.0347
5 4 8 0.5836 -0.0483
5 4 9 0.0307 -0.0434
5 4 10 -2.4330 -0.0596
5 4 11 -1.0770 -0.0539
5 4 12 -4.1403 -0.1031
5 4 13 1.1075 -0.0182
5 4 14 2.4279 0.1509
5 4 15 0.5258 0.1200
5 4 16 0.1153 0.0942
5 4 17 0.3837 -0.3590
5 4 18 -0.1896 -0.8539
5 4 19 -0.3482 -0.1351
5 5 0 4.0709 0.1163
5 5 1 4.3636 -0.0517
5 5 2 0.0927 0.0950
5 5 3 1.2238 0.1314
5 5 4 -1.5595 -0.0713
5 5 5 -12.2512 -0.0998
5 5 6 -2.0679 0.0169
5 5 7 1.9672 -0.0918
5 5 8 -1.0705 0.0309
5 5 9 -3.3378 0.1195
5 5 10 -0.5487 0.1104
5 5 11 0.9811 -0.1625
5 5 12 0.4155 -0.1519
5 5 13 4.9073 0.1345
5 5 14 0.6043 -0.1259
5 5 15 -1.1813 -0.1401
5 5 16 -0.6579 0.1899
5 5 17 -0.3007 0.2407
5 5 18 -0.3780 0.7108
5 5 19 1.2950 1.2494
5 6 0 -3.8015 0.1124
5 6 1 -3.8914 -0.1671
5 6 2 -4.3596 -0.0056
5 6 3 -4.6257 -0.0332
5 6 4 -5.7914 0.0972
5 6 5 -4.5846 0.1636
5 6 6 5.5555 0.0045
5 6 7 5.1563 -0.2143
5 6 8 0.0113 -0.0286
5 6 9 0.9552 -0.0062
5 6 10 3.9189 0.2282
5 6 11 1.1600 0.1219
5 6 12 0.3583 0.1791
5 6 13 1.1575 0.1510
5 6 14 -3.2050 -0.1786
5 6 15 -1.5592 0.0606
5 6 16 0.4501 0.0905
5 6 17 0.3953 -0.0762
5 6 18 -0.0260 -0.4139
5 6 19 0.7608 -0.5719
5 7 0 -4.8244 0.0638
5 7 1 -1.5273 -0.0352
5 7 2 0.1376 -0.1381
5 7 3 -1.6204 -0.0173
5 7 4 1.2833 -0.0070
5 7 5 3.9857 -0.0136
5 7 6 7.0877 -0.1618
5 7 7 2.9089 -0.1062
5 7 8 -1.6001 -0.1898
5 7 9 1.1422 0.0033
5 7 10 0.2526 0.0852
5 7 11 -3.3071 -0.1713
5 7 12 -1.6364 -0.1639
5 7 13 -1.3684 0.0253
5 7 14 -1.8507 0.2372
5 7 15 0.2136 -0.0115
5 7 16 0.5968 -0.1723
5 7 17 0.1044 0.0152
5 7 18 -0.9794 -0.1164
5 7 19 0.1052 0.5258
5 8 0 3.0925 -0.0038
5 8 1 4.6627 0.0959
5 8 2 2.4658 -0.1316
5 8 3 0.1414 -0.0155
5 8 4 3.8058 -0.1790
5 8 5 3.4624 -0.0145
5 8 6 2.0711 -0.1168
5 8 7 -2.5535 -0.0665
5 8 8 -4.1709 -0.0189
5 8 9 -1.6737 0.3722
5 8 10 -2.2504 -0.0432
5 8 11 -2.2465 -0.0281
5 8 12 1.2176 -0.1155
5 8 13 0.1531 0.0249
5 8 14 1.3552 -0.0154
5 8 15 0.4208 -0.2359
5 8 16 0.8681 0.2344
5 8 17 1.1366 0.1790
5 8 18 -0.1999 0.1258
5 8 19 0.8622 0.0329
5 9 0 2.2665 -0.0095
5 9 1 -0.5775 0.1929
5 9 2 -2.1885 0.2044
5 9 3 -1.0674 0.1626
5 9 4 2.8692 0.1738
5 9 5 -0.1525 -0.0177
5 9 6 -3.1448 -0.1591
5 9 7 -4.2213 -0.1702
5 9 8 -2.2619 0.0471
5 9 9 0.4406 0.0244
5 9 10 1.6318 0.0099
5 9 11 1.8411 0.0740
5 9 12 2.5773 -0.2273
5 9 13 -0.0023 -0.0855
5 9 14 1.7587 0.0558
5 9 15 -0.7525 0.2665
5 9 16 1.0386 -0.1041
5 9 17 0.7036 -0.4480
5 9 18 -0.0346 0.3836
5 9 19 0.0847 -0.3869
5 10 0 -3.6549 -0.0557
5 10 1 -4.0134 -0.1648
5 10 2 -0.8166 -0.0241
5 10 3 1.2223 -0.2143
5 10 4 1.9810 0.0486
5 10 5 -4.0316 -0.1920
5 10 6 -3.3470 0.2316
5 10 7 -0.1036 -0.0528
5 10 8 1.8394 -0.0344
5 10 9 2.6456 0.0447
5 10 10 1.8093 0.3853
5 10 11 0.3411 -0.2511
5 10 12 -0.7231 -0.0085
5 10 13 -1.1318 -0.0609
5 10 14 0.2681 -0.0022
5 10 15 -1.8131 -0.2093
5 10 16 -0.0642 -0.2985
5 10 17 -0.4388 0.4843
5 10 18 -0.3077 1.3135
5 10 19 -1.2140 -0.3307
5 11 0 -3.7502 0.1813
5 11 1 1.0065 -0.0147
5 11 2 2.7126 0.2398
5 11 3 1.6289 -0.0936
5 11 4 -1.0631 0.0007
5 11 5 -3.9106 0.1403
5 11 6 1.9803 0.3173
5 11 7 3.0788 -0.2038
5 11 8 1.7724 0.0395
5 11 9 0.0879 0.3602
5 11 10 -1.5930 0.1459
5 11 11 -1.5338 -0.0074
5 11 12 -1.6155 0.2782
5 11 13 -0.1267 -0.1292
5 11 14 -0.4780 0.0310
5 11 15 -0.4430 0.0404
5 11 16 0.4818 0.0484
5 11 17 0.6431 -1.2200
5 11 18 0.1910 -0.9609
5 12 0 0.8735 -0.2259
5 12 1 3.1126 -0.3414
5 12 2 0.3910 0.1972
5 12 3 -0.9361 -0.2179
5 12 4 -1.9904 -0.1754
5 12 5 0.3731 0.3325
5 12 6 3.7943 -0.1055
5 12 7 0.4481 0.0062
5 12 8 -1.1163 0.0272
5 12 9 -1.7046 -0.0377
5 12 10 -1.1298 -0.1544
5 12 11 0.6537 0.1265
5 12 12 0.3467 -0.7287
5 12 13 0.9418 0.1071
5 12 14 0.2092 0.2891
5 12 15 1.0428 0.4636
5 12 16 0.0579 -0.7609
5 12 17 -0.0943 -1.2718
5 12 18 -0.4810 1.6165
5 13 0 1.5206 -0.1680
5 13 1 -0.9097 -0.1876
5 13 2 -1.8440 0.3303
5 13 3 -0.6894 -0.3041
5 13 4 0.3648 -0.2373
5 13 5 1.5834 0.1702
5 13 6 0.4046 -0.1288
5 13 7 -2.0553 0.1236
5 13 8 -1.1699 -0.1981
5 13 9 -0.2440 0.1773
5 13 10 0.5314 0.4031
5 13 11 1.4035 -0.1728
5 13 12 -0.1899 -0.6443
5 13 13 0.5821 0.4374
5 13 14 0.6918 -0.2505
5 13 15 0.1016 0.2067
5 13 16 -0.4770 -0.2797
5 13 17 -0.0335 2.1551
5 14 0 0.0230 0.5163
5 14 1 -1.1613 0.3261
5 14 2 0.1475 0.5577
5 14 3 0.7026 0.0994
5 14 4 0.2691 -0.0454
5 14 5 -0.6393 0.1571
5 14 6 -1.0225 0.0690
5 14 7 -0.6875 -0.5516
5 14 8 0.7841 -0.0687
5 14 9 0.5662 0.2466
5 14 10 0.4663 0.0170
5 14 11 0.4177 -0.1543
5 14 12 -0.9104 0.2087
5 14 13 0.8228 -0.6956
5 14 14 -0.2102 0.4003
5 14 15 -1.0182 0.3933
5 14 16 0.7720 0.1909
5 15 0 0.4274 -1.6659
5 15 1 0.3602 -1.1230
5 15 2 0.2425 -0.1853
5 15 3 0.2695 -0.0250
5 15 4 -0.4947 -0.3427
5 15 5 0.1235 0.2887
5 15 6 0.3168 0.1523
5 15 7 0.4913 -0.4788
5 15 8 0.3766 0.3067
5 15 9 -0.4057 -0.6015
5 15 10 0.2823 -0.3010
5 15 11 -0.1369 0.3442
5 15 12 -0.4385 -0.5314
5 15 13 0.3934 -1.0048
5 15 14 -1.5670 2.5159
5 15 15 -0.5647 -0.5466
5 16 1 -1.2884 -0.1098
5 16 2 -0.7370 0.2119
5 16 3 0.3125 -0.3012
5 16 4 0.0467 -0.5912
5 16 5 0.8575 0.3994
5 16 6 -0.3912 0.2645
5 16 7 -0.1513 0.2634
5 16 8 -0.3757 -0.2939
5 16 9 -0.0306 -0.3049
5 16 10 0.2063 0.7971
5 16 11 -0.8123 0.3243
5 16 12 -0.5658 -0.9951
5 16 13 -0.4119 0.7938
5 17 6 -0.7200 0.3779
5 17 7 0.3131 0.2063
5 17 8 0.6081 -0.9718
5 17 9 0.3528 1.3904
6 -15 0 2.4994 -0.9486
6 -14 0 0.1238 0.0502
6 -14 1 -2.9510 0.0379
6 -14 2 0.5957 0.3683
6 -14 3 -1.6503 0.0215
6 -13 0 -0.2630 -0.3559
6 -13 1 -0.6847 -0.0474
6 -13 2 1.0953 0.6164
6 -13 3 -1.9428 0.2682
6 -13 4 -0.2328 0.7203
6 -13 5 0.6465 -0.8276
6 -12 0 0.2318 0.1890
6 -12 1 1.2532 0.1375
6 -12 2 1.2508 0.4882
6 -12 3 -1.4705 0.0072
6 -12 4 1.4056 -0.0524
6 -12 5 0.3307 -0.8628
6 -12 6 -1.2626 -0.6753
6 -11 0 -0.5177 0.1068
6 -11 1 0.5131 -0.2235
6 -11 2 -0.6486 0.0966
6 -11 3 -2.0869 0.1465
6 -11 4 1.9631 0.1430
6 -11 5 0.1176 -0.1676
6 -11 6 -0.2630 0.0267
6 -11 7 1.7607 0.3897
6 -11 8 -0.2452 0.4592
6 -10 0 -0.1332 -0.1082
6 -10 1 -0.2067 -0.0995
6 -10 2 -1.4543 -0.0275
6 -10 3 -1.0840 0.1549
6 -10 4 1.9187 -0.1405
6 -10 5 -0.3536 -0.2063
6 -10 6 -1.1338 0.1478
6 -10 7 -0.0549 0.1981
6 -10 8 -0.6131 0.4624
6 -10 9 -0.9492 0.1557
6 -9 0 0.4968 0.1132
6 -9 1 0.3546 0.0594
6 -9 2 0.0116 -0.0993
6 -9 3 0.5027 0.1528
6 -9 4 -0.0616 -0.0263
6 -9 5 -1.3893 0.0498
6 -9 6 -1.2528 0.1256
6 -9 7 0.9929 -0.0952
6 -9 8 2.0040 0.1092
6 -9 9 -0.1137 -0.1841
6 -9 10 1.2561 -0.2156
6 -8 0 1.0401 0.0974
6 -8 1 -0.5413 -0.1448
6 -8 2 -0.4003 -0.0208
6 -8 3 -0.1363 0.1740
6 -8 4 -1.8675 0.0873
6 -8 5 0.9820 -0.0239
6 -8 6 1.8612 -0.0018
6 -8 7 1.9366 -0.0473
6 -8 8 2.1908 0.0519
6 -8 9 -0.8860 -0.0477
6 -8 10 0.9238 -0.2792
6 -8 11 0.4325 -0.3899
6 -8 12 0.2407 1.0889
6 -7 0 1.5903 0.1816
6 -7 1 -1.5502 -0.1704
6 -7 2 1.3197 -0.0011
6 -7 3 1.1428 -0.0915
6 -7 4 -0.3274 -0.1943
6 -7 5 4.3153 -0.1482
6 -7 6 0.7483 -0.0230
6 -7 7 -1.3870 -0.0432
6 -7 8 -0.0301 0.0678
6 -7 9 -2.7598 0.0629
6 -7 10 -0.6675 -0.0952
6 -7 11 -0.8113 0.0951
6 -7 12 -1.7577 0.5145
6 -7 13 -1.5446 -0.2592
6 -6 0 -1.1829 -0.0213
6 -6 1 -1.2530 -0.0399
6 -6 2 3.3836 0.1398
6 -6 3 0.1661 0.0890
6 -6 4 -0.4290 0.0388
6 -6 5 2.4679 0.1832
6 -6 6 -4.1920 -0.0122
6 -6 7 -1.7945 -0.0054
6 -6 8 -0.5212 0.1338
6 -6 9 -2.0730 -0.0084
6 -6 10 0.6764 -0.0049
6 -6 11 0.0138 -0.0609
6 -6 12 -0.2265 -0.1686
6 -6 13 1.2999 -0.3850
6 -6 14 2.2184 -1.3965
6 -5 0 -4.2063 0.0122
6 -5 1 -1.3020 0.0147
6 -5 2 0.4697 -0.0498
6 -5 3 -3.5699 -0.0903
6 -5 4 -1.1881 -0.1396
6 -5 5 0.1249 -0.0409
6 -5 6 -2.7163 -0.1689
6 -5 7 3.4940 -0.0772
6 -5 8 0.7751 -0.0288
6 -5 9 1.7873 -0.0442
6 -5 10 2.2129 0.2129
6 -5 11 -0.2987 0.2358
6 -5 12 0.6145 0.3101
6 -5 13 1.5706 0.1621
6 -5 14 0.5845 -0.3575
6 -4 0 -2.6874 0.0010
6 -4 1 1.1393 0.1098
6 -4 2 -1.4597 -0.0212
6 -4 3 -1.4950 0.0213
6 -4 4 1.1190 0.0157
6 -4 5 1.0700 0.0978
6 -4 6 1.4043 0.0842
6 -4 7 2.7066 -0.1340
6 -4 8 -1.0937 -0.0978
6 -4 9 1.4793 -0.1332
6 -4 10 -1.0111 -0.1200
6 -4 11 -1.8785 -0.0469
6 -4 12 -0.2275 0.1211
6 -4 13 -1.1008 0.1622
6 -4 14 -2.2224 0.3802
6 -4 15 -1.3111 0.5048
6 -3 0 0.3909 0.0093
6 -3 1 2.4892 0.0110
6 -3 2 -2.1957 -0.0040
6 -3 3 4.4081 -0.0190
6 -3 4 1.5343 -0.0514
6 -3 5 1.1035 0.0737
6 -3 6 -0.0870 0.1449
6 -3 7 -2.7817 0.0363
6 -3 8 -0.7824 0.1538
6 -3 9 -0.5982 -0.0594
6 -3 10 -1.7712 -0.2224
6 -3 11 -0.2419 -0.1834
6 -3 12 -0.0969 -0.2071
6 -3 13 -0.3850 -0.3137
6 -3 14 0.7002 -0.0120
6 -3 15 0.2093 0.0132
6 -3 16 -0.4088 1.3232
6 -2 0 -0.1097 -0.0358
6 -2 1 -0.5498 -0.1684
6 -2 2 -0.3015 0.1051
6 -2 3 6.2893 -0.0696
6 -2 4 -4.8554 -0.0407
6 -2 5 -0.6563 0.0737
6 -2 6 -2.1289 0.0493
6 -2 7 -0.7119 -0.0168
6 -2 8 3.7097 -0.0059
6 -2 9 -1.5681 0.0968
6 -2 10 0.3556 0.1500
6 -2 11 0.4477 0.1506
6 -2 12 -0.0205 -0.0732
6 -2 13 1.7948 -0.3839
6 -2 14 1.8060 -0.2123
6 -2 15 -1.4498 -0.4773
6 -2 16 0.1293 0.1730
6 -1 0 -1.6711 -0.0931
6 -1 1 -0.4573 0.0518
6 -1 2 4.6372 0.1208
6 -1 3 -0.5111 0.0310
6 -1 4 -8.3491 0.1371
6 -1 5 3.6402 0.1325
6 -1 6 -0.1580 -0.0684
6 -1 7 2.5799 -0.1502
6 -1 8 0.7264 -0.1540
6 -1 9 -4.4599 -0.0300
6 -1 10 0.7983 -0.0317
6 -1 11 -0.1426 0.0572
6 -1 12 0.5872 0.0723
6 -1 13 0.2339 -0.0004
6 -1 14 -1.9633 -0.0221
6 -1 15 -2.6166 -0.5820
6 -1 16 1.5487 -0.0356
6 -1 17 1.0538 -1.5756
6 0 0 -3.9049 -0.0509
6 0 1 1.2296 -0.0046
6 0 2 3.3673 -0.1272
6 0 3 -8.5476 0.0592
6 0 4 0.7107 -0.1452
6 0 5 8.1598 -0.0994
6 0 6 -2.9122 -0.0524
6 0 7 -0.9308 0.1260
6 0 8 -4.9495 0.0664
6 0 9 -2.8162 -0.0497
6 0 10 1.8408 -0.0327
6 0 11 0.5319 -0.0681
6 0 12 0.8799 -0.0313
6 0 13 -2.1120 0.1056
6 0 14 -0.9438 0.2722
6 0 15 0.8333 0.4232
6 0 16 1.4506 1.2680
6 0 17 -0.3300 -0.0429
6 1 0 -6.2658 0.0186
6 1 1 2.1897 0.0932
6 1 2 -0.9856 0.1901
6 1 3 -8.0437 0.1180
6 1 4 9.7432 -0.1951
6 1 5 0.7281 0.0220
6 1 6 -8.1542 0.0531
6 1 7 0.0513 0.0093
6 1 8 -0.2546 -0.0670
6 1 9 4.0725 -0.0136
6 1 10 2.1916 0.0335
6 1 11 0.4663 -0.1274
6 1 12 -0.6155 -0.0454
6 1 13 -2.5299 0.0007
6 1 14 2.1204 -0.0603
6 1 15 2.1229 0.1094
6 1 16 0.4508 0.3648
6 1 17 0.2708 -0.5125
6 1 18 0.2579 0.7316
6 2 0 -0.5363 -0.0951
6 2 1 5.8008 -0.0740
6 2 2 -0.8959 -0.0660
6 2 3 -1.5053 -0.1279
6 2 4 10.5508 0.0620
6 2 5 -7.8996 0.1335
6 2 6 -4.3006 -0.0032
6 2 7 6.1000 -0.1219
6 2 8 3.9382 -0.0026
6 2 9 3.0690 0.0090
6 2 10 -1.8685 0.0079
6 2 11 -0.5950 0.1469
6 2 12 -1.8038 0.2541
6 2 13 -1.1428 0.0175
6 2 14 2.7371 -0.2187
6 2 15 1.6727 -0.1015
6 2 16 0.4433 -0.3593
6 2 17 1.2184 -0.9298
6 2 18 0.7683 -0.6565
6 3 0 4.7450 -0.0475
6 3 1 5.2978 -0.0347
6 3 2 -1.9590 0.0712
6 3 3 1.2624 0.0770
6 3 4 4.1606 0.0154
6 3 5 -11.0206 -0.1256
6 3 6 1.8157 -0.0111
6 3 7 4.6329 0.0490
6 3 8 -0.7878 0.0612
6 3 9 -3.5582 -0.0575
6 3 10 -3.2683 -0.1071
6 3 11 1.8283 -0.0552
6 3 12 0.2520 -0.0811
6 3 13 1.8338 -0.0026
6 3 14 1.9803 0.2469
6 3 15 -0.2083 0.5037
6 3 16 -1.8936 0.1766
6 3 17 -0.5173 0.0021
6 3 18 -0.9068 0.3720
6 4 0 -1.8616 -0.0306
6 4 1 -1.5385 -0.0953
6 4 2 -5.8771 0.1674
6 4 3 -0.9108 -0.0041
6 4 4 -2.4020 -0.0562
6 4 5 -6.4883 0.0088
6 4 6 6.8290 0.0664
6 4 7 1.8485 -0.0337
6 4 8 -1.6402 -0.0379
6 4 9 -2.3804 0.0345
6 4 10 2.1285 -0.0793
6 4 11 4.1964 -0.0787
6 4 12 -0.1334 -0.0381
6 4 13 1.2516 -0.0022
6 4 14 -0.7601 -0.1509
6 4 15 -1.7047 -0.0393
6 4 16 -0.9953 -0.0334
6 4 17 -0.1820 0.2331
6 4 18 -1.2802 0.7886
6 4 19 0.7952 0.8846
6 5 0 -4.4730 -0.0182
6 5 1 -1.5797 -0.1839
6 5 2 -2.6699 0.0092
6 5 3 1.4674 -0.0072
6 5 4 0.9673 0.1422
6 5 5 2.8278 0.0245
6 5 6 7.8980 -0.0251
6 5 7 0.4126 -0.0486
6 5 8 -0.3805 0.0698
6 5 9 0.1865 0.0652
6 5 10 3.1708 0.0952
6 5 11 -0.7695 0.1577
6 5 12 -4.0451 0.1780
6 5 13 -0.2981 0.0585
6 5 14 -1.4207 -0.0643
6 5 15 0.1025 0.1350
6 5 16 1.5949 -0.2378
6 5 17 -0.3287 -0.3046
6 5 18 -0.6051 -0.3155
6 5 19 0.8825 -0.6094
6 6 0 3.2373 0.1363
6 6 1 4.2038 0.0605
6 6 2 2.6622 -0.0640
6 6 3 3.5509 0.0027
6 6 4 3.8464 -0.1279
6 6 5 2.3106 -0.1311
6 6 6 1.3744 0.0224
6 6 7 -3.6661 0.0462
6 6 8 -2.9385 0.0709
6 6 9 -0.6406 -0.0114
6 6 10 0.0558 -0.0210
6 6 11 -4.1131 -0.2067
6 6 12 -1.2336 -0.0428
6 6 13 2.5679 0.0639
6 6 14 0.2365 0.2262
6 6 15 0.7451 0.1122
6 6 16 0.7006 -0.1104
6 6 17 -0.5960 0.3568
6 6 18 -0.5066 0.1672
6 6 19 -0.5243 0.2494
6 7 0 1.8598 -0.2025
6 7 1 1.0012 0.0546
6 7 2 -0.6253 -0.1035
6 7 3 -0.0456 0.1155
6 7 4 0.7035 0.0310
6 7 5 -2.6588 0.1060
6 7 6 -2.9243 -0.0543
6 7 7 -4.5510 0.0009
6 7 8 -1.5166 0.1615
6 7 9 1.6398 0.1288
6 7 10 0.4743 -0.0505
6 7 11 -0.9946 -0.0069
6 7 12 3.7462 -0.0136
6 7 13 2.2391 -0.1167
6 7 14 -0.3528 -0.1537
6 7 15 -0.2220 -0.2547
6 7 16 0.9651 -0.0136
6 7 17 0.7436 -0.0151
6 7 18 -1.7373 -0.2510
6 7 19 -0.1084 -0.0370
6 8 0 -4.9262 -0.0760
6 8 1 -3.2073 0.1480
6 8 2 -1.7983 0.0556
6 8 3 -0.8089 0.1394
6 8 4 -0.6536 0.1502
6 8 5 -3.4998 -0.1099
6 8 6 -2.6395 -0.1846
6 8 7 -0.1213 -0.0718
6 8 8 3.2433 0.0028
6 8 9 3.3093 -0.1020
6 8 10 0.2423 -0.0276
6 8 11 0.4752 0.0885
6 8 12 1.8338 -0.1576
6 8 13 -1.9556 0.0616
6 8 14 -0.9635 0.0860
6 8 15 -0.9990 0.1200
6 8 16 0.4790 -0.1703
6 8 17 -1.1288 -0.0747
6 8 18 -2.6169 0.7980
6 8 19 1.8523 0.0111
6 9 0 -2.5966 -0.0506
6 9 1 1.3525 -0.2607
6 9 2 2.3195 -0.0736
6 9 3 0.1669 -0.1928
6 9 4 -0.5622 0.0902
6 9 5 -2.3846 -0.0375
6 9 6 0.9818 0.1652
6 9 7 4.3286 -0.0404
6 9 8 2.2725 0.0452
6 9 9 -0.5004 0.0854
6 9 10 -2.7136 -0.0060
6 9 11 -0.1952 -0.2584
6 9 12 -1.3768 0.0327
6 9 13 -1.7439 0.0817
6 9 14 0.6255 0.0190
6 9 15 -1.0664 -0.0054
6 9 16 -0.5852 0.0898
6 9 17 -1.3662 0.7354
6 9 18 -0.5382 0.6284
6 9 19 1.6073 -1.5042
6 10 0 1.7586 0.3945
6 10 1 4.1689 0.0075
6 10 2 0.5583 0.2326
6 10 3 -1.5876 -0.0994
6 10 4 -0.8451 0.1979
6 10 5 0.1263 0.0438
6 10 6 3.8448 -0.0019
6 10 7 1.3998 0.0223
6 10 8 -2.4450 0.2078
6 10 9 -2.6619 0.1754
6 10 10 -1.8453 -0.2828
6 10 11 1.7047 -0.1237
6 10 12 -0.8053 0.0956
6 10 13 1.3451 -0.2178
6 10 14 1.4871 0.1914
6 10 15 0.0467 -0.0477
6 10 16 0.5003 0.0641
6 10 17 1.3842 -1.2658
6 10 18 0.8147 -1.4373
6 11 0 1.8431 0.1312
6 11 1 0.5115 -0.0974
6 11 2 -3.2626 -0.0759
6 11 3 -0.9591 -0.0426
6 11 4 0.2743 0.0738
6 11 5 1.7485 -0.1560
6 11 6 0.7029 -0.1380
6 11 7 -3.1745 0.1752
6 11 8 -1.4015 -0.1152
6 11 9 -0.0008 -0.0609
6 11 10 1.5718 -0.2004
6 11 11 2.6018 -0.0980
6 11 12 -0.3792 -0.4657
6 11 13 1.1489 0.2614
6 11 14 -0.1899 0.1838
6 11 15 -0.3236 0.0580
6 11 16 -0.5436 0.2031
6 11 17 0.2526 -0.6258
6 11 18 -0.9302 1.9958
6 12 0 -0.0965 0.2123
6 12 1 -2.2559 -0.0611
6 12 2 -0.8771 -0.2371
6 12 3 1.7138 0.1938
6 12 4 0.9232 -0.0535
6 12 5 0.4701 -0.1557
6 12 6 -1.8508 0.0702
6 12 7 -0.7815 -0.0613
6 12 8 1.8291 -0.1427
6 12 9 0.7206 0.1886
6 12 10 1.1289 0.2942
6 12 11 -0.2492 -0.2069
6 12 12 -1.2068 -0.0509
6 12 13 -0.5183 0.4064
6 12 14 -0.9160 -0.4545
6 12 15 -0.2216 0.6181
6 12 16 -0.8631 0.2501
6 12 17 -0.1856 0.8528
6 13 0 -0.4329 0.4789
6 13 1 -0.5736 -0.0396
6 13 2 1.7914 -0.0968
6 13 3 0.4394 0.2925
6 13 4 -0.6347 -0.0402
6 13 5 -0.5136 -0.0069
6 13 6 0.0420 0.0022
6 13 7 1.8270 -0.4708
6 13 8 0.9203 0.0949
6 13 9 -0.2244 -0.2302
6 13 10 -0.3291 0.1864
6 13 11 -1.1283 -0.0757
6 13 12 0.0270 0.1494
6 13 13 -0.3225 0.0496
6 13 14 -0.1585 1.1653
6 13 15 0.6363 0.4123
6 13 16 -0.2285 -1.2766
6 14 0 0.0702 -0.4718
6 14 1 0.3073 -0.5403
6 14 2 0.7446 -0.2677
6 14 3 -0.7189 -0.0571
6 14 4 -0.3592 0.0933
6 14 5 0.7901 0.1685
6 14 6 0.3700 0.0929
6 14 7 0.1887 0.0664
6 14 8 -0.7430 0.1161
6 14 9 -0.4589 -0.4798
6 14 10 -0.7025 0.1980
6 14 11 0.2226 -0.1216
6 14 12 0.9679 -0.7558
6 14 13 -0.4138 1.0691
6 14 14 -0.1651 1.7666
6 14 15 0.5304 -2.4471
6 15 0 -0.2501 2.0175
6 15 1 -0.4046 0.0050
6 15 2 0.5347 -0.1102
6 15 3 -0.0375 -0.3125
6 15 4 -0.1774 0.0618
6 15 5 0.4436 -0.2378
6 15 6 -1.2026 0.0564
6 15 7 0.0925 0.3723
6 15 8 -0.5994 -0.4818
6 15 9 -0.6423 0.8833
6 15 10 -0.5429 0.2138
6 15 11 0.8138 0.0424
6 15 12 0.0527 -0.7123
6 15 13 -0.5603 1.7665
6 15 14 0.5873 -1.3772
6 16 3 -0.8090 0.1936
6 16 4 -0.8622 0.2219
6 16 5 0.0934 -0.5652
6 16 6 -0.2748 0.1092
6 16 7 1.0236 -0.2143
6 16 8 -0.6374 -0.7403
6 16 9 -0.2123 2.1656
6 16 10 0.6915 -1.2928
6 16 11 0.9630 0.5876
6 16 12 -0.3863 -0.3484
7 -14 0 0.6930 -1.4105
7 -14 1 0.6797 0.8456
7 -13 0 -0.7687 -0.0893
7 -13 1 0.1118 0.9787
7 -13 2 -0.2978 0.2647
7 -13 3 0.0780 -0.6724
7 -13 4 2.1155 0.1179
7 -12 0 0.3006 -0.0351
7 -12 1 0.6565 0.0338
7 -12 2 -0.3679 -0.0417
7 -12 3 -0.0143 -0.6311
7 -12 4 1.8018 0.2734
7 -12 5 -1.4197 -0.2570
7 -12 6 -0.4209 0.7320
7 -11 0 1.2345 -0.2304
7 -11 1 0.5881 -0.0714
7 -11 2 -0.6498 -0.0774
7 -11 3 -0.0250 -0.4902
7 -11 4 0.8060 -0.0715
7 -11 5 -2.2156 -0.0482
7 -11 6 -0.1146 -0.1250
7 -11 7 0.3389 0.2750
7 -10 0 0.6869 0.0365
7 -10 1 0.4426 0.0457
7 -10 2 0.2530 -0.0832
7 -10 3 0.5263 -0.0518
7 -10 4 -0.0781 -0.0881
7 -10 5 -0.6914 0.2373
7 -10 6 0.5625 -0.2996
7 -10 7 0.9446 0.5867
7 -10 8 0.5133 -0.0357
7 -10 9 -0.7526 -0.3902
7 -9 0 1.0651 -0.0549
7 -9 1 -1.3340 -0.0631
7 -9 2 0.2529 0.0606
7 -9 3 0.0082 0.0904
7 -9 4 -0.1040 -0.0443
7 -9 5 1.3220 0.1908
7 -9 6 -0.3344 -0.0717
7 -9 7 0.0108 0.5627
7 -9 8 -0.7425 -0.0848
7 -9 9 -1.4543 -0.0969
7 -9 10 0.4836 0.3166
7 -8 0 -0.4747 -0.0242
7 -8 1 -3.4019 0.0538
7 -8 2 2.3494 -0.0276
7 -8 3 0.0142 -0.1355
7 -8 4 -0.2225 -0.0461
7 -8 5 0.8758 -0.1679
7 -8 6 -2.3801 0.0050
7 -8 7 -0.9751 -0.0357
7 -8 8 -0.9694 -0.1539
7 -8 9 -1.4067 0.0244
7 -8 10 0.2857 0.1147
7 -8 11 -0.1112 0.1421
7 -7 0 -1.9833 0.1051
7 -7 1 -1.6969 0.0730
7 -7 2 3.6538 -0.0061
7 -7 3 -3.3340 0.1975
7 -7 4 -2.0387 0.2069
7 -7 5 -0.1660 -0.0411
7 -7 6 -2.4642 0.1808
7 -7 7 0.5150 -0.1434
7 -7 8 0.6205 -0.0277
7 -7 9 0.5043 -0.2142
7 -7 10 1.6513 -0.1194
7 -7 11 0.3677 -0.0271
7 -7 12 -0.0852 -0.0076
7 -6 0 -0.2385 0.0407
7 -6 1 0.2539 -0.1152
7 -6 2 1.0606 -0.0382
7 -6 3 -4.7998 0.0331
7 -6 4 0.7611 -0.1129
7 -6 5 1.9587 -0.0287
7 -6 6 -0.3026 0.0473
7 -6 7 2.3789 0.0169
7 -6 8 0.8399 -0.1016
7 -6 9 1.5278 -0.1220
7 -6 10 0.6717 0.1149
7 -6 11 -0.9607 -0.0358
7 -6 12 0.1968 0.1039
7 -6 13 0.0734 0.2766
7 -5 0 2.2282 -0.0378
7 -5 1 1.8703 0.1335
7 -5 2 1.0449 0.0170
7 -5 3 -0.4527 0.0209
7 -5 4 3.2223 0.0350
7 -5 5 0.7804 0.1046
7 -5 6 -1.6927 -0.0170
7 -5 7 0.1006 0.1088
7 -5 8 -1.4490 -0.1045
7 -5 9 0.3411 0.1222
7 -5 10 -1.3731 -0.0788
7 -5 11 -1.1643 -0.2470
7 -5 12 0.5734 -0.1305
7 -5 13 -0.8222 -0.0560
7 -5 14 -0.3410 -0.0590
7 -4 0 1.7494 -0.0637
7 -4 1 1.6359 0.0225
7 -4 2 0.2592 -0.1692
7 -4 3 0.1128 0.0842
7 -4 4 -0.9098 -0.0367
7 -4 5 -1.8724 -0.0923
7 -4 6 -2.2726 0.0048
7 -4 7 0.0621 0.1381
7 -4 8 -0.3234 0.1381
7 -4 9 0.4204 0.1923
7 -4 10 -0.5031 0.0074
7 -4 11 0.0405 0.1646
7 -4 12 1.1657 -0.1246
7 -4 13 0.8400 -0.2052
7 -4 14 1.5886 -0.4557
7 -4 15 -0.1508 -0.7737
7 -3 0 0.1430 -0.0315
7 -3 1 -1.2437 -0.1158
7 -3 2 -2.0152 -0.0216
7 -3 3 -1.9538 0.0542
7 -3 4 -3.1049 -0.1209
7 -3 5 1.1990 -0.0540
7 -3 6 1.3722 0.0584
7 -3 7 2.9291 -0.0912
7 -3 8 1.2822 -0.0037
7 -3 9 0.1256 0.0369
7 -3 10 0.3516 0.2533
7 -3 11 -0.4248 0.3141
7 -3 12 0.7054 -0.0340
7 -3 13 0.9190 0.0769
7 -3 14 -0.6003 -0.1699
7 -3 15 -2.3435 -0.1127
7 -2 0 -0.1543 0.1025
7 -2 1 -2.9787 -0.0359
7 -2 2 -0.0320 0.0886
7 -2 3 -1.5971 0.0881
7 -2 4 0.2324 0.1647
7 -2 5 4.4711 0.0916
7 -2 6 1.0191 0.0570
7 -2 7 0.0722 -0.1571
7 -2 8 -1.3956 -0.1246
7 -2 9 -0.8622 -0.0912
7 -2 10 0.5917 -0.1145
7 -2 11 -0.1756 -0.1830
7 -2 12 0.5238 -0.0933
7 -2 13 -0.3308 0.1174
7 -2 14 -1.7383 0.1517
7 -2 15 -0.3726 0.6197
7 -2 16 3.0153 0.9261
7 -1 0 -2.6380 -0.0364
7 -1 1 -1.3534 -0.1103
7 -1 2 4.1378 0.0143
7 -1 3 -1.7638 0.0301
7 -1 4 3.7772 -0.0769
7 -1 5 1.6847 -0.1272
7 -1 6 -3.1203 0.0396
7 -1 7 -2.5190 0.0646
7 -1 8 -0.5965 0.0771
7 -1 9 0.5283 0.1791
7 -1 10 0.7612 -0.1142
7 -1 11 0.4472 -0.0978
7 -1 12 0.3170 -0.1128
7 -1 13 0.2577 -0.0458
7 -1 14 1.4356 0.1855
7 -1 15 1.2653 0.5236
7 -1 16 0.7269 0.3980
7 0 0 -3.5498 0.0558
7 0 1 4.3329 0.1095
7 0 2 3.2857 0.1126
7 0 3 -5.1772 0.0259
7 0 4 4.3842 -0.0353
7 0 5 -2.8843 -0.0366
7 0 6 -1.5631 -0.1465
7 0 7 2.8669 -0.1133
7 0 8 3.6952 -0.0457
7 0 9 0.9189 0.1540
7 0 10 -0.5655 -0.0213
7 0 11 -0.4245 0.1466
7 0 12 -0.7502 -0.0187
7 0 13 0.3756 0.0614
7 0 14 1.8946 -0.2166
7 0 15 -0.9466 -0.4094
7 0 16 0.0742 -0.6407
7 0 17 0.5180 -1.6473
7 1 0 2.2568 -0.0445
7 1 1 8.2675 -0.0787
7 1 2 -2.7473 -0.0924
7 1 3 -4.7095 0.0522
7 1 4 6.0189 0.1482
7 1 5 -3.9062 -0.0508
7 1 6 2.6266 -0.0610
7 1 7 4.3776 0.0978
7 1 8 -0.0379 0.0617
7 1 9 -2.8297 -0.0350
7 1 10 -1.4949 -0.0031
7 1 11 0.3666 0.0936
7 1 12 -0.1909 0.0488
7 1 13 -0.0674 0.1703
7 1 14 -0.2082 -0.2192
7 1 15 -2.2921 0.0747
7 1 16 -0.0664 0.1736
7 1 17 -0.6661 -0.2646
7 2 0 3.1176 -0.0021
7 2 1 3.2452 0.1362
7 2 2 -7.8874 0.1037
7 2 3 0.3132 -0.0105
7 2 4 4.4960 -0.0851
7 2 5 -5.3019 -0.0756
7 2 6 2.1199 0.1488
7 2 7 -1.2343 0.0983
7 2 8 -5.1455 0.0113
7 2 9 -2.9850 -0.0916
7 2 10 1.2641 -0.0110
7 2 11 2.8148 -0.2406
7 2 12 0.2289 -0.0908
7 2 13 -0.5870 -0.0668
7 2 14 -1.1802 -0.0141
7 2 15 -2.1585 0.4523
7 2 16 -2.2262 0.4237
7 2 17 -1.6038 0.3773
7 2 18 -0.2340 1.0998
7 3 0 -1.4452 -0.1290
7 3 1 -1.8327 -0.0350
7 3 2 -6.6211 -0.0419
7 3 3 4.3957 -0.1009
7 3 4 0.8346 0.1407
7 3 5 -2.6537 0.0582
7 3 6 3.6997 -0.1262
7 3 7 -1.5647 -0.1617
7 3 8 -1.2862 0.0387
7 3 9 0.9452 0.0732
7 3 10 2.9748 -0.0143
7 3 11 0.8589 -0.0153
7 3 12 -2.7413 0.0769
7 3 13 -0.4720 -0.2661
7 3 14 0.2393 -0.2075
7 3 15 -0.1477 -0.2944
7 3 16 -0.0901 -0.1955
7 3 17 1.1500 -0.2007
7 3 18 -0.1560 -0.2245
7 4 0 2.3383 0.0624
7 4 1 1.2956 -0.2038
7 4 2 -0.4962 -0.0697
7 4 3 6.3273 0.0248
7 4 4 0.0335 0.0457
7 4 5 0.9778 -0.2210
7 4 6 3.0845 -0.0618
7 4 7 -2.0422 0.1245
7 4 8 0.3217 0.1326
7 4 9 -0.1896 0.0270
7 4 10 0.5066 -0.0010
7 4 11 -2.9802 0.2652
7 4 12 -3.1751 0.0587
7 4 13 1.9937 0.0811
7 4 14 0.8459 0.2407
7 4 15 0.6870 0.0868
7 4 16 1.8640 0.1742
7 4 17 0.6154 -0.2998
7 4 18 0.2079 -0.4335
7 5 0 2.8920 0.1633
7 5 1 0.4231 0.0191
7 5 2 -0.1173 0.0214
7 5 3 2.4842 -0.0364
7 5 4 -2.8888 -0.2793
7 5 5 -2.1613 -0.0594
7 5 6 -1.3150 0.0563
7 5 7 -4.4255 -0.0670
7 5 8 -0.5749 -0.0881
7 5 9 -0.4072 -0.0211
7 5 10 1.1711 -0.0332
7 5 11 -1.4273 -0.0565
7 5 12 1.4934 -0.1066
7 5 13 3.1770 0.1520
7 5 14 -1.3030 0.0705
7 5 15 -0.4927 0.0573
7 5 16 -0.1169 0.1429
7 5 17 -1.4828 0.1176
7 5 18 1.1605 0.1621
7 6 0 -5.4262 -0.2004
7 6 1 -3.3498 0.0966
7 6 2 -1.8696 -0.1004
7 6 3 -0.8809 0.0842
7 6 4 -4.0333 0.0535
7 6 5 -2.4694 0.1454
7 6 6 0.1631 -0.2027
7 6 7 -1.5215 -0.0251
7 6 8 2.7158 0.1000
7 6 9 2.5842 0.1360
7 6 10 1.9384 -0.0363
7 6 11 -0.5124 -0.0401
7 6 12 2.3550 -0.0131
7 6 13 -0.2256 -0.2023
7 6 14 -2.2510 -0.2481
7 6 15 -0.1659 -0.2475
7 6 16 -0.4711 -0.2541
7 6 17 0.5581 -0.2273
7 6 18 1.6517 -0.4075
7 7 0 -4.4394 0.0795
7 7 1 1.3507 0.1252
7 7 2 1.0673 -0.1270
7 7 3 -0.2843 0.0443
7 7 4 -1.6539 0.0410
7 7 5 1.1597 -0.0994
7 7 6 2.7135 0.0045
7 7 7 1.7976 0.1151
7 7 8 2.9510 0.0013
7 7 9 0.5171 -0.0450
7 7 10 -1.8172 -0.1318
7 7 11 -1.8822 -0.0305
7 7 12 0.2315 -0.0184
7 7 13 -2.1652 0.1461
7 7 14 -0.3636 0.2398
7 7 15 0.1429 0.0627
7 7 16 -0.0244 -0.0601
7 7 17 1.4880 0.1119
7 7 18 0.0541 0.2932
7 8 0 2.3191 -0.0771
7 8 1 4.8851 -0.1086
7 8 2 0.8309 0.0667
7 8 3 -0.8756 -0.0816
7 8 4 0.9027 0.0763
7 8 5 2.8637 0.1333
7 8 6 1.8845 0.2208
7 8 7 0.9400 -0.0045
7 8 8 -1.9507 0.1965
7 8 9 -2.8433 -0.0182
7 8 10 -2.6165 -0.1364
7 8 11 0.5830 -0.1479
7 8 12 0.2163 0.0878
7 8 13 -0.1539 0.0748
7 8 14 1.4509 -0.1501
7 8 15 0.0737 -0.0414
7 8 16 -0.1535 -0.1259
7 8 17 0.7915 0.2652
7 8 18 -0.9015 0.0768
7 9 0 1.7105 0.2841
7 9 1 0.3580 0.0333
7 9 2 -3.1863 0.0769
7 9 3 -0.4641 -0.1700
7 9 4 2.2697 -0.0508
7 9 5 1.1573 0.0458
7 9 6 -0.7584 -0.1017
7 9 7 -1.8103 0.2313
7 9 8 -2.9647 0.1708
7 9 9 -0.5592 -0.0005
7 9 10 1.2320 0.0212
7 9 11 2.9169 0.0196
7 9 12 -0.8586 0.1321
7 9 13 1.1476 -0.0977
7 9 14 1.0826 0.1341
7 9 15 -0.0769 -0.1494
7 9 16 -0.2847 -0.4443
7 9 17 1.8839 -0.4202
7 9 18 -0.1752 -0.3489
7 10 0 -2.1204 0.0407
7 10 1 -2.9809 -0.2784
7 10 2 -2.0481 -0.2090
7 10 3 2.8596 0.2306
7 10 4 1.1600 -0.2553
7 10 5 -1.0552 0.0758
7 10 6 -1.7671 -0.0081
7 10 7 -0.8769 0.1334
7 10 8 1.2758 -0.4112
7 10 9 1.5604 0.2808
7 10 10 2.5269 -0.0786
7 10 11 0.5781 -0.1242
7 10 12 -2.1430 0.1020
7 10 13 0.7753 0.4164
7 10 14 -0.7594 0.0671
7 10 15 -1.3413 -0.3959
7 10 16 -0.9126 0.5449
7 10 17 1.7513 0.5151
7 10 18 -1.2060 1.7031
7 11 0 -2.5917 0.1287
7 11 1 -0.7506 -0.2725
7 11 2 2.2259 -0.0924
7 11 3 2.9119 0.5296
7 11 4 -1.1555 -0.3556
7 11 5 -0.8280 0.4101
7 11 6 -0.1842 0.1295
7 11 7 1.3475 -0.3026
7 11 8 1.5444 -0.1368
7 11 9 -0.7525 0.2332
7 11 10 0.5877 -0.3602
7 11 11 -1.7741 -0.0764
7 11 12 -0.1351 0.3908
7 11 13 0.3139 0.0392
7 11 14 -0.2515 -0.5818
7 11 15 0.1018 0.2197
7 11 16 0.5307 0.5067
7 11 17 1.4750 -0.2887
7 12 0 -0.6137 0.3026
7 12 1 0.9485 -0.1014
7 12 2 1.3586 -0.2149
7 12 3 -0.9228 0.0744
7 12 4 -1.7388 -0.1637
7 12 5 0.0717 0.1176
7 12 6 0.4035 -0.0345
7 12 7 0.3124 -0.2790
7 12 8 -0.5625 0.1244
7 12 9 -0.8313 -0.4399
7 12 10 0.1776 0.1442
7 12 11 -0.5058 -0.0602
7 12 12 1.7438 0.3314
7 12 13 -1.3797 0.0044
7 12 14 0.9173 1.0289
7 12 15 0.8788 -0.2540
7 12 16 0.1581 -1.3107
7 12 17 0.8123 -0.6861
7 13 0 0.1092 -0.4238
7 13 1 0.0596 0.2595
7 13 2 -0.1206 -0.3874
7 13 3 -0.5384 0.0353
7 13 4 0.1900 0.2696
7 13 5 0.4975 -0.3585
7 13 6 -0.6677 0.3877
7 13 7 -0.8215 0.1000
7 13 8 -0.1247 -0.0983
7 13 9 0.3224 -0.0775
7 13 10 -0.0886 0.2759
7 13 11 0.4451 -0.6433
7 13 12 -0.0695 0.0341
7 13 13 -2.7663 0.4757
7 13 14 1.1054 0.3614
7 13 15 -0.2609 -2.9936
7 13 16 -1.1859 0.5425
7 14 0 -0.0171 -0.1884
7 14 1 -0.4927 0.7740
7 14 2 0.5674 -0.4258
7 14 3 0.4505 0.1686
7 14 4 0.1584 0.0133
7 14 5 0.1039 -0.3122
7 14 6 -1.0733 0.3051
7 14 7 0.4189 -0.1006
7 14 8 0.3828 -0.1842
7 14 9 0.0893 0.8152
7 14 10 -0.3571 -0.5890
7 14 11 -0.2015 0.4715
7 14 12 -1.2627 -0.0785
7 14 13 -0.4193 0.0854
7 14 14 1.8852 -1.8518
7 15 1 -0.8369 1.4083
7 15 2 0.0079 0.0970
7 15 3 -0.5402 0.3372
7 15 4 -0.2483 0.1496
7 15 5 0.0884 0.4815
7 15 6 -0.1762 -0.6131
7 15 7 1.0377 0.1235
7 15 8 0.2455 -0.1730
7 15 9 0.7937 0.5127
7 15 10 -0.0010 -1.2710
7 15 11 -0.4294 2.1976
7 15 12 0.1354 -1.2128
7 15 13 1.2835 0.4919
7 16 5 0.1726 0.7275
7 16 6 0.0550 -1.0566
7 16 7 -0.1162 1.0416
7 16 8 0.4411 -0.6525
7 16 9 0.2521 -0.3420
8 -14 0 -2.0970 0.4833
8 -13 0 2.2017 -0.0829
8 -13 1 1.5101 0.0920
8 -13 2 0.5584 -1.1180
8 -12 0 1.0034 0.0344
8 -12 1 -0.1814 0.1551
8 -12 2 -0.5625 -0.5561
8 -12 3 -0.8653 -0.5632
8 -12 4 -0.0668 0.8770
8 -12 5 -0.8409 -0.5005
8 -11 0 -2.3819 0.2772
8 -11 1 -0.6826 0.1183
8 -11 2 -0.7953 -0.1959
8 -11 3 0.0363 -0.0712
8 -11 4 0.5966 0.9693
8 -11 5 0.0991 -0.2169
8 -11 6 1.0599 0.0080
8 -10 0 -2.6396 0.0016
8 -10 1 -1.3083 -0.0431
8 -10 2 -0.4768 0.0562
8 -10 3 0.7588 0.1291
8 -10 4 0.7211 0.4957
8 -10 5 0.4001 -0.0148
8 -10 6 -0.5201 -0.2681
8 -10 7 -0.2553 0.2175
8 -10 8 0.4542 -1.0842
8 -9 0 -2.2001 0.1650
8 -9 1 -1.5518 0.1527
8 -9 2 2.1911 -0.1055
8 -9 3 0.5421 -0.1170
8 -9 4 -0.1075 0.0909
8 -9 5 -0.5405 -0.0375
8 -9 6 -1.0069 -0.3520
8 -9 7 1.5987 -0.2305
8 -9 8 -0.1209 -0.4761
8 -9 9 -0.0855 0.0936
8 -8 0 0.2483 0.1040
8 -8 1 -0.3306 0.0551
8 -8 2 3.1496 -0.2166
8 -8 3 -2.3246 0.1554
8 -8 4 -0.3791 0.2416
8 -8 5 -0.0448 0.1335
8 -8 6 0.4359 0.1673
8 -8 7 1.9345 -0.0850
8 -8 8 -0.8838 0.2404
8 -8 9 0.9254 0.0051
8 -8 10 0.1037 -0.0811
8 -7 0 0.8492 -0.0124
8 -7 1 0.0698 0.0228
8 -7 2 2.6431 -0.1166
8 -7 3 -1.6588 -0.0664
8 -7 4 3.3722 -0.1233
8 -7 5 1.0162 -0.0753
8 -7 6 0.1779 0.1679
8 -7 7 -0.1007 -0.1202
8 -7 8 -1.1343 0.2178
8 -7 9 0.7842 0.0749
8 -7 10 -0.7265 0.2218
8 -7 11 -0.0009 0.0795
8 -6 0 -1.1580 0.2321
8 -6 1 1.3659 0.1744
8 -6 2 2.2095 -0.0004
8 -6 3 -0.3467 -0.1949
8 -6 4 2.5152 0.0107
8 -6 5 -2.6913 -0.0681
8 -6 6 -1.5003 -0.0384
8 -6 7 -0.5737 -0.1590
8 -6 8 0.0857 -0.1341
8 -6 9 0.0079 0.2091
8 -6 10 -0.6291 0.0911
8 -6 11 0.0308 -0.0249
8 -6 12 0.2629 0.0261
8 -5 0 -2.0907 -0.0374
8 -5 1 0.8359 0.0104
8 -5 2 -1.2272 0.0098
8 -5 3 -2.1630 -0.1117
8 -5 4 -0.9341 0.0349
8 -5 5 -2.5032 -0.0383
8 -5 6 1.4213 -0.0094
8 -5 7 1.8228 -0.0133
8 -5 8 0.7994 -0.2574
8 -5 9 -0.7439 0.1343
8 -5 10 0.2062 -0.0141
8 -5 11 -0.6929 0.1314
8 -5 12 0.4832 -0.0058
8 -5 13 0.1340 0.0204
8 -4 0 -1.4330 -0.0505
8 -4 1 -0.5106 0.1435
8 -4 2 -1.1150 -0.0365
8 -4 3 -0.2001 -0.1875
8 -4 4 1.3806 -0.0309
8 -4 5 2.4651 0.1816
8 -4 6 2.7351 0.0732
8 -4 7 1.1390 -0.0332
8 -4 8 -1.1804 -0.2306
8 -4 9 -0.7620 -0.0583
8 -4 10 0.4718 0.0655
8 -4 11 -1.0013 -0.0610
8 -4 12 1.0242 -0.1230
8 -4 13 -0.5707 0.1588
8 -4 14 -1.5954 0.1380
8 -3 0 -0.3968 0.1426
8 -3 1 -0.1672 -0.0059
8 -3 2 2.3950 -0.1142
8 -3 3 1.2729 0.0238
8 -3 4 2.0690 0.1052
8 -3 5 0.6400 0.1040
8 -3 6 -2.3524 0.0303
8 -3 7 -2.2028 -0.0787
8 -3 8 -2.5760 -0.0737
8 -3 9 0.6274 -0.1508
8 -3 10 0.4579 0.1118
8 -3 11 0.7481 -0.1664
8 -3 12 1.2137 -0.0125
8 -3 13 -0.3640 -0.2353
8 -3 14 -0.1644 0.0917
8 -3 15 2.0970 0.4737
8 -2 0 -0.1052 -0.0450
8 -2 1 0.5982 -0.0440
8 -2 2 3.6333 0.1082
8 -2 3 -1.5322 -0.0124
8 -2 4 -0.2578 -0.2284
8 -2 5 -3.2513 -0.1608
8 -2 6 -3.1558 0.1268
8 -2 7 -0.8503 -0.0705
8 -2 8 -0.1148 0.0884
8 -2 9 1.5836 0.0650
8 -2 10 -0.6276 0.3374
8 -2 11 0.9523 0.0962
8 -2 12 -1.2168 -0.0722
8 -2 13 -0.3422 -0.3851
8 -2 14 -0.1527 0.6792
8 -2 15 -0.0326 0.3149
8 -1 0 -0.6187 0.0242
8 -1 1 1.8828 0.1623
8 -1 2 1.3858 0.0768
8 -1 3 -4.4595 -0.0793
8 -1 4 0.8936 0.0091
8 -1 5 -1.3583 -0.0085
8 -1 6 2.1069 0.0259
8 -1 7 2.4703 -0.2029
8 -1 8 1.7922 -0.1143
8 -1 9 0.2552 -0.0109
8 -1 10 -1.6905 0.0897
8 -1 11 -0.0075 0.0649
8 -1 12 -2.8220 -0.0973
8 -1 13 -0.1115 0.2116
8 -1 14 -1.1287 0.8806
8 -1 15 -1.3183 -0.2840
8 -1 16 0.1288 -0.5828
8 0 0 -0.3984 -0.0875
8 0 1 3.5473 -0.1490
8 0 2 -2.8239 -0.1682
8 0 3 -2.9823 0.0727
8 0 4 4.1733 0.0717
8 0 5 -1.2391 -0.0606
8 0 6 1.2204 0.2189
8 0 7 -0.6571 0.2066
8 0 8 -1.0168 -0.1051
8 0 9 -1.1758 0.0003
8 0 10 0.1281 -0.0356
8 0 11 1.4909 0.0385
8 0 12 -1.0658 -0.0706
8 0 13 0.6379 0.2786
8 0 14 -1.4129 0.1426
8 0 15 -0.1595 -0.5330
8 0 16 1.6589 -0.0866
8 1 0 0.4487 0.0001
8 1 1 2.7543 0.0830
8 1 2 -6.4949 0.0108
8 1 3 1.4157 -0.0357
8 1 4 2.9732 -0.2947
8 1 5 -4.9856 0.0090
8 1 6 -1.6110 0.1813
8 1 7 -2.0513 0.0986
8 1 8 -0.9350 -0.0839
8 1 9 0.3762 0.1717
8 1 10 1.8600 0.1503
8 1 11 1.1021 -0.0530
8 1 12 -0.8534 -0.1452
8 1 13 0.7950 -0.1129
8 1 14 -0.1707 -0.3383
8 1 15 2.0635 -0.5524
8 1 16 0.3881 -0.1774
8 1 17 -1.0370 -0.3641
8 2 0 2.6844 -0.1062
8 2 1 0.7854 -0.0162
8 2 2 -5.3561 -0.0112
8 2 3 6.4939 0.0399
8 2 4 0.8033 0.0557
8 2 5 -2.1935 0.1062
8 2 6 2.6911 -0.2060
8 2 7 2.2719 0.0258
8 2 8 1.9768 -0.0362
8 2 9 0.6542 -0.0516
8 2 10 0.2745 0.1026
8 2 11 -1.6605 -0.0129
8 2 12 -1.0290 0.0912
8 2 13 2.1216 -0.0541
8 2 14 1.8694 -0.0609
8 2 15 3.0165 -0.3469
8 2 16 -0.0777 0.2582
8 2 17 1.4016 -0.2044
8 3 0 3.6453 0.1343
8 3 1 -0.8448 -0.2080
8 3 2 -1.1745 0.0358
8 3 3 6.9606 0.0607
8 3 4 -2.8352 0.0392
8 3 5 -0.0990 -0.0628
8 3 6 1.7092 0.1650
8 3 7 0.3643 0.2325
8 3 8 0.4714 -0.1481
8 3 9 -1.4236 -0.2203
8 3 10 -0.0203 0.1393
8 3 11 -1.3919 0.0210
8 3 12 0.6542 0.0002
8 3 13 2.0780 0.1536
8 3 14 -0.3503 0.2769
8 3 15 0.1665 0.1528
8 3 16 -0.1285 0.8237
8 3 17 1.1912 -0.2370
8 4 0 -1.8249 0.0482
8 4 1 -3.2625 -0.0069
8 4 2 -0.0074 0.1708
8 4 3 1.1360 0.0243
8 4 4 -6.8673 -0.0600
8 4 5 -1.0391 0.0032
8 4 6 -1.3873 0.0774
8 4 7 -1.2230 -0.1902
8 4 8 1.3317 -0.0256
8 4 9 -0.1812 0.0177
8 4 10 2.4610 0.1199
8 4 11 0.1486 -0.1174
8 4 12 1.5255 -0.1466
8 4 13 -0.1409 0.0043
8 4 14 -3.1905 -0.2129
8 4 15 -1.3189 -0.0857
8 4 16 -0.8557 0.0566
8 4 17 -1.6909 -0.5646
8 5 0 -3.1319 -0.1124
8 5 1 -0.0858 0.1190
8 5 2 1.4419 -0.0384
8 5 3 -0.8021 0.1744
8 5 4 -3.1942 0.1119
8 5 5 3.0231 0.0218
8 5 6 2.0029 -0.1143
8 5 7 1.4930 0.1703
8 5 8 2.7142 0.0981
8 5 9 -0.6523 -0.1029
8 5 10 0.5352 -0.0556
8 5 11 -2.0080 0.0407
8 5 12 0.3979 -0.0536
8 5 13 -1.3577 -0.1777
8 5 14 -1.1838 -0.0809
8 5 15 0.9409 -0.0671
8 5 16 0.0884 -0.2740
8 5 17 0.2414 -0.0945
8 5 18 1.7610 0.1421
8 6 0 1.7568 0.3015
8 6 1 4.1245 -0.0865
8 6 2 1.1330 -0.1552
8 6 3 0.1006 0.1112
8 6 4 1.1150 0.0049
8 6 5 4.6783 -0.0891
8 6 6 1.8219 0.1373
8 6 7 -0.5981 0.1770
8 6 8 -1.2367 -0.3530
8 6 9 -3.1261 -0.0253
8 6 10 -2.1147 -0.0661
8 6 11 -2.0320 0.1134
8 6 12 1.2895 -0.1285
8 6 13 -0.4353 0.1037
8 6 14 1.1564 0.3223
8 6 15 0.8326 0.0150
8 6 16 0.4551 0.3673
8 6 17 1.2279 0.5731
8 6 18 -1.4184 0.0866
8 7 0 1.7964 -0.0116
8 7 1 1.6304 -0.1278
8 7 2 -1.9306 0.2834
8 7 3 0.2638 -0.0380
8 7 4 1.4261 0.0832
8 7 5 1.2477 -0.0511
8 7 6 -2.3318 0.0322
8 7 7 -3.2032 -0.1765
8 7 8 -2.4337 0.0813
8 7 9 -0.2021 0.1561
8 7 10 0.2570 -0.0697
8 7 11 1.9136 0.0929
8 7 12 2.3503 -0.1024
8 7 13 -0.2877 -0.0744
8 7 14 0.4081 -0.2622
8 7 15 -0.5780 0.1648
8 7 16 0.0983 0.3426
8 7 17 -0.5570 -0.0041
8 7 18 -3.4625 -0.2747
8 8 0 -0.8465 -0.1230
8 8 1 -1.4937 0.0626
8 8 2 -2.2398 -0.0013
8 8 3 1.2107 -0.3817
8 8 4 0.0151 0.0781
8 8 5 -2.2754 -0.1156
8 8 6 -2.8284 -0.2141
8 8 7 -0.3867 0.0960
8 8 8 1.4170 0.2429
8 8 9 3.1141 -0.2058
8 8 10 1.6849 0.1919
8 8 11 2.1565 0.0684
8 8 12 -0.4820 0.0876
8 8 13 -1.1436 -0.0660
8 8 14 -0.0854 0.3242
8 8 15 0.4200 0.5404
8 8 16 0.4439 -0.6095
8 8 17 0.3450 -0.3938
8 9 0 -1.5433 -0.0696
8 9 1 -0.6721 0.0876
8 9 2 0.4963 -0.1528
8 9 3 1.8811 0.1549
8 9 4 -1.7300 0.0296
8 9 5 -1.9434 0.0036
8 9 6 0.7632 -0.2541
8 9 7 2.7016 0.1042
8 9 8 2.2775 -0.2092
8 9 9 0.6591 -0.1384
8 9 10 0.3746 -0.0204
8 9 11 -0.7568 -0.1541
8 9 12 -2.2995 0.2117
8 9 13 -0.2490 0.0378
8 9 14 0.2636 0.1183
8 9 15 0.1050 -0.3757
8 9 16 -0.7209 -0.2378
8 9 17 0.5476 0.5882
8 10 0 -0.3544 0.1987
8 10 1 1.6506 -0.1354
8 10 2 1.7880 -0.1523
8 10 3 0.0197 0.1470
8 10 4 -2.3939 -0.2468
8 10 5 0.5836 0.2820
8 10 6 1.9500 -0.1629
8 10 7 0.7415 0.0158
8 10 8 -0.7799 -0.0929
8 10 9 -2.3535 -0.2825
8 10 10 -0.1713 -0.2580
8 10 11 -1.9260 0.2893
8 10 12 -0.3662 0.0325
8 10 13 0.9266 -0.3200
8 10 14 0.5984 -0.4860
8 10 15 -0.5327 0.1730
8 10 16 -0.5249 0.6760
8 10 17 0.0685 -0.4189
8 11 0 0.6469 0.3638
8 11 1 1.0595 -0.1609
8 11 2 -0.4004 -0.3593
8 11 3 -1.9972 -0.3209
8 11 4 -1.0499 0.0861
8 11 5 1.5063 -0.0959
8 11 6 0.2785 -0.0585
8 11 7 -1.0321 0.0341
8 11 8 -0.4713 0.0142
8 11 9 -1.1813 -0.2840
8 11 10 0.4543 0.5679
8 11 11 -0.7818 0.2479
8 11 12 0.5410 -0.0647
8 11 13 -1.0492 0.1396
8 11 14 0.0778 0.4372
8 11 15 -0.9993 0.4769
8 11 16 -0.1101 -0.4012
8 12 0 0.6592 0.5089
8 12 1 0.0710 0.5413
8 12 2 -0.5111 -0.0374
8 12 3 -0.0634 0.2933
8 12 4 0.6462 0.6581
8 12 5 0.9164 -0.7333
8 12 6 -0.5544 0.6293
8 12 7 -0.1658 -0.2038
8 12 8 0.8869 -0.0650
8 12 9 -0.6228 0.2118
8 12 10 0.3693 0.2095
8 12 11 0.1552 -0.2940
8 12 12 -0.4504 0.0951
8 12 13 -1.6152 -0.5460
8 12 14 1.6010 -0.3575
8 12 15 -0.5175 -1.1446
8 12 16 -0.1702 0.5009
8 13 0 1.2106 -0.1739
8 13 1 -0.0098 0.5138
8 13 2 -0.0127 -0.2199
8 13 3 0.2898 0.1745
8 13 4 -0.6335 0.1856
8 13 5 0.0909 -0.2280
8 13 6 -0.3830 0.6811
8 13 7 0.4873 -0.5185
8 13 8 -0.1569 0.2136
8 13 9 -0.9420 0.3554
8 13 10 0.3373 -0.2418
8 13 11 0.3697 1.2910
8 13 12 0.6349 -0.6415
8 13 13 1.2144 -1.0624
8 13 14 3.1629 0.0651
8 13 15 -0.1987 -0.0113
8 14 0 1.5382 -0.1580
8 14 1 -1.1402 1.3273
8 14 2 -0.4204 -0.4345
8 14 3 -0.5158 -0.6989
8 14 4 -1.2034 0.2956
8 14 5 0.4510 0.7550
8 14 6 0.4339 -1.0259
8 14 7 0.2613 0.5599
8 14 8 -0.6400 -0.0912
8 14 9 0.1376 -0.1010
8 14 10 0.2847 0.4581
8 14 11 0.4114 1.6629
8 14 12 1.4446 -2.4987
8 14 13 0.0867 1.1809
8 15 3 0.3309 -1.1082
8 15 4 -0.5232 1.1059
8 15 5 0.9356 0.3324
8 15 6 0.5583 -2.1045
8 15 7 -1.1199 2.4026
8 15 8 -0.2800 -1.8379
8 15 9 -0.0251 0.1492
8 15 10 -0.1514 0.5856
8 15 11 0.4235 -0.7033
9 -13 0 0.0068 0.3158
9 -13 1 -2.2640 0.5751
9 -12 0 -2.4470 -0.3161
9 -12 1 -0.9224 0.1474
9 -12 2 0.4229 -0.4043
9 -12 3 0.4843 0.9229
9 -11 0 -1.7517 -0.7560
9 -11 1 0.7159 0.1029
9 -11 2 0.2769 0.1176
9 -11 3 0.9263 0.6157
9 -11 4 -0.6159 0.5095
9 -11 5 -0.0235 -0.7813
9 -10 0 -0.6870 -0.0182
9 -10 1 1.6688 0.1397
9 -10 2 0.8275 0.0998
9 -10 3 0.2098 -0.1751
9 -10 4 -1.7037 -0.0846
9 -10 5 -0.5016 -0.2746
9 -10 6 -0.2642 -0.2193
9 -10 7 0.3317 0.3709
9 -9 0 1.1406 -0.1269
9 -9 1 1.0144 -0.1326
9 -9 2 0.1120 0.0878
9 -9 3 -1.0459 -0.1267
9 -9 4 -0.6957 0.0594
9 -9 5 0.3216 0.0586
9 -9 6 0.4418 -0.5330
9 -9 7 0.2831 0.2727
9 -9 8 -1.2140 0.2544
9 -8 0 0.6586 0.0153
9 -8 1 0.0060 0.1641
9 -8 2 0.5741 0.0082
9 -8 3 -0.4791 -0.0996
9 -8 4 0.9188 -0.0787
9 -8 5 -0.0377 -0.2134
9 -8 6 0.0705 -0.5588
9 -8 7 -0.2976 0.1099
9 -8 8 -1.0591 0.2848
9 -8 9 1.1413 -0.0199
9 -7 0 -1.3206 0.1659
9 -7 1 0.5351 -0.0034
9 -7 2 -1.0941 -0.1185
9 -7 3 -2.4999 0.2266
9 -7 4 0.1071 0.1912
9 -7 5 -0.9640 -0.1842
9 -7 6 0.9644 -0.1243
9 -7 7 0.5585 0.0240
9 -7 8 -0.0301 0.1667
9 -7 9 0.9617 0.0559
9 -7 10 -0.7016 -0.0873
9 -6 0 -1.4513 -0.2677
9 -6 1 0.1385 -0.1408
9 -6 2 -4.2747 0.1371
9 -6 3 -1.5766 0.1813
9 -6 4 2.2750 0.0552
9 -6 5 0.3367 -0.1312
9 -6 6 1.6557 0.1877
9 -6 7 -0.2559 0.0914
9 -6 8 -0.5870 0.1579
9 -6 9 0.0977 0.1066
9 -6 10 -0.2903 -0.2643
9 -6 11 -0.1503 -0.1710
9 -5 0 -0.1060 -0.0158
9 -5 1 0.7197 0.1271
9 -5 2 -1.0027 -0.0059
9 -5 3 3.4397 -0.2732
9 -5 4 3.3994 0.0467
9 -5 5 -0.7978 0.0796
9 -5 6 -0.6811 0.0733
9 -5 7 -1.5668 0.2261
9 -5 8 -0.7107 0.1613
9 -5 9 0.3822 0.0913
9 -5 10 0.2654 -0.1215
9 -5 11 -0.1491 -0.2435
9 -5 12 0.5672 -0.1684
9 -4 0 -0.0688 0.0310
9 -4 1 1.2608 -0.0715
9 -4 2 1.4841 -0.0711
9 -4 3 0.7068 0.0873
9 -4 4 -0.9836 0.2549
9 -4 5 -3.3334 -0.0260
9 -4 6 -1.9334 -0.1775
9 -4 7 -0.4336 0.1753
9 -4 8 0.0378 -0.0902
9 -4 9 1.0514 -0.0589
9 -4 10 0.2543 0.0794
9 -4 11 0.4093 -0.1703
9 -4 12 0.2879 -0.0186
9 -4 13 0.1678 0.0471
9 -3 0 0.4679 0.0609
9 -3 1 0.9913 0.0371
9 -3 2 -0.0480 0.0968
9 -3 3 -3.6711 0.1532
9 -3 4 -0.8886 -0.0822
9 -3 5 -1.0769 -0.0190
9 -3 6 0.5243 -0.0443
9 -3 7 1.9420 -0.0396
9 -3 8 0.7571 -0.0654
9 -3 9 0.7123 -0.0370
9 -3 10 -1.0789 0.1178
9 -3 11 -0.7578 -0.2110
9 -3 12 -1.6193 -0.0999
9 -3 13 0.1646 0.0712
9 -3 14 -0.5427 0.8634
9 -2 0 0.4326 0.2055
9 -2 1 0.2796 -0.0704
9 -2 2 -1.1158 -0.0652
9 -2 3 -1.9943 0.0688
9 -2 4 3.5663 0.0644
9 -2 5 1.7277 0.1322
9 -2 6 2.1152 -0.1406
9 -2 7 2.2599 -0.1791
9 -2 8 0.2085 0.1187
9 -2 9 -0.3901 -0.1030
9 -2 10 -1.1175 -0.0276
9 -2 11 0.0373 -0.1516
9 -2 12 0.0107 0.0106
9 -2 13 1.6188 0.0493
9 -2 14 -0.4053 0.4015
9 -1 0 -1.4573 -0.0598
9 -1 1 -0.0071 -0.2321
9 -1 2 -2.0810 -0.0556
9 -1 3 0.1070 0.0120
9 -1 4 3.0823 0.0551
9 -1 5 -1.5632 -0.1037
9 -1 6 -0.6757 0.0333
9 -1 7 -0.5827 0.1244
9 -1 8 -1.2617 0.1611
9 -1 9 -0.1341 0.0630
9 -1 10 1.1639 0.0175
9 -1 11 1.9232 0.0001
9 -1 12 1.1555 -0.0701
9 -1 13 1.1119 -0.3771
9 -1 14 -0.3411 -0.1176
9 -1 15 0.9995 -1.4296
9 0 0 -1.3055 0.0369
9 0 1 0.8402 0.1994
9 0 2 -3.5377 -0.0148
9 0 3 1.5987 -0.0910
9 0 4 0.7236 -0.0600
9 0 5 -3.4564 -0.0999
9 0 6 0.2727 0.0209
9 0 7 -0.2207 -0.0227
9 0 8 -0.2218 0.0518
9 0 9 0.1908 0.2198
9 0 10 0.5413 -0.1466
9 0 11 -0.3944 -0.1029
9 0 12 -0.4059 -0.0803
9 0 13 0.7946 -0.0857
9 0 14 -0.2164 0.3738
9 0 15 1.0150 -0.1676
9 1 0 1.4378 -0.1023
9 1 1 1.4060 0.0045
9 1 2 -2.1564 -0.0402
9 1 3 5.6190 0.1755
9 1 4 0.9736 0.0943
9 1 5 -0.1746 0.0949
9 1 6 3.8575 -0.1857
9 1 7 0.9021 0.0262
9 1 8 0.4982 -0.1598
9 1 9 -1.2554 -0.1533
9 1 10 -0.4157 -0.2630
9 1 11 -1.4842 0.0199
9 1 12 0.6052 0.2389
9 1 13 0.8667 0.1881
9 1 14 -1.2607 0.2096
9 1 15 1.1492 0.2264
9 1 16 -1.4682 1.3319
9 2 0 2.0638 0.0487
9 2 1 -0.5491 -0.2431
9 2 2 -0.2419 -0.0358
9 2 3 3.8551 -0.1277
9 2 4 -3.7867 -0.0598
9 2 5 -1.0314 0.1723
9 2 6 0.3298 0.0324
9 2 7 -1.6388 0.1396
9 2 8 -0.3391 -0.2266
9 2 9 -1.6370 0.0126
9 2 10 1.8058 0.0291
9 2 11 -0.7391 -0.0926
9 2 12 0.7309 -0.0290
9 2 13 -2.0950 -0.1120
9 2 14 -2.5537 -0.1354
9 2 15 0.5694 0.4399
9 2 16 -1.8103 0.5175
9 3 0 0.5270 0.0807
9 3 1 -2.2163 0.0400
9 3 2 0.5808 0.0431
9 3 3 -1.9604 -0.1224
9 3 4 -5.5887 0.0436
9 3 5 0.6791 -0.0575
9 3 6 -1.1707 -0.0901
9 3 7 -0.1004 -0.1911
9 3 8 0.5424 0.2027
9 3 9 -0.7522 0.1563
9 3 10 2.9378 0.0173
9 3 11 -1.5479 -0.0749
9 3 12 0.1597 0.0974
9 3 13 -2.3570 0.0214
9 3 14 -0.4827 -0.1110
9 3 15 -0.0174 0.2982
9 3 16 -1.6810 -0.4766
9 3 17 -0.4647 -1.0590
9 4 0 1.6183 -0.1473
9 4 1 0.1934 0.0964
9 4 2 2.0543 -0.0941
9 4 3 -1.7592 0.1838
9 4 4 1.3468 0.0465
9 4 5 5.3509 -0.0530
9 4 6 0.2198 0.0850
9 4 7 1.2538 -0.1254
9 4 8 -1.2002 0.1268
9 4 9 -1.9288 -0.3633
9 4 10 0.7482 0.0416
9 4 11 -2.5075 0.0767
9 4 12 1.0625 0.0970
9 4 13 0.1935 -0.0190
9 4 14 2.5547 0.1983
9 4 15 1.1276 0.2121
9 4 16 0.8163 -0.3855
9 4 17 0.5079 0.0295
9 5 0 0.0714 -0.0819
9 5 1 -0.0678 -0.0445
9 5 2 0.0994 -0.1257
9 5 3 -0.2522 0.0127
9 5 4 2.8087 -0.0772
9 5 5 1.9684 0.0999
9 5 6 -2.5098 0.1090
9 5 7 -1.5627 -0.0938
9 5 8 -2.4791 -0.0796
9 5 9 -0.2704 0.0178
9 5 10 0.6411 0.0597
9 5 11 -0.4308 -0.1657
9 5 12 1.9249 -0.1543
9 5 13 0.4930 0.0008
9 5 14 2.0583 0.2365
9 5 15 -0.1166 -0.3339
9 5 16 0.3231 -0.0309
9 5 17 -0.3650 0.2475
9 6 0 -2.7248 -0.1449
9 6 1 -1.2691 0.1541
9 6 2 -0.8831 0.1780
9 6 3 0.3518 -0.1452
9 6 4 -1.1192 0.1232
9 6 5 -2.1198 -0.0439
9 6 6 -2.6409 -0.0255
9 6 7 -0.8518 0.0475
9 6 8 1.6011 0.0442
9 6 9 3.5221 0.1523
9 6 10 1.2954 -0.1802
9 6 11 1.4252 0.1562
9 6 12 0.5473 0.0808
9 6 13 -1.1107 0.0542
9 6 14 -0.1543 -0.2079
9 6 15 -1.8846 -0.2955
9 6 16 -0.3696 0.0764
9 6 17 -0.4136 -0.3905
9 7 0 -1.6893 -0.2770
9 7 1 0.3033 0.0408
9 7 2 0.5686 -0.1970
9 7 3 0.3613 -0.2632
9 7 4 -2.2547 0.1651
9 7 5 -0.4920 -0.0736
9 7 6 0.9640 0.0476
9 7 7 1.5834 0.0224
9 7 8 3.0880 -0.1929
9 7 9 1.3139 -0.0720
9 7 10 -1.2560 0.1581
9 7 11 -0.0717 0.2165
9 7 12 -1.7560 0.1285
9 7 13 -1.1677 0.1618
9 7 14 0.2167 0.2524
9 7 15 -0.0618 0.4197
9 7 16 0.8288 -0.5920
9 7 17 0.6423 -0.2409
9 8 0 -0.5877 0.0808
9 8 1 1.2885 0.1792
9 8 2 0.5832 -0.0202
9 8 3 0.3090 0.1610
9 8 4 -0.5166 0.0398
9 8 5 1.7759 0.0130
9 8 6 2.0576 -0.1250
9 8 7 0.5333 -0.0510
9 8 8 -0.1716 -0.0516
9 8 9 -2.5122 0.0756
9 8 10 -1.7657 0.0703
9 8 11 -1.0578 -0.2101
9 8 12 -1.6337 0.0971
9 8 13 0.3508 -0.1537
9 8 14 0.7176 0.0278
9 8 15 -0.2350 -0.2771
9 8 16 -1.0178 -0.5417
9 8 17 -0.3573 1.3447
9 9 0 0.1901 -0.0644
9 9 1 0.9443 -0.0938
9 9 2 -0.1401 -0.0110
9 9 3 0.3152 0.0482
9 9 4 -0.1330 -0.0454
9 9 5 1.0872 0.2042
9 9 6 -0.1149 0.0157
9 9 7 -1.3573 0.0606
9 9 8 -1.7626 0.0725
9 9 9 -1.9898 -0.2946
9 9 10 0.7021 0.0685
9 9 11 -0.4313 0.0818
9 9 12 0.1827 -0.1150
9 9 13 1.6885 -0.0027
9 9 14 0.1989 0.0173
9 9 15 -0.9689 0.0668
9 9 16 -0.6259 0.4816
9 10 0 -0.0468 -0.2580
9 10 1 -0.7022 0.2551
9 10 2 -0.3925 0.0041
9 10 3 0.0047 -0.1158
9 10 4 -0.3944 0.1847
9 10 5 0.3541 -0.0196
9 10 6 -1.0095 0.1462
9 10 7 -0.2154 -0.1469
9 10 8 0.0325 0.1745
9 10 9 0.3068 -0.1841
9 10 10 2.2065 0.5644
9 10 11 -0.1287 -0.2441
9 10 12 0.3689 0.0973
9 10 13 1.0169 0.7507
9 10 14 -0.7448 -0.3808
9 10 15 0.0116 0.1508
9 10 16 1.3426 -0.5255
9 11 0 -0.0994 0.2841
9 11 1 -0.3253 0.6794
9 11 2 0.5674 0.0714
9 11 3 0.2898 0.0941
9 11 4 -0.1688 0.3361
9 11 5 0.2104 -0.3572
9 11 6 -0.7677 0.2606
9 11 7 0.5276 -0.3385
9 11 8 0.2340 0.2624
9 11 9 0.0830 -0.0603
9 11 10 1.2472 -0.0149
9 11 11 -0.4796 -0.2101
9 11 12 0.1533 0.5253
9 11 13 1.0267 -0.8553
9 11 14 0.2039 -1.3230
9 11 15 0.9665 0.1157
9 12 0 0.7647 -0.6305
9 12 1 -0.0548 -0.8247
9 12 2 -0.3152 -0.2327
9 12 3 -0.1141 -0.3196
9 12 4 -0.5993 0.2387
9 12 5 0.3222 0.0402
9 12 6 -0.5606 0.2108
9 12 7 -0.3454 0.0509
9 12 8 -0.5078 0.0992
9 12 9 -0.3732 0.0690
9 12 10 0.1978 0.0374
9 12 11 -0.0853 1.2235
9 12 12 0.9504 -0.7645
9 12 13 0.9636 -1.1002
9 12 14 0.5461 1.1925
9 13 0 0.2140 0.3761
9 13 1 -1.5364 -0.1726
9 13 2 -0.5171 0.7206
9 13 3 0.6875 -1.1714
9 13 4 0.0427 0.3792
9 13 5 1.2501 0.0344
9 13 6 -0.1153 -0.7594
9 13 7 -0.4236 0.8328
9 13 8 0.9759 -0.9994
9 13 9 0.6382 0.3440
9 13 10 -0.2432 0.1304
9 13 11 -0.0579 0.3401
9 13 12 -0.2222 -2.3771
9 13 13 -1.9088 1.7898
9 14 1 -1.1801 -0.0334
9 14 2 1.0928 0.7250
9 14 3 1.3387 -1.7401
9 14 4 0.2140 1.2667
9 14 5 0.8333 -0.4862
9 14 6 -0.6627 -1.0110
9 14 7 -0.5601 1.3222
9 14 8 1.9650 -2.4702
9 14 9 0.0512 1.2205
9 14 10 -0.6155 -0.7117
9 14 11 -0.0472 -1.2264
10 -12 0 0.5400 -0.4182
10 -12 1 0.5726 0.8919
10 -11 0 0.6516 0.1469
10 -11 1 0.6006 0.4250
10 -11 2 0.1923 -0.3476
10 -11 3 0.7841 -0.3961
10 -11 4 -0.9863 -0.4911
10 -10 0 -0.4537 -0.5020
10 -10 1 0.1339 -0.0253
10 -10 2 0.1981 0.5004
10 -10 3 1.5454 -0.3803
10 -10 4 -0.0659 -0.0326
10 -10 5 0.8015 0.0479
10 -9 0 -0.6333 0.0453
10 -9 1 0.5264 0.3022
10 -9 2 0.1716 0.5108
10 -9 3 0.9130 -0.5906
10 -9 4 -1.2572 0.0392
10 -9 5 -0.8882 0.5032
10 -9 6 0.3834 -0.1548
10 -9 7 0.4131 0.8617
10 -8 0 -0.7370 0.0000
10 -8 1 0.1843 -0.1246
10 -8 2 -1.1897 0.0200
10 -8 3 -0.4089 -0.1866
10 -8 4 -1.3492 0.0736
10 -8 5 -0.2522 0.4867
10 -8 6 1.7108 -0.1808
10 -8 7 0.4112 0.2670
10 -8 8 -0.2681 -0.2988
10 -7 0 -1.0790 -0.2094
10 -7 1 0.8448 0.0636
10 -7 2 -0.6868 -0.0056
10 -7 3 1.4639 -0.0696
10 -7 4 0.3753 -0.3865
10 -7 5 -0.3939 0.1411
10 -7 6 0.4573 -0.0992
10 -7 7 -0.8520 -0.1240
10 -7 8 -1.1554 -0.1293
10 -7 9 0.0394 -0.1753
10 -6 0 0.2897 0.1837
10 -6 1 3.2395 0.1366
10 -6 2 0.4665 -0.1920
10 -6 3 1.8539 -0.1382
10 -6 4 -0.8360 -0.1970
10 -6 5 -2.0469 0.2331
10 -6 6 0.2063 0.0953
10 -6 7 0.1874 0.0063
10 -6 8 -0.9008 0.1411
10 -6 9 0.6210 -0.1036
10 -6 10 -0.3395 -0.0337
10 -5 0 0.2607 -0.2755
10 -5 1 1.6566 -0.1156
10 -5 2 -2.0861 0.1326
10 -5 3 -1.0830 0.1131
10 -5 4 -1.4364 0.1274
10 -5 5 -1.2404 0.0502
10 -5 6 2.0483 -0.0114
10 -5 7 1.0248 0.0133
10 -5 8 -1.0969 -0.2291
10 -5 9 1.1886 -0.1114
10 -5 10 -0.0454 0.2887
10 -5 11 0.9624 0.1797
10 -4 0 -0.6724 -0.1036
10 -4 1 0.1034 0.2055
10 -4 2 -2.4660 0.0658
10 -4 3 -0.5084 -0.1623
10 -4 4 1.4841 -0.0371
10 -4 5 0.1112 -0.0244
10 -4 6 2.6223 0.0046
10 -4 7 0.0937 0.0256
10 -4 8 -0.9263 -0.1744
10 -4 9 0.9336 0.1400
10 -4 10 -0.5424 0.1543
10 -4 11 -0.1813 0.1572
10 -4 12 -1.2953 0.0206
10 -3 0 -1.3705 0.2604
10 -3 1 1.2008 -0.0937
10 -3 2 -0.5720 -0.1405
10 -3 3 1.6999 0.0601
10 -3 4 2.6698 -0.0147
10 -3 5 -0.3785 0.0021
10 -3 6 1.4216 -0.1485
10 -3 7 -1.0951 0.1078
10 -3 8 -0.2636 0.0730
10 -3 9 0.2443 -0.0272
10 -3 10 0.1104 0.0884
10 -3 11 -0.2785 0.5648
10 -3 12 0.2397 -0.1997
10 -3 13 0.1208 0.0553
10 -2 0 -1.0402 0.0535
10 -2 1 1.4976 -0.2402
10 -2 2 -1.3762 0.1396
10 -2 3 0.7454 0.0237
10 -2 4 -0.1104 -0.0726
10 -2 5 -2.2336 -0.0436
10 -2 6 -0.6295 -0.0498
10 -2 7 -1.1354 0.1108
10 -2 8 0.7212 -0.0947
10 -2 9 -0.0258 -0.1435
10 -2 10 0.5841 0.2342
10 -2 11 -0.6242 0.3828
10 -2 12 1.0567 -0.6122
10 -2 13 -0.9607 0.0467
10 -2 14 0.9223 0.6517
10 -1 0 0.8503 -0.0783
10 -1 1 1.7300 0.1116
10 -1 2 -1.9080 -0.0634
10 -1 3 1.2976 -0.1314
10 -1 4 -0.6313 0.1948
10 -1 5 -1.1354 -0.1329
10 -1 6 0.4356 0.0455
10 -1 7 0.5088 -0.0636
10 -1 8 0.4421 0.1235
10 -1 9 -2.0361 0.1063
10 -1 10 -0.8142 -0.0423
10 -1 11 -1.0615 -0.0746
10 -1 12 1.1523 -0.3518
10 -1 13 -0.8638 0.1908
10 -1 14 1.3680 0.6904
10 0 0 2.3265 -0.1887
10 0 1 2.5248 0.0750
10 0 2 -0.4739 -0.1058
10 0 3 3.6093 0.2537
10 0 4 -0.2213 0.1443
10 0 5 0.1967 -0.1992
10 0 6 1.0692 0.0198
10 0 7 -0.0439 -0.0156
10 0 8 -0.6726 0.2241
10 0 9 -2.0302 -0.1464
10 0 10 1.2939 -0.1383
10 0 11 0.2902 0.1597
10 0 12 1.1289 -0.0199
10 0 13 -1.5900 -0.3818
10 0 14 -0.5877 -0.2187
10 0 15 -0.3140 -0.8994
10 1 0 1.9218 0.0952
10 1 1 -0.4826 -0.1457
10 1 2 -2.2217 0.0163
10 1 3 0.2095 -0.0643
10 1 4 -3.7459 -0.1147
10 1 5 -1.2078 0.1071
10 1 6 -0.8772 -0.0881
10 1 7 -0.6169 0.1375
10 1 8 0.3816 0.0084
10 1 9 0.2855 -0.1436
10 1 10 2.9321 -0.0176
10 1 11 -1.1103 -0.0060
10 1 12 0.0616 -0.1889
10 1 13 -2.7693 -0.1629
10 1 14 -0.0428 0.2882
10 1 15 1.1831 0.3434
10 2 0 1.2153 0.2096
10 2 1 -3.5964 0.0218
10 2 2 -1.8907 0.1813
10 2 3 -1.6663 -0.0049
10 2 4 -1.4033 0.1350
10 2 5 1.5200 -0.0471
10 2 6 0.0224 -0.2814
10 2 7 1.7948 0.1084
10 2 8 0.6113 0.0076
10 2 9 0.1344 0.0799
10 2 10 1.2956 0.0488
10 2 11 -1.9487 0.1964
10 2 12 1.5263 0.1606
10 2 13 -1.0572 0.3571
10 2 14 2.5784 -0.0097
10 2 15 -0.1347 0.0923
10 3 0 0.2512 0.0253
10 3 1 -1.8745 -0.0279
10 3 2 2.2748 -0.0590
10 3 3 0.6945 0.2645
10 3 4 3.9254 0.0163
10 3 5 2.8303 -0.0710
10 3 6 -0.4016 0.0022
10 3 7 1.4066 -0.1897
10 3 8 -2.3887 0.0538
10 3 9 -0.8178 -0.0124
10 3 10 -0.2299 0.0920
10 3 11 -1.1042 0.0287
10 3 12 2.0768 -0.2168
10 3 13 0.2792 -0.0957
10 3 14 3.0312 -0.4924
10 3 15 -1.2113 0.1046
10 3 16 1.4352 -0.4931
10 4 0 -2.9428 0.0352
10 4 1 -0.1274 -0.1196
10 4 2 2.0699 -0.2053
10 4 3 -0.4085 0.0902
10 4 4 1.5783 -0.0924
10 4 5 -1.2085 0.0895
10 4 6 -2.4190 -0.0163
10 4 7 0.2842 -0.0822
10 4 8 -1.5819 0.4686
10 4 9 1.6714 0.0629
10 4 10 -0.0845 -0.0837
10 4 11 -0.1241 -0.2914
10 4 12 0.6149 -0.0589
10 4 13 -0.5116 0.0201
10 4 14 0.1107 -0.0280
10 4 15 -2.2951 0.0508
10 4 16 1.6022 -0.1670
10 5 0 -1.9794 0.0843
10 5 1 1.8822 0.1908
10 5 2 0.7652 0.0005
10 5 3 -1.8814 -0.0073
10 5 4 -1.6937 0.1028
10 5 5 -1.2676 -0.2704
10 5 6 -0.7589 -0.0371
10 5 7 1.4056 0.1480
10 5 8 1.4224 0.0962
10 5 9 2.1038 0.0204
10 5 10 -0.6539 0.0726
10 5 11 0.5808 0.3201
10 5 12 -0.5709 0.2871
10 5 13 -1.2859 0.0178
10 5 14 -1.6853 0.1533
10 5 15 -1.4969 -0.0589
10 5 16 1.1798 0.3336
10 6 0 1.0528 -0.1115
10 6 1 2.2280 -0.1183
10 6 2 0.1072 -0.1754
10 6 3 -1.5372 -0.0153
10 6 4 -0.3298 -0.0203
10 6 5 2.0985 -0.1727
10 6 6 0.5958 0.1424
10 6 7 0.1136 -0.1516
10 6 8 0.2085 -0.2223
10 6 9 -1.3241 0.4320
10 6 10 -1.5227 0.0699
10 6 11 0.2122 -0.1163
10 6 12 -0.8675 -0.1783
10 6 13 -0.1720 0.1793
10 6 14 0.3141 0.3296
10 6 15 1.1224 0.2356
10 6 16 0.9961 0.1651
10 7 0 1.2286 0.4180
10 7 1 0.3627 -0.1259
10 7 2 -0.9354 0.2388
10 7 3 -0.4461 0.0047
10 7 4 1.4722 -0.2317
10 7 5 2.1128 0.3189
10 7 6 -0.5268 -0.2403
10 7 7 -1.4049 0.0221
10 7 8 -0.2064 0.1888
10 7 9 -1.4306 0.3705
10 7 10 -0.2350 -0.5140
10 7 11 -0.0570 -0.3314
10 7 12 -0.0658 0.0325
10 7 13 0.7118 -0.2055
10 7 14 1.0136 -0.5273
10 7 15 0.3808 -0.3464
10 7 16 -0.7059 -0.4957
10 8 0 1.5277 0.1049
10 8 1 -1.0784 -0.4108
10 8 2 -1.0993 0.1307
10 8 3 0.2319 -0.2239
10 8 4 0.3907 0.0290
10 8 5 -0.1747 0.4186
10 8 6 -1.4130 -0.3434
10 8 7 -0.6626 0.2110
10 8 8 0.7229 -0.1602
10 8 9 -0.1052 -0.1809
10 8 10 0.9998 -0.1870
10 8 11 0.5161 0.2517
10 8 12 1.0166 -0.2295
10 8 13 0.9189 -0.3370
10 8 14 0.4410 -0.1951
10 8 15 -0.3765 0.0780
10 8 16 -0.1751 -0.1811
10 9 0 0.4058 -0.1040
10 9 1 -1.9826 0.2548
10 9 2 0.2441 -0.1311
10 9 3 0.4189 -0.0466
10 9 4 -0.3195 0.1084
10 9 5 -0.3784 0.0122
10 9 6 -0.9807 0.1077
10 9 7 0.7660 -0.1949
10 9 8 0.1261 0.1045
10 9 9 0.0123 0.0481
10 9 10 1.1973 0.2779
10 9 11 0.0800 -0.2788
10 9 12 0.1168 -0.3607
10 9 13 0.3249 0.4506
10 9 14 -0.7097 -0.3073
10 9 15 -0.1245 0.2500
10 10 0 -0.7206 0.2847
10 10 1 -0.3691 0.7618
10 10 2 1.2008 -0.4124
10 10 3 0.0184 0.1817
10 10 4 0.0624 -0.0310
10 10 5 0.1769 -0.0105
10 10 6 -0.5608 0.1757
10 10 7 0.8793 -0.4987
10 10 8 -1.2943 0.5112
10 10 9 -0.0020 -0.1055
10 10 10 0.6897 0.2695
10 10 11 -0.8252 -0.2563
10 10 12 -0.2168 0.2242
10 10 13 0.4190 -0.5015
10 10 14 -1.2336 -0.6832
10 10 15 0.1619 1.2277
10 11 0 -0.2671 -0.1149
10 11 1 0.5414 -0.1174
10 11 2 -0.3279 -0.2730
10 11 3 -0.0194 0.1218
10 11 4 0.3554 0.1765
10 11 5 0.6069 0.2802
10 11 6 -0.3595 -0.0524
10 11 7 0.2217 0.1064
10 11 8 -0.3864 -0.1652
10 11 9 0.9939 0.2678
10 11 10 0.5205 0.3669
10 11 11 -0.2587 0.1335
10 11 12 0.0624 -0.4397
10 11 13 -0.1837 -0.5186
10 11 14 -1.1877 1.7522
10 12 0 0.0003 1.3349
10 12 1 -0.4773 0.6980
10 12 2 -0.5150 0.8541
10 12 3 0.9909 -0.9309
10 12 4 0.2888 -0.3635
10 12 5 0.7512 0.0449
10 12 6 -0.4141 -0.3787
10 12 7 0.5490 0.2873
10 12 8 2.2212 -1.5322
10 12 9 0.4834 1.4308
10 12 10 -0.3545 -0.8657
10 12 11 -0.3155 -0.4576
10 12 12 -1.2989 -1.1167
10 12 13 -1.1114 1.2917
10 13 1 -0.7038 0.4808
10 13 2 0.3163 0.6280
10 13 3 0.4640 -2.1541
10 13 4 -0.5347 0.2299
10 13 5 -0.3755 0.9861
10 13 6 -0.9505 -0.5334
10 13 7 0.2753 -0.2807
10 13 8 1.4601 -1.4048
10 13 9 -2.3356 2.6238
10 13 10 -0.3519 -2.0907
10 13 11 0.4185 0.2679
10 14 5 -0.7091 1.6101
10 14 6 -0.2525 -0.8630
10 14 7 -0.1484 0.0013
10 14 8 -0.2967 0.6664
11 -11 0 -0.5916 -1.0110
11 -11 1 -0.9971 0.3873
11 -10 0 -0.6549 0.3080
11 -10 1 0.2243 0.2813
11 -10 2 -0.8286 0.2392
11 -10 3 -1.2420 -0.8685
11 -10 4 -2.1470 0.3629
11 -9 0 -0.2186 -0.0305
11 -9 1 0.2002 -0.5915
11 -9 2 -1.5394 0.3229
11 -9 3 0.4152 -0.3143
11 -9 4 -0.1064 0.3761
11 -9 5 1.3777 0.1609
11 -8 0 -0.3713 -0.1287
11 -8 1 0.7643 -0.0938
11 -8 2 -0.2200 0.4958
11 -8 3 1.9024 -0.0420
11 -8 4 -0.2141 -0.2034
11 -8 5 0.5126 0.0295
11 -8 6 0.1860 -0.2788
11 -8 7 -1.6923 0.7429
11 -7 0 0.7022 0.2447
11 -7 1 1.5361 -0.0174
11 -7 2 -1.1616 -0.0703
11 -7 3 0.5605 0.1136
11 -7 4 -0.9073 -0.3447
11 -7 5 0.7212 0.3718
11 -7 6 0.3219 0.5565
11 -7 7 -1.2473 0.4582
11 -7 8 -0.3097 0.1893
11 -6 0 1.4896 -0.0867
11 -6 1 -0.2205 -0.1595
11 -6 2 -2.7451 0.0945
11 -6 3 1.2448 0.2012
11 -6 4 0.6839 -0.3026
11 -6 5 0.4988 0.2170
11 -6 6 -0.1724 0.2777
11 -6 7 -0.7378 -0.4732
11 -6 8 0.6478 -0.3159
11 -6 9 2.8297 -0.2079
11 -5 0 1.8385 -0.0073
11 -5 1 -1.0535 0.1841
11 -5 2 -1.5760 0.0503
11 -5 3 2.9113 -0.2013
11 -5 4 0.3574 -0.0945
11 -5 5 -1.6195 -0.0577
11 -5 6 0.6904 0.0669
11 -5 7 -0.0401 -0.5327
11 -5 8 0.7542 -0.2583
11 -5 9 0.5723 -0.1733
11 -5 10 -3.0249 -0.0305
11 -4 0 1.7239 -0.0928
11 -4 1 -0.3635 0.1324
11 -4 2 -0.6721 0.0022
11 -4 3 2.3546 0.0784
11 -4 4 -1.4280 0.0577
11 -4 5 -1.6978 -0.1454
11 -4 6 2.2254 0.1126
11 -4 7 -1.3016 -0.1474
11 -4 8 0.1464 -0.1017
11 -4 9 -1.0541 -0.1833
11 -4 10 -0.7574 0.0544
11 -4 11 1.3013 0.1024
11 -3 0 1.0150 0.0159
11 -3 1 -0.9899 -0.0616
11 -3 2 -1.7369 0.0129
11 -3 3 0.6414 -0.0343
11 -3 4 -2.0028 -0.1450
11 -3 5 -0.4148 0.0777
11 -3 6 1.3280 0.0686
11 -3 7 -2.1670 -0.0010
11 -3 8 0.9873 -0.2152
11 -3 9 -0.8319 -0.1207
11 -3 10 1.5733 0.2440
11 -3 11 0.7236 -0.1032
11 -3 12 0.9912 -1.2547
11 -2 0 -0.0190 0.0484
11 -2 1 -0.6958 -0.1416
11 -2 2 -0.6079 -0.1608
11 -2 3 1.7106 -0.1359
11 -2 4 -0.2410 0.0527
11 -2 5 0.5045 0.0548
11 -2 6 -0.1903 0.0835
11 -2 7 -1.3264 0.2276
11 -2 8 0.3126 0.1032
11 -2 9 -1.6801 0.1748
11 -2 10 1.1864 0.0935
11 -2 11 -0.5041 -0.3287
11 -2 12 0.3730 -0.6107
11 -1 0 -0.5747 -0.0532
11 -1 1 0.9392 0.1855
11 -1 2 0.8069 0.0561
11 -1 3 2.1510 0.1585
11 -1 4 -0.9251 -0.0026
11 -1 5 -0.4236 -0.1632
11 -1 6 -0.8971 0.1252
11 -1 7 0.2309 -0.0222
11 -1 8 0.3644 0.0304
11 -1 9 0.4110 -0.1351
11 -1 10 1.7703 0.0167
11 -1 11 -1.0971 0.0938
11 -1 12 -1.2318 0.3132
11 -1 13 -2.3725 0.4516
11 0 0 -0.5755 -0.1036
11 0 1 -1.0058 -0.0047
11 0 2 -1.6809 -0.0057
11 0 3 -0.7243 -0.0690
11 0 4 -2.8288 -0.0065
11 0 5 0.4072 0.1135
11 0 6 0.2498 -0.0040
11 0 7 2.2318 -0.0428
11 0 8 0.9248 -0.0953
11 0 9 1.3169 -0.4391
11 0 10 -0.2441 -0.0936
11 0 11 -1.5731 -0.0554
11 0 12 0.3174 0.5428
11 0 13 0.0578 0.4351
11 0 14 1.8255 0.9108
11 1 0 0.9722 -0.1620
11 1 1 -1.9633 0.0041
11 1 2 -0.1931 0.1934
11 1 3 0.5356 -0.0853
11 1 4 0.5107 0.1376
11 1 5 2.9104 0.0224
11 1 6 0.1576 -0.0129
11 1 7 1.5099 0.3543
11 1 8 -1.8256 -0.0954
11 1 9 -0.5328 -0.0365
11 1 10 -1.6174 0.1668
11 1 11 1.0995 0.1772
11 1 12 2.4133 0.4503
11 1 13 -0.0547 -0.3897
11 1 14 1.7250 -0.6947
11 2 0 1.3902 0.0035
11 2 1 0.4182 -0.0093
11 2 2 3.5004 0.0257
11 2 3 1.8331 -0.0183
11 2 4 1.9050 -0.0992
11 2 5 0.4324 0.0562
11 2 6 -2.4169 0.0414
11 2 7 -0.4802 -0.0964
11 2 8 -3.4199 -0.1733
11 2 9 0.5045 0.1346
11 2 10 -0.5879 -0.0297
11 2 11 1.9411 0.0848
11 2 12 -0.1810 0.0023
11 2 13 -1.2879 -0.4178
11 2 14 1.9600 -0.4104
11 3 0 -0.8665 0.1101
11 3 1 1.2423 -0.2541
11 3 2 1.3477 -0.0309
11 3 3 -2.0211 0.1017
11 3 4 -1.2096 -0.1214
11 3 5 -2.3539 0.2429
11 3 6 -1.6575 -0.1343
11 3 7 1.2714 -0.0346
11 3 8 0.0495 0.2648
11 3 9 3.5600 -0.1983
11 3 10 -0.2601 -0.3254
11 3 11 0.7105 0.1402
11 3 12 -1.7472 0.2763
11 3 13 -0.5120 0.2122
11 3 14 0.5144 0.1589
11 3 15 -1.6635 0.8098
11 4 0 -0.4152 -0.0113
11 4 1 1.2885 0.0542
11 4 2 -1.3824 0.1981
11 4 3 -3.3657 -0.0350
11 4 4 -0.6064 -0.0514
11 4 5 -0.1446 -0.2458
11 4 6 0.6354 -0.0275
11 4 7 2.1601 0.1166
11 4 8 1.0629 -0.0332
11 4 9 1.8212 -0.1944
11 4 10 -1.6096 0.0501
11 4 11 0.5762 0.2604
11 4 12 -0.6773 -0.0633
11 4 13 -0.1287 -0.3410
11 4 14 -0.7265 -0.2463
11 4 15 -0.6400 -0.0818
11 5 0 0.0825 -0.3183
11 5 1 0.5131 0.0605
11 5 2 -0.6231 -0.0243
11 5 3 -0.2340 -0.1187
11 5 4 2.5553 0.1252
11 5 5 1.2043 -0.2333
11 5 6 -0.2923 0.2954
11 5 7 -0.1825 -0.2983
11 5 8 -1.0009 -0.0571
11 5 9 -1.3819 0.0881
11 5 10 -1.8635 -0.3163
11 5 11 0.5160 -0.1748
11 5 12 -0.1940 -0.0187
11 5 13 0.1461 0.2462
11 5 14 0.8939 0.0032
11 5 15 0.8553 -0.1733
11 6 0 -0.2962 0.2434
11 6 1 -0.0401 0.0338
11 6 2 0.9330 0.1971
11 6 3 1.1743 -0.1050
11 6 4 1.6722 0.1019
11 6 5 -0.5468 0.1024
11 6 6 -0.5969 -0.1393
11 6 7 -0.0160 0.0793
11 6 8 0.4069 0.2065
11 6 9 -0.7248 -0.2190
11 6 10 -0.4653 -0.3065
11 6 11 0.3529 0.2779
11 6 12 -0.0002 0.3927
11 6 13 0.1309 -0.1896
11 6 14 1.0461 -0.9662
11 6 15 -0.4846 -0.1866
11 7 0 0.4344 0.0035
11 7 1 -0.3644 -0.4257
11 7 2 1.1270 0.2033
11 7 3 -0.3186 -0.1950
11 7 4 -1.0500 0.0983
11 7 5 -1.6560 0.1029
11 7 6 -0.2592 -0.3721
11 7 7 0.2671 0.6025
11 7 8 1.0817 -0.4757
11 7 9 -0.5622 -0.0148
11 7 10 0.5211 0.1039
11 7 11 1.2342 -0.0104
11 7 12 0.4536 -0.2545
11 7 13 -0.1932 -0.2343
11 7 14 0.0841 0.1018
11 7 15 -1.3106 1.1237
11 8 0 -0.0877 0.1852
11 8 1 -0.7055 -0.0751
11 8 2 1.6624 0.1308
11 8 3 -0.6920 0.2045
11 8 4 -0.6549 -0.1636
11 8 5 -0.9940 0.1303
11 8 6 -0.0609 0.2351
11 8 7 0.7023 0.1432
11 8 8 0.1445 -0.1210
11 8 9 -0.9739 0.4200
11 8 10 0.9227 -0.6101
11 8 11 0.5857 -0.3260
11 8 12 -1.0179 0.2782
11 8 13 -0.7577 1.1315
11 8 14 -0.3857 0.3774
11 9 0 -0.2844 0.5716
11 9 1 0.0363 -0.2245
11 9 2 1.5178 -0.2439
11 9 3 -0.6248 0.2249
11 9 4 0.2280 -0.5179
11 9 5 -0.4910 0.2710
11 9 6 1.0194 -0.0040
11 9 7 1.7101 -0.6889
11 9 8 -0.8832 0.8672
11 9 9 -0.1485 -0.4509
11 9 10 0.9961 -0.2777
11 9 11 -0.8952 0.8342
11 9 12 -1.2422 0.8389
11 9 13 0.0426 0.3575
11 9 14 0.1464 -1.1560
11 10 0 0.5424 -0.1249
11 10 1 0.2984 -0.6252
11 10 2 0.3705 -0.3044
11 10 3 -0.5906 -0.0380
11 10 4 -0.4591 0.2117
11 10 5 -0.3112 -0.0273
11 10 6 0.9339 -0.1788
11 10 7 0.9518 -0.1655
11 10 8 -0.7686 0.5691
11 10 9 1.1368 -0.9600
11 10 10 0.2742 0.5249
11 10 11 -1.3709 0.4190
11 10 12 -0.1783 0.0735
11 10 13 0.4447 -0.3999
11 11 0 0.6577 -0.1972
11 11 1 -0.3017 0.8143
11 11 2 0.1084 -0.5337
11 11 3 -0.7641 -0.6569
11 11 4 -0.9992 0.3890
11 11 5 0.3902 -0.7862
11 11 6 -0.2518 0.4491
11 11 7 0.4640 -0.0776
11 11 8 0.0566 -0.6330
11 11 9 -0.6464 0.1399
11 11 10 -1.5260 -0.4299
11 11 11 -0.9339 -0.2899
11 11 12 0.3657 -0.0111
11 12 0 0.0803 -2.7615
11 12 1 -0.7192 1.5762
11 12 2 0.2132 -1.3839
11 12 3 -0.9686 -0.3214
11 12 4 -0.0273 0.8999
11 12 5 0.2467 0.3673
11 12 6 -1.2269 0.2500
11 12 7 0.2056 -0.6640
11 12 8 -0.5995 -0.0877
11 12 9 -2.5067 1.4929
11 12 10 0.2257 -1.4220
11 12 11 1.2652 1.1336
11 13 5 -0.5463 1.3150
11 13 6 -0.0968 -1.4058
11 13 7 0.5207 0.5218
12 -10 0 0.5297 -0.7072
12 -10 1 0.3259 -0.4378
12 -9 0 0.5095 -0.2552
12 -9 1 0.6210 0.0003
12 -9 2 0.3455 0.3685
12 -9 3 0.3011 -1.0289
12 -8 0 0.9014 -0.0759
12 -8 1 0.2881 -0.1683
12 -8 2 -0.6986 -0.4781
12 -8 3 -0.2089 -0.5035
12 -8 4 -1.1444 0.0908
12 -8 5 1.3719 0.6378
12 -7 0 1.1397 -0.0053
12 -7 1 -0.7947 0.0094
12 -7 2 -0.4411 -0.0310
12 -7 3 0.3343 0.5839
12 -7 4 -0.7161 0.2832
12 -7 5 1.3011 0.3115
12 -7 6 -0.4529 -0.5054
12 -6 0 1.6474 0.2884
12 -6 1 -2.0415 0.0547
12 -6 2 -0.1160 0.1044
12 -6 3 0.0854 0.3640
12 -6 4 -0.6068 0.1259
12 -6 5 0.7517 -0.1055
12 -6 6 0.1311 -0.2578
12 -6 7 -0.0833 -0.5511
12 -6 8 -0.4426 0.6390
12 -5 0 2.6863 -0.1978
12 -5 1 -2.0054 0.1216
12 -5 2 0.8705 0.0956
12 -5 3 0.8708 0.0679
12 -5 4 -0.7887 0.0898
12 -5 5 -0.4600 -0.1934
12 -5 6 0.4212 0.2971
12 -5 7 -1.2430 0.0281
12 -5 8 -0.1495 0.6815
12 -5 9 0.0136 0.4206
12 -4 0 2.0207 -0.0475
12 -4 1 -1.5645 0.1853
12 -4 2 1.6191 -0.1808
12 -4 3 0.8557 -0.1601
12 -4 4 -2.0272 0.0234
12 -4 5 -0.2513 -0.0314
12 -4 6 1.6656 -0.0058
12 -4 7 -1.3736 -0.1962
12 -4 8 0.7517 0.2959
12 -4 9 0.0065 0.2697
12 -4 10 1.3646 0.3816
12 -3 0 0.4506 0.1727
12 -3 1 -0.0966 -0.1483
12 -3 2 1.6675 -0.1558
12 -3 3 -0.0189 0.0092
12 -3 4 -1.4049 0.1207
12 -3 5 1.7114 0.0353
12 -3 6 1.6414 -0.1718
12 -3 7 -2.1276 0.1926
12 -3 8 0.3126 0.2208
12 -3 9 -0.7119 0.3776
12 -3 10 -0.0800 0.3564
12 -2 0 -0.0674 0.2176
12 -2 1 0.4346 0.0998
12 -2 2 -0.5186 0.2088
12 -2 3 -1.3460 0.1394
12 -2 4 -0.4601 0.0249
12 -2 5 1.5615 -0.0534
12 -2 6 0.2083 -0.1767
12 -2 7 -0.5994 -0.0683
12 -2 8 2.0787 -0.0501
12 -2 9 0.5882 0.5311
12 -2 10 -0.1916 -0.0251
12 -2 11 -0.2093 -0.2402
12 -1 0 -0.2160 -0.0731
12 -1 1 -2.0784 -0.0572
12 -1 2 -2.0290 -0.1345
12 -1 3 -0.5035 0.0080
12 -1 4 0.9828 0.1436
12 -1 5 1.4097 0.0650
12 -1 6 -0.0512 -0.2064
12 -1 7 1.2014 -0.1137
12 -1 8 0.5795 0.1452
12 -1 9 -0.7866 0.0716
12 -1 10 -0.2484 -0.9955
12 -1 11 2.5442 -0.4762
12 -1 12 1.2029 0.1573
12 0 0 1.5306 -0.0053
12 0 1 -1.9116 0.1497
12 0 2 1.8706 -0.0224
12 0 3 1.7560 -0.0086
12 0 4 1.4804 0.0958
12 0 5 -0.0019 -0.1549
12 0 6 -1.7059 -0.0227
12 0 7 -0.0425 0.3133
12 0 8 -2.8590 0.1800
12 0 9 -0.5676 -0.0132
12 0 10 0.4325 -0.3639
12 0 11 2.1831 0.3820
12 0 12 -1.5422 0.1201
12 1 0 2.0839 0.0963
12 1 1 -0.4347 0.1803
12 1 2 3.2183 -0.0550
12 1 3 -0.6884 -0.1097
12 1 4 -0.7882 -0.1097
12 1 5 -2.0533 -0.1718
12 1 6 -1.2711 -0.1078
12 1 7 0.8192 -0.2561
12 1 8 -1.5383 -0.1731
12 1 9 2.2463 0.1577
12 1 10 -0.5901 0.2054
12 1 11 -0.2155 0.3719
12 1 12 -3.2626 0.0082
12 1 13 -0.8032 -0.3860
12 2 0 -0.0825 -0.0654
12 2 1 -1.3279 -0.0743
12 2 2 -0.5071 -0.0263
12 2 3 -3.5868 0.0714
12 2 4 -0.7793 0.0109
12 2 5 -0.1102 0.2603
12 2 6 2.8094 -0.1748
12 2 7 2.1677 -0.0301
12 2 8 0.1934 0.2226
12 2 9 2.1286 -0.0278
12 2 10 -2.3219 -0.0454
12 2 11 0.1052 -0.3966
12 2 12 -1.4898 -0.2212
12 2 13 0.4015 -0.2210
12 3 0 -1.1011 0.1962
12 3 1 -0.7654 0.0421
12 3 2 -0.9787 -0.0632
12 3 3 -1.3565 -0.0973
12 3 4 2.1129 -0.0741
12 3 5 1.8084 -0.0296
12 3 6 2.2524 -0.1222
12 3 7 -2.3361 0.2620
12 3 8 -1.8524 0.0691
12 3 9 -0.5642 0.1141
12 3 10 -2.4403 0.1511
12 3 11 1.4833 -0.5366
12 3 12 -0.2938 -0.1676
12 3 13 0.2686 -0.4041
12 4 0 -0.9481 0.0862
12 4 1 1.7380 -0.0081
12 4 2 0.9018 -0.1842
12 4 3 0.8017 0.1241
12 4 4 2.6915 0.1418
12 4 5 -0.0559 -0.2308
12 4 6 -1.0883 0.2658
12 4 7 -4.6811 -0.2739
12 4 8 -0.3609 -0.0697
12 4 9 -0.4576 0.2550
12 4 10 -0.7587 -0.0099
12 4 11 1.7338 0.0713
12 4 12 -0.1203 0.7602
12 4 13 0.4771 0.6110
12 5 0 -0.1549 0.1768
12 5 1 1.8914 0.0662
12 5 2 -0.8052 -0.0480
12 5 3 -0.9383 0.0660
12 5 4 0.5724 -0.0183
12 5 5 -1.1016 -0.0837
12 5 6 0.3542 0.3461
12 5 7 -0.6895 -0.2313
12 5 8 3.3139 0.2433
12 5 9 0.4137 -0.1647
12 5 10 0.8718 0.1134
12 5 11 1.3566 -0.0581
12 5 12 -0.1483 -0.1773
12 5 13 0.2206 -0.5207
12 6 0 -0.1608 -0.4765
12 6 1 -0.0526 -0.0196
12 6 2 -2.3234 -0.0746
12 6 3 -1.8319 -0.2516
12 6 4 -0.1177 0.0079
12 6 5 -0.2691 0.0936
12 6 6 0.8779 0.0441
12 6 7 -0.6769 0.2159
12 6 8 1.3200 -0.3320
12 6 9 -0.7077 -0.1035
12 6 10 1.4046 0.3007
12 6 11 0.6379 -1.0676
12 6 12 -0.5440 -0.2942
12 6 13 -0.3260 -0.0120
12 7 0 -0.3797 -0.3307
12 7 1 -0.3048 0.4376
12 7 2 -0.7129 0.0181
12 7 3 -0.4999 0.2073
12 7 4 1.6643 -0.0156
12 7 5 0.6594 0.2966
12 7 6 -0.0622 0.0782
12 7 7 -1.5306 0.0845
12 7 8 -0.2931 -0.5080
12 7 9 -0.7183 0.5442
12 7 10 0.6680 0.0836
12 7 11 -1.0172 -0.0769
12 7 12 -1.2766 1.3441
12 7 13 -0.0153 0.5783
12 8 0 0.1161 0.2190
12 8 1 -0.5166 -0.3384
12 8 2 -0.1778 -0.1569
12 8 3 -0.1228 0.2353
12 8 4 2.4773 -0.6640
12 8 5 0.1472 0.4620
12 8 6 0.1595 -0.3669
12 8 7 -0.4175 -0.3700
12 8 8 0.1403 0.3355
12 8 9 0.3252 0.1675
12 8 10 0.5439 0.6345
12 8 11 -0.9953 1.0396
12 8 12 -0.2949 -0.0056
12 8 13 0.8872 -0.9372
12 9 0 -0.3512 0.2772
12 9 1 -0.7583 -0.3914
12 9 2 0.1373 0.5217
12 9 3 -0.6351 0.1433
12 9 4 0.9363 0.0737
12 9 5 -1.0348 0.1896
12 9 6 -0.1220 -0.1817
12 9 7 -0.3450 0.0723
12 9 8 0.2067 0.1984
12 9 9 0.9187 -0.9653
12 9 10 0.3699 1.1047
12 9 11 -0.5460 -0.6295
12 9 12 0.5187 -1.6078
12 10 0 -1.1236 0.9496
12 10 1 -0.1852 1.5802
12 10 2 0.3860 -0.4331
12 10 3 -1.2911 -0.1006
12 10 4 1.0782 0.6875
12 10 5 0.5324 -1.3403
12 10 6 -0.4037 1.4119
12 10 7 -0.1646 -0.4884
12 10 8 -0.3691 -0.6380
12 10 9 -0.1621 -0.2224
12 10 10 -0.6604 0.9133
12 10 11 -0.0294 -1.6795
12 11 1 -0.1426 2.0089
12 11 2 0.2420 -2.7438
12 11 3 -0.6141 1.1715
12 11 4 2.7528 0.4199
12 11 5 0.7044 -1.5141
12 11 6 -1.7159 2.4039
12 11 7 0.3862 -2.1253
12 11 8 -0.4451 0.4882
12 11 9 0.2056 1.2466
13 -9 0 -0.0624 0.2211
13 -8 0 -0.3187 -0.1192
13 -8 1 0.1899 0.2128
13 -8 2 -0.2515 0.4049
13 -7 0 1.0722 -0.2109
13 -7 1 -0.1398 -0.3678
13 -7 2 -0.2423 -0.2008
13 -7 3 -0.5253 0.1490
13 -7 4 0.9058 -0.8870
13 -6 0 2.4074 -0.3593
13 -6 1 -0.6511 -0.1656
13 -6 2 0.8227 0.1308
13 -6 3 0.3134 -0.0545
13 -6 4 0.5732 -0.7044
13 -6 5 -1.1219 -0.3287
13 -6 6 -0.8363 0.6701
13 -5 0 0.2471 -0.0926
13 -5 1 -2.0489 0.2442
13 -5 2 1.0236 0.1408
13 -5 3 0.1111 -0.2434
13 -5 4 -0.6964 -0.4889
13 -5 5 -0.1550 -0.0617
13 -5 6 1.5886 0.2928
13 -5 7 -0.1299 -0.2374
13 -4 0 -1.6561 -0.2002
13 -4 1 -1.4929 -0.0707
13 -4 2 1.2842 0.0180
13 -4 3 -0.1742 -0.2894
13 -4 4 -0.6390 -0.1732
13 -4 5 1.9957 0.3720
13 -4 6 1.0887 0.3954
13 -4 7 -2.2123 0.3248
13 -4 8 0.1206 0.0292
13 -3 0 -1.5465 0.0582
13 -3 1 0.0081 0.0681
13 -3 2 0.2495 0.2539
13 -3 3 -0.8368 -0.1849
13 -3 4 -0.4467 -0.0419
13 -3 5 1.2213 0.2479
13 -3 6 -1.4370 0.1542
13 -3 7 -1.4838 -0.0949
13 -3 8 2.6111 -0.3645
13 -3 9 1.3089 -0.2073
13 -2 0 -0.5349 -0.1113
13 -2 1 0.4520 -0.1149
13 -2 2 0.2903 0.0503
13 -2 3 1.0481 0.0125
13 -2 4 0.8474 0.0003
13 -2 5 -0.2984 0.1388
13 -2 6 -2.1336 -0.0038
13 -2 7 -0.1901 -0.4812
13 -2 8 0.8892 -0.2730
13 -2 9 -1.1923 -0.4779
13 -2 10 -0.6575 -1.2843
13 -1 0 1.5440 0.1150
13 -1 1 0.6143 0.0747
13 -1 2 1.8543 0.0740
13 -1 3 1.0565 0.0560
13 -1 4 -0.4050 -0.1439
13 -1 5 -2.1897 0.0988
13 -1 6 -1.0673 0.1820
13 -1 7 0.4782 -0.0161
13 -1 8 -0.9036 0.2436
13 -1 9 -0.6773 -0.0720
13 -1 10 -0.6905 -0.1129
13 0 0 1.2530 0.1482
13 0 1 -0.9190 0.0333
13 0 2 0.6061 -0.0444
13 0 3 -2.1581 -0.0503
13 0 4 -0.9844 -0.1539
13 0 5 -1.3568 -0.0926
13 0 6 1.7133 0.0414
13 0 7 1.1755 -0.1679
13 0 8 0.1205 0.0478
13 0 9 1.4795 0.2146
13 0 10 -1.0787 0.4115
13 0 11 -0.2746 0.9890
13 1 0 -0.4540 0.0067
13 1 1 -2.2277 0.0070
13 1 2 -0.2600 -0.0149
13 1 3 -1.2803 0.1280
13 1 4 1.7940 0.0399
13 1 5 0.4041 0.1635
13 1 6 2.3938 0.1385
13 1 7 -0.9171 -0.0493
13 1 8 0.2767 0.0227
13 1 9 0.9731 -0.1233
13 1 10 -1.0813 -0.2809
13 1 11 2.0756 -0.5224
13 2 0 -0.4777 0.2562
13 2 1 -0.3479 -0.0815
13 2 2 1.7070 -0.2101
13 2 3 0.9096 -0.1596
13 2 4 1.6582 -0.1767
13 2 5 -0.9623 0.0469
13 2 6 -0.4528 -0.1348
13 2 7 -4.2826 0.1215
13 2 8 1.1309 0.0096
13 2 9 0.2781 0.1024
13 2 10 -0.4034 0.1057
13 2 11 1.8752 -0.1881
13 3 0 0.8759 0.0765
13 3 1 1.9310 -0.0868
13 3 2 1.1801 -0.0128
13 3 3 -0.4077 0.1365
13 3 4 0.1885 0.0612
13 3 5 -1.4998 -0.0432
13 3 6 -0.9150 -0.0228
13 3 7 -2.1364 -0.0403
13 3 8 5.6563 -0.1456
13 3 9 0.1894 0.2680
13 3 10 -0.2501 0.0150
13 3 11 0.5956 0.2032
13 3 12 -0.5752 1.1240
13 4 0 1.0441 0.3334
13 4 1 0.8848 0.0779
13 4 2 -1.9395 -0.1103
13 4 3 -0.4938 0.0279
13 4 4 1.2231 -0.0139
13 4 5 -0.6405 0.1537
13 4 6 0.8199 0.3109
13 4 7 1.3807 -0.1373
13 4 8 5.9014 0.2316
13 4 9 -2.8103 -0.0981
13 4 10 -0.4326 -0.5901
13 4 11 0.0265 -0.6231
13 4 12 -0.2951 -0.4694
13 5 0 0.2149 -0.1069
13 5 1 0.3619 0.0622
13 5 2 -1.4108 -0.3195
13 5 3 1.7604 -0.1765
13 5 4 0.5216 0.1621
13 5 5 -2.3258 0.0913
13 5 6 -0.3926 -0.1053
13 5 7 -0.2600 0.1715
13 5 8 0.7998 0.3272
13 5 9 -4.0942 -0.1750
13 5 10 0.5432 0.1308
13 5 11 -0.6083 -0.2482
13 5 12 -0.5304 0.7722
13 6 0 0.6093 -0.1974
13 6 1 0.9002 0.6578
13 6 2 0.0203 -0.2310
13 6 3 1.7435 0.1518
13 6 4 -0.4942 0.3783
13 6 5 -1.8770 -0.1559
13 6 6 0.1374 0.0823
13 6 7 -0.0377 0.4895
13 6 8 0.1647 -0.4981
13 6 9 -1.2011 0.1726
13 6 10 0.4015 0.6505
13 6 11 -1.1471 0.1963
13 7 0 0.0439 -0.0144
13 7 1 -0.2248 -0.2840
13 7 2 -0.1840 -0.5474
13 7 3 0.6293 0.0473
13 7 4 0.2572 -0.3102
13 7 5 -1.0318 0.1058
13 7 6 1.0219 0.1941
13 7 7 1.5727 -0.3569
13 7 8 1.5794 -0.9386
13 7 9 0.1857 0.3266
13 7 10 -0.0891 -0.0943
13 7 11 0.1414 -0.8815
13 8 0 -1.1603 0.7282
13 8 1 0.4623 -0.7327
13 8 2 0.3797 0.7105
13 8 3 -0.1113 -0.0410
13 8 4 -0.2388 -0.1318
13 8 5 -2.3536 0.6244
13 8 6 0.7452 -0.4280
13 8 7 1.3666 -0.7785
13 8 8 0.3283 -0.3929
13 8 9 -1.3559 0.0452
13 8 10 -0.3337 -0.4363
13 9 0 -1.1130 1.4714
13 9 1 1.3957 -0.4521
13 9 2 0.0944 0.1222
13 9 3 -0.2628 -0.5780
13 9 4 0.3687 0.3751
13 9 5 -1.0961 -0.2891
13 9 6 1.1108 0.0285
13 9 7 0.3022 -0.4096
13 9 8 -1.4833 0.3089
13 9 9 -1.9093 0.5339
13 10 2 -0.0110 -1.7508
13 10 3 -0.0453 1.0350
13 10 4 0.5952 0.0675
13 10 5 -1.0097 -0.9895
13 10 6 -0.2741 1.5292
13 10 7 0.3093 -1.3025
13 10 8 -0.4221 1.1999
14 -7 0 0.9573 -0.1112
14 -7 1 -0.1054 0.9165
14 -6 0 -0.6090 0.3487
14 -6 1 -0.6687 0.6046
14 -6 2 -0.4346 -0.1325
14 -6 3 0.1019 -0.3314
14 -5 0 0.2254 -0.5523
14 -5 1 0.3258 0.0883
14 -5 2 0.3240 -0.1921
14 -5 3 0.0130 -0.2504
14 -5 4 -0.4940 0.3401
14 -4 0 -0.2060 -0.3113
14 -4 1 -0.0004 0.7078
14 -4 2 -0.2515 0.2844
14 -4 3 -0.7216 -0.0690
14 -4 4 -1.0200 0.3684
14 -4 5 0.2222 0.3234
14 -4 6 -0.1728 -0.9138
14 -3 0 -1.1739 -0.2643
14 -3 1 0.2221 0.3507
14 -3 2 0.3124 0.0474
14 -3 3 1.1506 0.0645
14 -3 4 0.3399 0.2009
14 -3 5 0.7586 0.0548
14 -3 6 -0.3978 -0.5357
14 -3 7 -0.3353 -0.5178
14 -2 0 -0.0976 -0.1019
14 -2 1 0.3887 -0.0583
14 -2 2 -0.0857 0.0687
14 -2 3 0.9741 -0.0439
14 -2 4 -0.8033 -0.1276
14 -2 5 -0.1264 0.2396
14 -2 6 0.3387 0.0409
14 -2 7 0.9830 0.0474
14 -1 0 0.5653 -0.0946
14 -1 1 -1.2466 -0.1088
14 -1 2 -1.2987 0.1557
14 -1 3 0.0619 -0.2523
14 -1 4 -1.3717 -0.1971
14 -1 5 -0.3862 -0.1934
14 -1 6 1.4893 -0.3101
14 -1 7 1.2314 -0.1664
14 -1 8 0.3689 0.5684
14 0 0 0.4517 0.1129
14 0 1 -1.4016 0.0756
14 0 2 0.3033 0.1129
14 0 3 1.4358 0.0740
14 0 4 -0.4610 0.0871
14 0 5 -0.0919 -0.1551
14 0 6 1.6346 0.1054
14 0 7 -0.5576 -0.1603
14 0 8 -0.9171 -0.1381
14 0 9 -0.9300 -0.4119
14 1 0 1.1146 0.0624
14 1 1 -0.0875 -0.2178
14 1 2 1.1916 -0.1678
14 1 3 0.3407 -0.0508
14 1 4 -1.1189 -0.1344
14 1 5 0.2427 0.0770
14 1 6 0.9484 0.2412
14 1 7 -1.7021 0.0330
14 1 8 -0.4347 0.1194
14 1 9 -1.1556 0.3016
14 2 0 2.1364 -0.2910
14 2 1 -0.5292 0.1809
14 2 2 -0.2709 0.1732
14 2 3 -1.2633 0.0472
14 2 4 -0.0481 0.1642
14 2 5 1.1036 0.1163
14 2 6 0.3230 -0.0700
14 2 7 -0.5846 0.0226
14 2 8 1.6825 -0.0768
14 2 9 -1.1605 0.2537
14 3 0 0.6765 -0.0291
14 3 1 -1.3045 0.1868
14 3 2 -0.5638 -0.2571
14 3 3 0.0101 0.0039
14 3 4 1.3210 0.1880
14 3 5 -0.0024 -0.0837
14 3 6 -0.2710 0.0099
14 3 7 0.1429 -0.0771
14 3 8 0.9913 -0.1120
14 3 9 -2.8520 -0.0170
14 3 10 0.7218 -0.6408
14 4 0 -0.1353 -0.1201
14 4 1 -0.0668 -0.3679
14 4 2 -0.9196 -0.0779
14 4 3 0.3297 0.0114
14 4 4 -0.9026 -0.1087
14 4 5 -1.8217 -0.1434
14 4 6 -0.0150 -0.0939
14 4 7 -0.3475 -0.0671
14 4 8 -0.7525 0.1774
14 4 9 -2.3417 0.0669
14 4 10 1.8368 0.2209
14 5 0 0.5797 0.0691
14 5 1 -0.7728 0.1487
14 5 2 -2.0472 0.6254
14 5 3 0.7787 -0.3486
14 5 4 -1.0082 0.3088
14 5 5 0.8660 0.0768
14 5 6 2.1554 -0.0648
14 5 7 0.1068 -0.1725
14 5 8 -0.5193 -0.6753
14 5 9 -0.1701 -0.1831
14 6 0 0.3917 -0.3874
14 6 1 -1.1422 -0.0949
14 6 2 -0.2769 0.1692
14 6 3 1.6940 -0.8018
14 6 4 -0.0943 0.6617
14 6 5 1.6957 -0.1924
14 6 6 1.1081 -0.1546
14 6 7 -0.5432 -0.8120
14 6 8 -0.5452 -0.5863
14 6 9 0.5070 0.7913
14 7 0 0.9275 0.2392
14 7 1 0.5875 -0.1276
14 7 2 0.2531 1.0302
14 7 3 0.1012 -0.6731
14 7 4 -0.6243 0.6843
14 7 5 -0.0480 -0.2279
14 7 6 -0.3129 -0.4788
14 7 7 -0.9975 -0.4371
14 7 8 -1.2852 1.3656
14 8 1 -0.2568 -0.9305
14 8 2 -1.1575 1.2664
14 8 3 0.3666 -1.4252
14 8 4 0.5585 0.9620
14 8 5 0.3620 -0.1653
14 8 6 0.3693 -0.3911
14 8 7 -0.7973 0.9494
15 -4 0 -1.1393 -0.1424
15 -4 1 0.7278 0.3946
15 -4 2 1.8478 -0.7466
15 -3 0 0.3130 -0.0188
15 -3 1 0.2826 -0.1206
15 -3 2 0.2480 -0.4321
15 -3 3 -1.6648 -0.1217
15 -2 0 -0.2481 -0.1742
15 -2 1 -1.8159 -0.0238
15 -2 2 -0.7302 0.1802
15 -2 3 -0.7762 -0.2899
15 -2 4 -0.3745 -0.2767
15 -1 0 -1.3592 0.1348
15 -1 1 -0.7192 0.1347
15 -1 2 1.3494 0.1120
15 -1 3 1.7709 -0.0171
15 -1 4 0.0823 0.3310
15 -1 5 0.5506 0.0853
15 0 0 -0.6434 0.1422
15 0 1 0.9050 -0.3654
15 0 2 0.7866 -0.3154
15 0 3 0.9311 0.0293
15 0 4 -0.7095 -0.0445
15 0 5 0.9601 0.1407
15 0 6 -0.1526 0.6971
15 1 0 0.2090 -0.1238
15 1 1 -0.2204 0.1688
15 1 2 -0.1360 0.0382
15 1 3 0.2877 0.0380
15 1 4 -0.5337 -0.1458
15 1 5 0.0621 0.0861
15 1 6 -1.2284 -0.0917
15 2 0 -0.6156 -0.3010
15 2 1 -0.2177 0.3314
15 2 2 1.1209 -0.4046
15 2 3 0.0327 0.0689
15 2 4 -0.2489 0.2223
15 2 5 -0.6564 0.0037
15 2 6 -0.5246 -0.1245
15 3 0 0.0112 0.0579
15 3 1 0.6803 -0.0399
15 3 2 -0.3564 -0.1533
15 3 3 -1.0479 0.1576
15 3 4 -0.3141 0.0675
15 3 5 -0.3449 0.0674
15 3 6 0.0613 0.1300
15 4 0 0.6938 0.2139
15 4 1 -0.3129 -0.0694
15 4 2 -0.9014 0.7159
15 4 3 1.4002 -0.5416
15 4 4 0.3889 0.5242
15 4 5 0.7214 0.3244
15 4 6 0.0654 -0.2909
15 5 0 0.8259 -1.8457
15 5 1 0.1450 0.0991
15 5 2 1.3644 0.3273
15 5 3 2.0591 -1.2095
15 5 4 -1.2991 1.3402
15 5 5 0.5057 -0.5905
0 0 0 0.0 0.0
;
_shelx_fab_checksum              66571
_olex2_submission_special_instructions 'No special instructions were received'
####################################################################### 
# 
# This file contains crystal structure data downloaded from the 
# Cambridge Structural Database (CSD) hosted by the Cambridge 
# Crystallographic Data Centre (CCDC).
# 
# Full information about CCDC data access policies and citation 
# guidelines are available at http://www.ccdc.cam.ac.uk/access/V1 
# 
# Audit and citation data items may have been added by the CCDC. 
# Please retain this information to preserve the provenance of 
# this file and to allow appropriate attribution of the data. 
# 
#######################################################################

data_peetwooneoncee_a
_database_code_depnum_ccdc_archive 'CCDC 2445902'
loop_
_audit_author_name
_audit_author_address
'Aaron Tondreau'
;Los Alamos National Laboratory
United States of America
;
_audit_update_record             
;
2025-04-22 deposited with the CCDC.	2025-11-12 downloaded from the CCDC.
;
_audit_creation_date             2025-04-22
_audit_creation_method           
;
Olex2 1.5
(compiled 2025.04.05 svn.rf049d14d for OlexSys, GUI svn.r7221)
;
_shelx_SHELXL_version_number     2019/3
_chemical_name_common            ?
_chemical_name_systematic        ?
_chemical_formula_moiety         'C60 H42 N9 O13 U3, C6 H15 N, C6 H16 N'
_chemical_formula_sum            'C72 H73 N11 O13 U3'
_chemical_formula_weight         2014.50
_chemical_melting_point          ?
loop_
_atom_type_symbol
_atom_type_description
_atom_type_scat_dispersion_real
_atom_type_scat_dispersion_imag
_atom_type_scat_source
C C 0.0033 0.0016 'International Tables Vol C Tables 4.2.6.8 and 6.1.1.4'
H H 0.0000 0.0000 'International Tables Vol C Tables 4.2.6.8 and 6.1.1.4'
N N 0.0061 0.0033 'International Tables Vol C Tables 4.2.6.8 and 6.1.1.4'
O O 0.0106 0.0060 'International Tables Vol C Tables 4.2.6.8 and 6.1.1.4'
U U -9.6767 9.6646 'International Tables Vol C Tables 4.2.6.8 and 6.1.1.4'

_shelx_space_group_comment       
;
The symmetry employed for this shelxl refinement is uniquely defined
by the following loop, which should always be used as a source of
symmetry information in preference to the above space-group names.
They are only intended as comments.
;
_space_group_crystal_system      monoclinic
_space_group_IT_number           14
_space_group_name_H-M_alt        'P 1 21/c 1'
_space_group_name_Hall           '-P 2ybc'
loop_
_space_group_symop_operation_xyz
'x, y, z'
'-x, y+1/2, -z+1/2'
'-x, -y, -z'
'x, -y-1/2, z-1/2'

_cell_length_a                   16.4420(6)
_cell_length_b                   17.7005(6)
_cell_length_c                   26.7887(9)
_cell_angle_alpha                90
_cell_angle_beta                 91.5440(10)
_cell_angle_gamma                90
_cell_volume                     7793.5(5)
_cell_formula_units_Z            4
_cell_measurement_reflns_used    9992
_cell_measurement_temperature    100.00
_cell_measurement_theta_max      28.40
_cell_measurement_theta_min      2.25
_shelx_estimated_absorpt_T_max   0.366
_shelx_estimated_absorpt_T_min   0.303
_exptl_absorpt_coefficient_mu    6.283
_exptl_absorpt_correction_T_max  ?
_exptl_absorpt_correction_T_min  ?
_exptl_absorpt_correction_type   none
_exptl_absorpt_process_details   ?
_exptl_absorpt_special_details   ?
_exptl_crystal_colour            'clear dark orange'
_exptl_crystal_colour_lustre     clear
_exptl_crystal_colour_modifier   dark
_exptl_crystal_colour_primary    orange
_exptl_crystal_density_diffrn    1.717
_exptl_crystal_density_meas      ?
_exptl_crystal_density_method    ?
_exptl_crystal_description       plate
_exptl_crystal_F_000             3848
_exptl_crystal_size_max          0.25
_exptl_crystal_size_mid          0.2
_exptl_crystal_size_min          0.2
_exptl_transmission_factor_max   ?
_exptl_transmission_factor_min   ?
_diffrn_reflns_av_R_equivalents  0.0894
_diffrn_reflns_av_unetI/netI     0.1026
_diffrn_reflns_Laue_measured_fraction_full 0.997
_diffrn_reflns_Laue_measured_fraction_max 0.995
_diffrn_reflns_limit_h_max       20
_diffrn_reflns_limit_h_min       -22
_diffrn_reflns_limit_k_max       23
_diffrn_reflns_limit_k_min       -23
_diffrn_reflns_limit_l_max       35
_diffrn_reflns_limit_l_min       -34
_diffrn_reflns_number            64779
_diffrn_reflns_point_group_measured_fraction_full 0.997
_diffrn_reflns_point_group_measured_fraction_max 0.995
_diffrn_reflns_theta_full        25.242
_diffrn_reflns_theta_max         28.498
_diffrn_reflns_theta_min         1.907
_diffrn_ambient_temperature      100.00
_diffrn_detector_area_resol_mean ?
_diffrn_measured_fraction_theta_full 0.997
_diffrn_measured_fraction_theta_max 0.995
_diffrn_measurement_device_type  'Bruker APEX-II CCD'
_diffrn_measurement_method       '\f and \w scans'
_diffrn_radiation_type           MoK\a
_diffrn_radiation_wavelength     0.71073
_diffrn_source                   ?
_diffrn_standards_number         0
_reflns_Friedel_coverage         0.000
_reflns_Friedel_fraction_full    .
_reflns_Friedel_fraction_max     .
_reflns_number_gt                12714
_reflns_number_total             19664
_reflns_special_details          
;
 Reflections were merged by SHELXL according to the crystal
 class for the calculation of statistics and refinement.
 
 Structure factors included contributions from the .fab file.
 
 _reflns_Friedel_fraction is defined as the number of unique
 Friedel pairs measured divided by the number that would be
 possible theoretically, ignoring centric projections and
 systematic absences.
;
_reflns_threshold_expression     'I > 2\s(I)'
_computing_cell_refinement       ?
_computing_data_collection       ?
_computing_data_reduction        ?
_computing_molecular_graphics    'Olex2 1.5 (Dolomanov et al., 2009)'
_computing_publication_material  'Olex2 1.5 (Dolomanov et al., 2009)'
_computing_structure_refinement  'SHELXL 2019/3 (Sheldrick, 2015)'
_computing_structure_solution    'SHELXT 2018/2 (Sheldrick, 2018)'
_refine_diff_density_max         2.911
_refine_diff_density_min         -2.650
_refine_diff_density_rms         0.206
_refine_ls_extinction_coef       .
_refine_ls_extinction_method     none
_refine_ls_goodness_of_fit_ref   1.023
_refine_ls_hydrogen_treatment    constr
_refine_ls_matrix_type           full
_refine_ls_number_parameters     898
_refine_ls_number_reflns         19664
_refine_ls_number_restraints     0
_refine_ls_R_factor_all          0.0987
_refine_ls_R_factor_gt           0.0525
_refine_ls_restrained_S_all      1.023
_refine_ls_shift/su_max          0.001
_refine_ls_shift/su_mean         0.000
_refine_ls_structure_factor_coef Fsqd
_refine_ls_weighting_details     
'w=1/[\s^2^(Fo^2^)+(0.0466P)^2^] where P=(Fo^2^+2Fc^2^)/3'
_refine_ls_weighting_scheme      calc
_refine_ls_wR_factor_gt          0.1027
_refine_ls_wR_factor_ref         0.1149
_refine_special_details          ?
_olex2_refinement_description    
;
1. Fixed Uiso
 At 1.2 times of:
  All C(H) groups, All C(H,H) groups, All N(H) groups
 At 1.5 times of:
  All C(H,H,H) groups
2.a Ternary CH refined with riding coordinates:
 N00N(H00N)
2.b Secondary CH2 refined with riding coordinates:
 C010(H01B,H01E), C017(H01G,H01J), C01U(H01W,H01), C023(H02X,H02Y), C026(H02,
 HB), C02F(H02S,H02T)
2.c Aromatic/amide H refined with riding coordinates:
 N00K(H00K), C4(H4), N00U(H00U), N00X(H00X), C00Z(H00Z), C012(H012),
 C019(H019), C01A(H01A), C01C(H01C), C01D(H01D), C01F(H01F), C01H(H01H),
 C01I(H01I), C01K(H01K), C01M(H01M), C01P(H01P), C01Q(H01Q), C01S(H01S),
 C01T(H01T), C01X(H01X), C01Y(H01Y), C01Z(H01Z), C020(H020), C022(H022),
 C024(H024), C028(H028), C029(H029), C02A(H02A), C02B(H02B), C02D(H02D),
 C02E(H02E), C02G(H02G), C02H(H02H), C02I(H02I), C02J(H02J), C02L(H02L),
 C02M(H02M), C02N(H02N), C02O(H02O), C02P(H02P), C02Q(H02Q), C02R(H02R)
2.d Idealised Me refined as rotating group:
 C01E(H01R,H01U,H01V), C01G(H01L,H01N,H01O), C025(H02Z,H,HA), C027(H1,HC,HD),
 C02C(H02C,H02F,H02K), C02K(H02U,H02V,H02W)
;
_atom_sites_solution_hydrogens   geom
_atom_sites_solution_primary     ?
_atom_sites_solution_secondary   ?
loop_
_atom_site_label
_atom_site_type_symbol
_atom_site_fract_x
_atom_site_fract_y
_atom_site_fract_z
_atom_site_U_iso_or_equiv
_atom_site_adp_type
_atom_site_occupancy
_atom_site_site_symmetry_order
_atom_site_calc_flag
_atom_site_refinement_flags_posn
_atom_site_refinement_flags_adp
_atom_site_refinement_flags_occupancy
_atom_site_disorder_assembly
_atom_site_disorder_group
U001 U 0.45199(2) 0.36238(2) 0.41149(2) 0.02076(7) Uani 1 1 d . . . . .
U002 U 0.43769(2) 0.47716(2) 0.29312(2) 0.02163(7) Uani 1 1 d . . . . .
U003 U 0.25031(2) 0.38331(2) 0.34175(2) 0.02525(8) Uani 1 1 d . . . . .
O004 O 0.4384(3) 0.3832(3) 0.26924(18) 0.0255(12) Uani 1 1 d . . . . .
O1 O 0.3740(3) 0.4333(3) 0.36111(17) 0.0223(11) Uani 1 1 d . . . . .
O006 O 0.4653(3) 0.2985(3) 0.36114(17) 0.0260(12) Uani 1 1 d . . . . .
O2 O 0.2908(3) 0.4774(3) 0.27910(18) 0.0265(12) Uani 1 1 d . . . . .
O008 O 0.4424(3) 0.5741(3) 0.31383(17) 0.0242(12) Uani 1 1 d . . . . .
O009 O 0.2996(3) 0.3104(3) 0.30869(18) 0.0265(12) Uani 1 1 d . . . . .
O00A O 0.5369(3) 0.4453(3) 0.36093(18) 0.0244(12) Uani 1 1 d . . . . .
O00B O 0.4425(3) 0.4221(3) 0.46536(18) 0.0289(13) Uani 1 1 d . . . . .
O00C O 0.3102(3) 0.3247(3) 0.41734(17) 0.0219(11) Uani 1 1 d . . . . .
O00D O 0.1958(3) 0.4548(3) 0.3737(2) 0.0331(13) Uani 1 1 d . . . . .
O00E O 0.4371(3) 0.5110(3) 0.21303(18) 0.0298(13) Uani 1 1 d . . . . .
O00F O 0.5752(3) 0.3247(3) 0.44719(18) 0.0271(12) Uani 1 1 d . . . . .
O00G O 0.1478(3) 0.2990(3) 0.3512(2) 0.0387(15) Uani 1 1 d . . . . .
N00H N 0.4307(4) 0.2215(3) 0.2600(2) 0.0303(15) Uani 1 1 d . . . . .
N3 N 0.4398(4) 0.2320(3) 0.4519(2) 0.0248(14) Uani 1 1 d . . . . .
N4 N 0.5807(4) 0.4759(3) 0.2594(2) 0.0262(15) Uani 1 1 d . . . . .
N00K N 0.4689(4) 0.1083(4) 0.4475(2) 0.0300(16) Uani 1 1 d . . . . .
H00K H 0.494997 0.065452 0.443152 0.036 Uiso 1 1 calc R U . . .
N00L N 0.3894(4) 0.1182(3) 0.4608(2) 0.0244(14) Uani 1 1 d . . . . .
N00M N 0.1582(4) 0.3779(4) 0.2644(2) 0.0305(16) Uani 1 1 d . . . . .
N00N N 0.3686(5) 0.6395(4) 0.4562(3) 0.046(2) Uani 1 1 d . . . . .
H00N H 0.383675 0.647657 0.492251 0.055 Uiso 1 1 calc R U . . .
C2 C 0.2401(5) 0.5292(4) 0.2579(3) 0.0294(18) Uani 1 1 d . . . . .
N00P N 0.7077(4) 0.4406(4) 0.2561(3) 0.0332(17) Uani 1 1 d . . . . .
C4 C 0.6190(5) 0.5113(4) 0.4213(3) 0.0310(19) Uani 1 1 d . . . . .
H4 H 0.581975 0.499606 0.446799 0.037 Uiso 1 1 calc R U . . .
C00R C 0.6040(5) 0.4844(4) 0.3727(3) 0.0295(19) Uani 1 1 d . . . . .
C00S C 0.5973(5) 0.4484(4) 0.2126(3) 0.0272(18) Uani 1 1 d . . . . .
C1 C 0.2705(4) 0.2951(4) 0.4560(3) 0.0234(16) Uani 1 1 d . . . . .
N00U N 0.1043(4) 0.3175(4) 0.1984(3) 0.0425(19) Uani 1 1 d . . . . .
H00U H 0.082877 0.282151 0.179090 0.051 Uiso 1 1 calc R U . . .
C3 C 0.6630(5) 0.4991(4) 0.3360(3) 0.0266(17) Uani 1 1 d . . . . .
N2 N 0.1183(4) 0.3907(4) 0.1865(3) 0.0385(18) Uani 1 1 d . . . . .
N00X N 0.6749(4) 0.4248(4) 0.2099(2) 0.0360(17) Uani 1 1 d . . . . .
H00X H 0.698871 0.404004 0.184324 0.043 Uiso 1 1 calc R U . . .
C00Y C 0.6508(5) 0.4705(4) 0.2855(3) 0.0294(18) Uani 1 1 d . . . . .
C00Z C 0.1996(5) 0.3293(4) 0.4732(3) 0.0303(19) Uani 1 1 d . . . . .
H00Z H 0.179923 0.373909 0.457243 0.036 Uiso 1 1 calc R U . . .
C010 C 0.4456(6) 0.6199(5) 0.4309(3) 0.045(2) Uani 1 1 d . . . . .
H01B H 0.431708 0.601850 0.396771 0.054 Uiso 1 1 calc R U . . .
H01E H 0.472035 0.577522 0.449239 0.054 Uiso 1 1 calc R U . . .
C011 C 0.3726(5) 0.1933(4) 0.4642(3) 0.0249(17) Uani 1 1 d . . . . .
C012 C 0.2583(5) 0.6064(4) 0.2609(3) 0.0323(19) Uani 1 1 d . . . . .
H012 H 0.307100 0.621928 0.277726 0.039 Uiso 1 1 calc R U . . .
C013 C 0.1516(5) 0.4264(5) 0.2276(3) 0.034(2) Uani 1 1 d . . . . .
C014 C 0.1334(5) 0.2373(5) 0.3237(4) 0.042(2) Uani 1 1 d . . . . .
C015 C 0.4973(5) 0.1779(4) 0.4429(3) 0.0238(17) Uani 1 1 d . . . . .
C016 C 0.1699(5) 0.5057(5) 0.2310(3) 0.0321(19) Uani 1 1 d . . . . .
C017 C 0.3119(6) 0.5732(5) 0.4546(4) 0.053(3) Uani 1 1 d . . . . .
H01G H 0.298817 0.560944 0.419215 0.063 Uiso 1 1 calc R U . . .
H01J H 0.340337 0.529062 0.469527 0.063 Uiso 1 1 calc R U . . .
C018 C 0.4591(5) 0.4685(4) 0.1747(3) 0.0299(19) Uani 1 1 d . . . . .
C019 C 0.7312(5) 0.5441(5) 0.3473(3) 0.040(2) Uani 1 1 d . . . . .
H019 H 0.769098 0.555601 0.322277 0.048 Uiso 1 1 calc R U . . .
C01A C 0.3604(5) -0.0121(4) 0.4851(3) 0.0310(19) Uani 1 1 d . . . . .
H01A H 0.409883 -0.013446 0.504159 0.037 Uiso 1 1 calc R U . . .
C01B C 0.5386(5) 0.4397(4) 0.1714(3) 0.0316(19) Uani 1 1 d . . . . .
C01C C 0.1581(5) 0.3000(5) 0.5124(3) 0.036(2) Uani 1 1 d . . . . .
H01C H 0.111569 0.325636 0.524123 0.044 Uiso 1 1 calc R U . . .
C01D C 0.6866(6) 0.5543(5) 0.4325(4) 0.044(2) Uani 1 1 d . . . . .
H01D H 0.695333 0.572243 0.465632 0.053 Uiso 1 1 calc R U . . .
C01E C 0.3729(6) 0.1372(4) 0.3261(3) 0.038(2) Uani 1 1 d . . . . .
H01R H 0.327284 0.122221 0.303953 0.057 Uiso 1 1 calc R U . . .
H01U H 0.356718 0.180415 0.346441 0.057 Uiso 1 1 calc R U . . .
H01V H 0.388003 0.094812 0.348002 0.057 Uiso 1 1 calc R U . . .
C01F C 0.4283(6) 0.4117(5) 0.0946(3) 0.040(2) Uani 1 1 d . . . . .
H01F H 0.389219 0.399723 0.069064 0.049 Uiso 1 1 calc R U . . .
C01G C 0.5070(6) 0.6848(5) 0.4273(3) 0.047(3) Uani 1 1 d . . . . .
H01L H 0.484754 0.723894 0.404888 0.070 Uiso 1 1 calc R U . . .
H01N H 0.557960 0.665516 0.414069 0.070 Uiso 1 1 calc R U . . .
H01O H 0.517382 0.706386 0.460511 0.070 Uiso 1 1 calc R U . . .
C01H C 0.2523(5) 0.1985(5) 0.5181(3) 0.038(2) Uani 1 1 d . . . . .
H01H H 0.269825 0.152678 0.533387 0.046 Uiso 1 1 calc R U . . .
C01I C 0.2383(6) -0.0731(5) 0.4534(3) 0.040(2) Uani 1 1 d . . . . .
H01I H 0.204134 -0.116384 0.451531 0.048 Uiso 1 1 calc R U . . .
C01J C 0.6130(5) 0.2652(4) 0.4272(3) 0.0236(17) Uani 1 1 d . . . . .
C01K C 0.1834(5) 0.2333(5) 0.5351(3) 0.038(2) Uani 1 1 d . . . . .
H01K H 0.153951 0.212178 0.561730 0.045 Uiso 1 1 calc R U . . .
C01L C 0.1297(5) 0.3108(5) 0.2455(3) 0.037(2) Uani 1 1 d . . . . .
C01M C 0.1176(6) 0.5607(5) 0.2101(3) 0.043(2) Uani 1 1 d . . . . .
H01M H 0.069617 0.545509 0.192355 0.051 Uiso 1 1 calc R U . . .
C01N C 0.5784(5) 0.1936(4) 0.4243(3) 0.0239(17) Uani 1 1 d . . . . .
C01O C 0.3356(5) 0.0536(4) 0.4601(3) 0.0277(18) Uani 1 1 d . . . . .
C01P C 0.7427(6) 0.5722(6) 0.3960(4) 0.054(3) Uani 1 1 d . . . . .
H01P H 0.788422 0.603060 0.404134 0.064 Uiso 1 1 calc R U . . .
C01Q C 0.4043(6) 0.4524(5) 0.1361(3) 0.037(2) Uani 1 1 d . . . . .
H01Q H 0.349616 0.469271 0.137908 0.044 Uiso 1 1 calc R U . . .
C01R C 0.2975(5) 0.2283(4) 0.4792(3) 0.0297(18) Uani 1 1 d . . . . .
C01S C 0.2657(5) 0.0545(5) 0.4317(3) 0.036(2) Uani 1 1 d . . . . .
H01S H 0.250760 0.098889 0.413822 0.043 Uiso 1 1 calc R U . . .
C01T C 0.1257(6) 0.1672(6) 0.3480(4) 0.051(3) Uani 1 1 d . . . . .
H01T H 0.131775 0.164527 0.383332 0.061 Uiso 1 1 calc R U . . .
C01U C 0.5021(7) 0.2410(5) 0.2296(4) 0.065(3) Uani 1 1 d . . . . .
H01W H 0.489354 0.286395 0.209288 0.078 Uiso 1 1 calc R U . . .
H01 H 0.513503 0.198831 0.206598 0.078 Uiso 1 1 calc R U . . .
C01V C 0.1049(6) 0.4158(5) 0.1359(3) 0.039(2) Uani 1 1 d . . . . .
C01W C 0.7874(5) 0.4131(5) 0.2682(3) 0.039(2) Uani 1 1 d . . . . .
C01X C 0.1355(6) 0.6373(5) 0.2152(4) 0.049(3) Uani 1 1 d . . . . .
H01X H 0.098955 0.674020 0.201747 0.058 Uiso 1 1 calc R U . . .
C01Y C 0.6913(5) 0.2755(5) 0.4074(3) 0.036(2) Uani 1 1 d . . . . .
H01Y H 0.716634 0.323590 0.410073 0.043 Uiso 1 1 calc R U . . .
C01Z C 0.2076(6) 0.6603(5) 0.2402(4) 0.046(3) Uani 1 1 d . . . . .
H01Z H 0.221073 0.712394 0.242763 0.056 Uiso 1 1 calc R U . . .
C020 C 0.2172(6) -0.0074(5) 0.4288(3) 0.045(2) Uani 1 1 d . . . . .
H020 H 0.167923 -0.005352 0.409504 0.054 Uiso 1 1 calc R U . . .
C021 C 0.1278(5) 0.2389(5) 0.2716(3) 0.034(2) Uani 1 1 d . . . . .
C022 C 0.3116(6) -0.0744(5) 0.4814(3) 0.036(2) Uani 1 1 d . . . . .
H022 H 0.327693 -0.119548 0.498088 0.044 Uiso 1 1 calc R U . . .
C023 C 0.4460(6) 0.1593(5) 0.2946(3) 0.049(3) Uani 1 1 d . . . . .
H02X H 0.491847 0.173377 0.317493 0.059 Uiso 1 1 calc R U . . .
H02Y H 0.463050 0.114579 0.275373 0.059 Uiso 1 1 calc R U . . .
C024 C 0.5610(6) 0.4011(5) 0.1278(3) 0.038(2) Uani 1 1 d . . . . .
H024 H 0.615099 0.383209 0.124735 0.046 Uiso 1 1 calc R U . . .
C025 C 0.3372(6) 0.2695(5) 0.1894(3) 0.048(3) Uani 1 1 d . . . . .
H02Z H 0.381672 0.277436 0.166336 0.072 Uiso 1 1 calc R U . . .
H H 0.328047 0.316076 0.208279 0.072 Uiso 1 1 calc R U . . .
HA H 0.287521 0.256067 0.170484 0.072 Uiso 1 1 calc R U . . .
C026 C 0.3596(7) 0.2061(6) 0.2253(4) 0.060(3) Uani 1 1 d . . . . .
H02 H 0.311711 0.194728 0.245609 0.072 Uiso 1 1 calc R U . . .
HB H 0.371716 0.160390 0.205607 0.072 Uiso 1 1 calc R U . . .
C027 C 0.5802(5) 0.2569(5) 0.2642(4) 0.045(2) Uani 1 1 d . . . . .
H1 H 0.624054 0.276604 0.243792 0.068 Uiso 1 1 calc R U . . .
HC H 0.598032 0.209818 0.280328 0.068 Uiso 1 1 calc R U . . .
HD H 0.566866 0.294132 0.289787 0.068 Uiso 1 1 calc R U . . .
C028 C 0.6211(6) 0.1358(5) 0.4002(3) 0.036(2) Uani 1 1 d . . . . .
H028 H 0.596993 0.087076 0.397898 0.043 Uiso 1 1 calc R U . . .
C029 C 0.7313(6) 0.2174(5) 0.3845(4) 0.045(2) Uani 1 1 d . . . . .
H029 H 0.783767 0.225744 0.371512 0.054 Uiso 1 1 calc R U . . .
C02A C 0.5050(7) 0.3892(5) 0.0899(4) 0.050(3) Uani 1 1 d . . . . .
H02A H 0.520931 0.364886 0.060124 0.060 Uiso 1 1 calc R U . . .
C02B C 0.1528(7) 0.4776(6) 0.0635(4) 0.054(3) Uani 1 1 d . . . . .
H02B H 0.193775 0.505427 0.047219 0.065 Uiso 1 1 calc R U . . .
C02C C 0.3093(8) 0.7102(6) 0.3823(4) 0.075(4) Uani 1 1 d . . . . .
H02C H 0.358394 0.701193 0.363225 0.113 Uiso 1 1 calc R U . . .
H02F H 0.285157 0.758705 0.372291 0.113 Uiso 1 1 calc R U . . .
H02K H 0.269979 0.669553 0.375511 0.113 Uiso 1 1 calc R U . . .
C02D C 0.1644(6) 0.4550(5) 0.1125(4) 0.047(2) Uani 1 1 d . . . . .
H02D H 0.213851 0.466772 0.129926 0.056 Uiso 1 1 calc R U . . .
C02E C 0.1130(6) 0.1720(5) 0.2461(4) 0.051(3) Uani 1 1 d . . . . .
H02E H 0.108695 0.173230 0.210640 0.062 Uiso 1 1 calc R U . . .
C02F C 0.3314(6) 0.7119(5) 0.4380(3) 0.047(3) Uani 1 1 d . . . . .
H02S H 0.370197 0.753676 0.444618 0.056 Uiso 1 1 calc R U . . .
H02T H 0.281746 0.722208 0.456906 0.056 Uiso 1 1 calc R U . . .
C02G C 0.6951(5) 0.1463(5) 0.3802(4) 0.042(2) Uani 1 1 d . . . . .
H02G H 0.721700 0.106254 0.363627 0.050 Uiso 1 1 calc R U . . .
C02H C 0.8066(6) 0.3853(6) 0.3150(4) 0.057(3) Uani 1 1 d . . . . .
H02H H 0.765903 0.382502 0.339433 0.068 Uiso 1 1 calc R U . . .
C02I C 0.1095(7) 0.1030(6) 0.3213(4) 0.058(3) Uani 1 1 d . . . . .
H02I H 0.101732 0.056695 0.338402 0.070 Uiso 1 1 calc R U . . .
C02J C 0.0340(6) 0.3970(6) 0.1106(4) 0.055(3) Uani 1 1 d . . . . .
H02J H -0.006666 0.368225 0.126439 0.066 Uiso 1 1 calc R U . . .
C02K C 0.2343(6) 0.5848(6) 0.4810(4) 0.061(3) Uani 1 1 d . . . . .
H02U H 0.204198 0.626853 0.465476 0.091 Uiso 1 1 calc R U . . .
H02V H 0.246336 0.596535 0.516164 0.091 Uiso 1 1 calc R U . . .
H02W H 0.201441 0.538726 0.478666 0.091 Uiso 1 1 calc R U . . .
C02L C 0.0231(7) 0.4204(7) 0.0626(4) 0.067(3) Uani 1 1 d . . . . .
H02L H -0.026531 0.409222 0.045131 0.081 Uiso 1 1 calc R U . . .
C02M C 0.0822(7) 0.4597(7) 0.0390(4) 0.066(3) Uani 1 1 d . . . . .
H02M H 0.073911 0.474587 0.005170 0.079 Uiso 1 1 calc R U . . .
C02N C 0.1042(7) 0.1044(6) 0.2700(5) 0.067(3) Uani 1 1 d . . . . .
H02N H 0.094766 0.059250 0.251553 0.081 Uiso 1 1 calc R U . . .
C02O C 0.8443(7) 0.4091(7) 0.2311(4) 0.070(4) Uani 1 1 d . . . . .
H02O H 0.831665 0.424509 0.197768 0.084 Uiso 1 1 calc R U . . .
C02P C 0.9215(7) 0.3811(8) 0.2451(5) 0.092(5) Uani 1 1 d . . . . .
H02P H 0.961234 0.376433 0.220160 0.110 Uiso 1 1 calc R U . . .
C02Q C 0.8852(6) 0.3612(6) 0.3266(4) 0.064(3) Uani 1 1 d . . . . .
H02Q H 0.898709 0.344815 0.359543 0.077 Uiso 1 1 calc R U . . .
C02R C 0.9417(7) 0.3607(7) 0.2922(5) 0.076(4) Uani 1 1 d . . . . .
H02R H 0.995892 0.346044 0.300739 0.092 Uiso 1 1 calc R U . . .

loop_
_atom_site_aniso_label
_atom_site_aniso_U_11
_atom_site_aniso_U_22
_atom_site_aniso_U_33
_atom_site_aniso_U_23
_atom_site_aniso_U_13
_atom_site_aniso_U_12
U001 0.02962(17) 0.01456(12) 0.01804(14) 0.00113(10) -0.00063(12) 0.00167(11)
U002 0.03094(17) 0.01438(13) 0.01964(14) 0.00232(10) 0.00203(12) 0.00206(11)
U003 0.02773(17) 0.02434(15) 0.02374(16) 0.00631(11) 0.00165(12) 0.00449(12)
O004 0.040(3) 0.015(2) 0.021(3) 0.002(2) 0.006(2) -0.001(2)
O1 0.032(3) 0.014(2) 0.021(3) 0.002(2) 0.003(2) 0.002(2)
O006 0.037(3) 0.022(3) 0.019(3) 0.002(2) -0.002(2) 0.005(2)
O2 0.035(3) 0.023(3) 0.022(3) 0.008(2) -0.004(2) 0.007(2)
O008 0.043(3) 0.019(3) 0.011(2) -0.0023(19) 0.002(2) -0.003(2)
O009 0.025(3) 0.027(3) 0.027(3) 0.005(2) -0.002(2) -0.001(2)
O00A 0.030(3) 0.018(3) 0.026(3) 0.004(2) -0.001(2) 0.002(2)
O00B 0.047(4) 0.016(3) 0.024(3) -0.002(2) 0.003(3) 0.003(2)
O00C 0.025(3) 0.022(3) 0.019(3) 0.008(2) 0.005(2) 0.002(2)
O00D 0.028(3) 0.034(3) 0.038(3) 0.006(3) 0.007(3) 0.011(2)
O00E 0.049(4) 0.021(3) 0.019(3) 0.002(2) -0.003(3) 0.003(2)
O00F 0.029(3) 0.029(3) 0.023(3) -0.004(2) -0.002(2) 0.006(2)
O00G 0.029(3) 0.048(4) 0.039(4) 0.015(3) 0.000(3) -0.002(3)
N00H 0.038(4) 0.022(3) 0.031(4) -0.001(3) 0.004(3) 0.001(3)
N3 0.034(4) 0.025(3) 0.015(3) 0.002(3) -0.001(3) 0.006(3)
N4 0.037(4) 0.016(3) 0.026(3) 0.003(3) 0.007(3) -0.005(3)
N00K 0.030(4) 0.025(3) 0.035(4) 0.003(3) 0.003(3) 0.006(3)
N00L 0.035(4) 0.021(3) 0.018(3) 0.005(2) -0.003(3) 0.005(3)
N00M 0.020(4) 0.036(4) 0.035(4) 0.011(3) 0.000(3) 0.002(3)
N00N 0.076(6) 0.029(4) 0.031(4) -0.009(3) -0.019(4) 0.016(4)
C2 0.031(5) 0.033(4) 0.025(4) -0.001(3) 0.008(4) 0.008(4)
N00P 0.031(4) 0.030(4) 0.039(4) 0.011(3) 0.015(3) 0.005(3)
C4 0.034(5) 0.025(4) 0.033(5) -0.002(3) 0.000(4) 0.003(4)
C00R 0.035(5) 0.011(3) 0.042(5) 0.003(3) -0.008(4) -0.002(3)
C00S 0.039(5) 0.021(4) 0.022(4) 0.005(3) 0.011(4) -0.008(3)
C1 0.014(4) 0.034(4) 0.022(4) -0.001(3) 0.001(3) 0.002(3)
N00U 0.040(5) 0.041(4) 0.046(5) 0.003(4) -0.015(4) -0.007(4)
C3 0.029(5) 0.018(4) 0.032(4) 0.003(3) 0.001(4) -0.005(3)
N2 0.031(4) 0.043(4) 0.041(4) 0.001(4) -0.008(3) 0.000(3)
N00X 0.046(5) 0.042(4) 0.020(4) -0.001(3) 0.012(3) 0.009(4)
C00Y 0.036(5) 0.018(4) 0.034(5) 0.002(3) 0.008(4) -0.003(3)
C00Z 0.028(5) 0.027(4) 0.036(5) 0.011(3) 0.002(4) 0.002(3)
C010 0.061(7) 0.045(6) 0.028(5) -0.014(4) -0.002(4) 0.021(5)
C011 0.037(5) 0.022(4) 0.016(4) 0.006(3) 0.001(3) 0.002(3)
C012 0.039(5) 0.029(4) 0.029(5) 0.011(3) 0.002(4) 0.005(4)
C013 0.031(5) 0.041(5) 0.031(5) 0.005(4) 0.002(4) 0.003(4)
C014 0.030(5) 0.039(5) 0.058(6) 0.004(5) -0.010(5) -0.008(4)
C015 0.036(5) 0.019(4) 0.016(4) -0.002(3) -0.002(3) 0.007(3)
C016 0.024(5) 0.042(5) 0.029(4) 0.003(4) -0.001(4) 0.011(4)
C017 0.076(8) 0.034(5) 0.046(6) -0.009(4) -0.027(6) 0.015(5)
C018 0.045(5) 0.025(4) 0.019(4) 0.009(3) 0.003(4) 0.001(4)
C019 0.036(5) 0.037(5) 0.046(6) -0.001(4) 0.002(4) -0.004(4)
C01A 0.042(5) 0.025(4) 0.026(4) 0.002(3) 0.004(4) 0.001(4)
C01B 0.052(6) 0.025(4) 0.018(4) 0.003(3) 0.001(4) 0.000(4)
C01C 0.032(5) 0.043(5) 0.034(5) 0.008(4) 0.009(4) 0.001(4)
C01D 0.038(6) 0.040(5) 0.054(6) -0.006(5) -0.005(5) -0.005(4)
C01E 0.050(6) 0.024(4) 0.041(5) 0.002(4) -0.003(4) 0.002(4)
C01F 0.065(7) 0.030(5) 0.026(5) 0.001(4) -0.007(5) -0.010(4)
C01G 0.084(8) 0.034(5) 0.023(5) 0.005(4) 0.005(5) 0.014(5)
C01H 0.037(5) 0.024(4) 0.054(6) 0.016(4) 0.007(4) 0.002(4)
C01I 0.062(7) 0.033(5) 0.024(4) 0.005(4) -0.005(4) -0.016(4)
C01J 0.028(5) 0.028(4) 0.014(4) 0.002(3) -0.008(3) 0.010(3)
C01K 0.041(6) 0.045(5) 0.028(5) 0.009(4) 0.007(4) -0.003(4)
C01L 0.031(5) 0.036(5) 0.043(5) 0.011(4) 0.002(4) -0.003(4)
C01M 0.044(6) 0.058(6) 0.026(5) 0.007(4) -0.001(4) 0.014(5)
C01N 0.029(5) 0.019(4) 0.023(4) 0.003(3) -0.006(3) -0.005(3)
C01O 0.041(5) 0.023(4) 0.019(4) 0.000(3) 0.005(4) 0.001(3)
C01P 0.031(6) 0.054(6) 0.075(8) 0.003(6) -0.008(5) -0.016(5)
C01Q 0.058(6) 0.033(5) 0.018(4) 0.007(3) -0.005(4) -0.006(4)
C01R 0.030(5) 0.021(4) 0.038(5) 0.007(3) 0.001(4) -0.001(3)
C01S 0.053(6) 0.038(5) 0.017(4) 0.008(3) -0.005(4) -0.004(4)
C01T 0.038(6) 0.064(7) 0.051(6) 0.030(5) -0.012(5) -0.006(5)
C01U 0.105(10) 0.026(5) 0.067(7) -0.009(5) 0.043(7) -0.001(5)
C01V 0.040(6) 0.046(5) 0.031(5) -0.001(4) -0.010(4) 0.012(4)
C01W 0.037(6) 0.037(5) 0.042(5) 0.006(4) 0.008(4) 0.009(4)
C01X 0.054(7) 0.040(5) 0.052(6) 0.024(5) 0.008(5) 0.022(5)
C01Y 0.034(5) 0.025(4) 0.048(5) -0.003(4) 0.006(4) -0.002(4)
C01Z 0.054(7) 0.022(4) 0.063(7) 0.013(4) -0.002(5) 0.011(4)
C020 0.054(6) 0.037(5) 0.043(6) 0.006(4) -0.011(5) -0.014(5)
C021 0.025(5) 0.045(5) 0.031(5) 0.011(4) -0.006(4) -0.013(4)
C022 0.053(6) 0.025(4) 0.032(5) -0.002(4) 0.008(4) 0.000(4)
C023 0.075(8) 0.027(5) 0.045(6) -0.006(4) 0.013(5) 0.009(5)
C024 0.059(6) 0.032(5) 0.024(4) -0.009(4) 0.017(4) 0.003(4)
C025 0.064(7) 0.041(5) 0.040(5) 0.006(4) -0.011(5) -0.011(5)
C026 0.067(8) 0.053(7) 0.060(7) -0.010(5) -0.014(6) -0.010(6)
C027 0.040(6) 0.041(5) 0.056(6) 0.006(5) 0.006(5) 0.007(4)
C028 0.048(6) 0.027(4) 0.031(5) -0.001(4) -0.005(4) 0.009(4)
C029 0.040(6) 0.037(5) 0.059(6) -0.002(5) 0.016(5) 0.003(4)
C02A 0.076(8) 0.033(5) 0.042(6) -0.003(4) 0.010(6) -0.004(5)
C02B 0.065(8) 0.062(7) 0.037(6) 0.015(5) 0.014(5) 0.000(6)
C02C 0.092(10) 0.065(8) 0.066(8) 0.003(6) -0.039(7) 0.019(7)
C02D 0.058(7) 0.035(5) 0.049(6) 0.005(4) 0.008(5) 0.002(5)
C02E 0.055(7) 0.049(6) 0.049(6) 0.011(5) -0.018(5) -0.018(5)
C02F 0.059(7) 0.035(5) 0.046(6) -0.010(4) -0.010(5) 0.025(5)
C02G 0.038(6) 0.028(5) 0.060(6) 0.002(4) 0.016(5) 0.014(4)
C02H 0.044(6) 0.078(8) 0.050(6) 0.022(6) 0.017(5) 0.031(6)
C02I 0.060(7) 0.050(7) 0.064(8) 0.019(5) -0.009(6) -0.019(5)
C02J 0.032(6) 0.093(8) 0.040(6) 0.004(6) -0.007(5) 0.004(5)
C02K 0.061(8) 0.054(7) 0.067(7) -0.010(6) -0.019(6) 0.014(6)
C02L 0.044(7) 0.108(10) 0.049(7) 0.015(7) -0.007(6) 0.006(7)
C02M 0.069(8) 0.099(9) 0.028(5) 0.018(6) -0.011(6) 0.011(7)
C02N 0.069(8) 0.046(7) 0.085(9) 0.002(6) -0.026(7) -0.012(6)
C02O 0.047(7) 0.108(10) 0.057(7) 0.005(7) 0.025(6) 0.022(7)
C02P 0.049(8) 0.131(13) 0.096(11) 0.033(9) 0.048(7) 0.026(8)
C02Q 0.047(7) 0.073(8) 0.072(8) 0.026(6) 0.012(6) 0.017(6)
C02R 0.037(7) 0.100(10) 0.093(10) 0.016(8) 0.023(7) 0.026(6)

_geom_special_details            
;
 All esds (except the esd in the dihedral angle between two l.s. planes)
 are estimated using the full covariance matrix.  The cell esds are taken
 into account individually in the estimation of esds in distances, angles
 and torsion angles; correlations between esds in cell parameters are only
 used when they are defined by crystal symmetry.  An approximate (isotropic)
 treatment of cell esds is used for estimating esds involving l.s. planes.
;
loop_
_geom_bond_atom_site_label_1
_geom_bond_atom_site_label_2
_geom_bond_distance
_geom_bond_site_symmetry_2
_geom_bond_publ_flag
U001 U002 3.7680(4) . ?
U001 U003 3.7802(4) . ?
U001 O1 2.224(5) . ?
U001 O006 1.778(5) . ?
U001 O00A 2.457(5) . ?
U001 O00B 1.799(5) . ?
U001 O00C 2.433(5) . ?
U001 O00F 2.314(5) . ?
U001 N3 2.559(6) . ?
U002 U003 3.7636(4) . ?
U002 O004 1.782(5) . ?
U002 O1 2.263(5) . ?
U002 O2 2.434(5) . ?
U002 O008 1.804(5) . ?
U002 O00A 2.474(5) . ?
U002 O00E 2.227(5) . ?
U002 N4 2.541(6) . ?
U003 O1 2.265(5) . ?
U003 O2 2.468(5) . ?
U003 O009 1.773(5) . ?
U003 O00C 2.458(5) . ?
U003 O00D 1.782(5) . ?
U003 O00G 2.271(6) . ?
U003 N00M 2.536(7) . ?
O2 C2 1.354(9) . ?
O00A C00R 1.333(9) . ?
O00C C1 1.345(8) . ?
O00E C018 1.330(9) . ?
O00F C01J 1.342(8) . ?
O00G C014 1.334(10) . ?
N00H C01U 1.487(12) . ?
N00H C023 1.456(10) . ?
N00H C026 1.498(11) . ?
N3 C011 1.349(10) . ?
N3 C015 1.372(9) . ?
N4 C00S 1.380(9) . ?
N4 C00Y 1.336(10) . ?
N00K H00K 0.8800 . ?
N00K N00L 1.375(9) . ?
N00K C015 1.325(9) . ?
N00L C011 1.362(9) . ?
N00L C01O 1.445(9) . ?
N00M C013 1.310(10) . ?
N00M C01L 1.367(10) . ?
N00N H00N 1.0000 . ?
N00N C010 1.493(11) . ?
N00N C017 1.498(12) . ?
N00N C02F 1.496(10) . ?
C2 C012 1.402(11) . ?
C2 C016 1.405(11) . ?
N00P N00X 1.366(9) . ?
N00P C00Y 1.348(10) . ?
N00P C01W 1.426(10) . ?
C4 H4 0.9500 . ?
C4 C00R 1.401(11) . ?
C4 C01D 1.373(11) . ?
C00R C3 1.424(11) . ?
C00S N00X 1.346(10) . ?
C00S C01B 1.454(11) . ?
C1 C00Z 1.401(10) . ?
C1 C01R 1.403(10) . ?
N00U H00U 0.8800 . ?
N00U N2 1.356(9) . ?
N00U C01L 1.324(11) . ?
C3 C00Y 1.454(11) . ?
C3 C019 1.402(11) . ?
N2 C013 1.371(10) . ?
N2 C01V 1.437(11) . ?
N00X H00X 0.8800 . ?
C00Z H00Z 0.9500 . ?
C00Z C01C 1.370(11) . ?
C010 H01B 0.9900 . ?
C010 H01E 0.9900 . ?
C010 C01G 1.534(13) . ?
C011 C01R 1.448(11) . ?
C012 H012 0.9500 . ?
C012 C01Z 1.374(11) . ?
C013 C016 1.438(12) . ?
C014 C01T 1.410(12) . ?
C014 C021 1.396(12) . ?
C015 C01N 1.463(11) . ?
C016 C01M 1.405(11) . ?
C017 H01G 0.9900 . ?
C017 H01J 0.9900 . ?
C017 C02K 1.488(14) . ?
C018 C01B 1.408(11) . ?
C018 C01Q 1.385(11) . ?
C019 H019 0.9500 . ?
C019 C01P 1.404(13) . ?
C01A H01A 0.9500 . ?
C01A C01O 1.398(10) . ?
C01A C022 1.365(11) . ?
C01B C024 1.412(10) . ?
C01C H01C 0.9500 . ?
C01C C01K 1.387(11) . ?
C01D H01D 0.9500 . ?
C01D C01P 1.399(13) . ?
C01E H01R 0.9800 . ?
C01E H01U 0.9800 . ?
C01E H01V 0.9800 . ?
C01E C023 1.537(12) . ?
C01F H01F 0.9500 . ?
C01F C01Q 1.390(11) . ?
C01F C02A 1.331(13) . ?
C01G H01L 0.9800 . ?
C01G H01N 0.9800 . ?
C01G H01O 0.9800 . ?
C01H H01H 0.9500 . ?
C01H C01K 1.378(11) . ?
C01H C01R 1.399(11) . ?
C01I H01I 0.9500 . ?
C01I C020 1.377(11) . ?
C01I C022 1.402(12) . ?
C01J C01N 1.391(10) . ?
C01J C01Y 1.416(11) . ?
C01K H01K 0.9500 . ?
C01L C021 1.453(11) . ?
C01M H01M 0.9500 . ?
C01M C01X 1.393(13) . ?
C01N C028 1.407(10) . ?
C01O C01S 1.360(11) . ?
C01P H01P 0.9500 . ?
C01Q H01Q 0.9500 . ?
C01S H01S 0.9500 . ?
C01S C020 1.356(11) . ?
C01T H01T 0.9500 . ?
C01T C02I 1.365(14) . ?
C01U H01W 0.9900 . ?
C01U H01 0.9900 . ?
C01U C027 1.589(14) . ?
C01V C02D 1.366(13) . ?
C01V C02J 1.372(12) . ?
C01W C02H 1.375(12) . ?
C01W C02O 1.386(12) . ?
C01X H01X 0.9500 . ?
C01X C01Z 1.406(13) . ?
C01Y H01Y 0.9500 . ?
C01Y C029 1.374(11) . ?
C01Z H01Z 0.9500 . ?
C020 H020 0.9500 . ?
C021 C02E 1.385(12) . ?
C022 H022 0.9500 . ?
C023 H02X 0.9900 . ?
C023 H02Y 0.9900 . ?
C024 H024 0.9500 . ?
C024 C02A 1.367(13) . ?
C025 H02Z 0.9800 . ?
C025 H 0.9800 . ?
C025 HA 0.9800 . ?
C025 C026 1.517(12) . ?
C026 H02 0.9900 . ?
C026 HB 0.9900 . ?
C027 H1 0.9800 . ?
C027 HC 0.9800 . ?
C027 HD 0.9800 . ?
C028 H028 0.9500 . ?
C028 C02G 1.355(12) . ?
C029 H029 0.9500 . ?
C029 C02G 1.396(12) . ?
C02A H02A 0.9500 . ?
C02B H02B 0.9500 . ?
C02B C02D 1.379(12) . ?
C02B C02M 1.356(14) . ?
C02C H02C 0.9800 . ?
C02C H02F 0.9800 . ?
C02C H02K 0.9800 . ?
C02C C02F 1.527(12) . ?
C02D H02D 0.9500 . ?
C02E H02E 0.9500 . ?
C02E C02N 1.368(13) . ?
C02F H02S 0.9900 . ?
C02F H02T 0.9900 . ?
C02G H02G 0.9500 . ?
C02H H02H 0.9500 . ?
C02H C02Q 1.389(13) . ?
C02I H02I 0.9500 . ?
C02I C02N 1.374(14) . ?
C02J H02J 0.9500 . ?
C02J C02L 1.359(13) . ?
C02K H02U 0.9800 . ?
C02K H02V 0.9800 . ?
C02K H02W 0.9800 . ?
C02L H02L 0.9500 . ?
C02L C02M 1.364(15) . ?
C02M H02M 0.9500 . ?
C02N H02N 0.9500 . ?
C02O H02O 0.9500 . ?
C02O C02P 1.404(15) . ?
C02P H02P 0.9500 . ?
C02P C02R 1.347(16) . ?
C02Q H02Q 0.9500 . ?
C02Q C02R 1.325(14) . ?
C02R H02R 0.9500 . ?

loop_
_geom_angle_atom_site_label_1
_geom_angle_atom_site_label_2
_geom_angle_atom_site_label_3
_geom_angle
_geom_angle_site_symmetry_1
_geom_angle_site_symmetry_3
_geom_angle_publ_flag
U002 U001 U003 59.817(8) . . ?
O1 U001 U002 33.21(13) . . ?
O1 U001 U003 32.97(13) . . ?
O1 U001 O00A 69.86(17) . . ?
O1 U001 O00C 69.88(17) . . ?
O1 U001 O00F 153.78(19) . . ?
O1 U001 N3 135.64(19) . . ?
O006 U001 U002 73.19(15) . . ?
O006 U001 U003 79.14(16) . . ?
O006 U001 O1 88.80(19) . . ?
O006 U001 O00A 83.0(2) . . ?
O006 U001 O00B 175.8(2) . . ?
O006 U001 O00C 90.7(2) . . ?
O006 U001 O00F 90.4(2) . . ?
O006 U001 N3 76.1(2) . . ?
O00A U001 U002 40.34(11) . . ?
O00A U001 U003 99.96(11) . . ?
O00A U001 N3 145.44(18) . . ?
O00B U001 U002 110.72(15) . . ?
O00B U001 U003 104.17(17) . . ?
O00B U001 O1 95.4(2) . . ?
O00B U001 O00A 98.9(2) . . ?
O00B U001 O00C 90.3(2) . . ?
O00B U001 O00F 86.1(2) . . ?
O00B U001 N3 100.4(2) . . ?
O00C U001 U002 99.43(11) . . ?
O00C U001 U003 39.62(11) . . ?
O00C U001 O00A 139.34(16) . . ?
O00C U001 N3 68.89(18) . . ?
O00F U001 U002 122.49(13) . . ?
O00F U001 U003 168.15(12) . . ?
O00F U001 O00A 84.02(17) . . ?
O00F U001 O00C 136.34(17) . . ?
O00F U001 N3 69.08(19) . . ?
N3 U001 U002 146.97(13) . . ?
N3 U001 U003 102.71(14) . . ?
U003 U002 U001 60.253(8) . . ?
O004 U002 U001 78.35(15) . . ?
O004 U002 U003 74.07(17) . . ?
O004 U002 O1 88.62(19) . . ?
O004 U002 O2 87.8(2) . . ?
O004 U002 O008 175.8(2) . . ?
O004 U002 O00A 92.3(2) . . ?
O004 U002 O00E 84.6(2) . . ?
O004 U002 N4 81.3(2) . . ?
O1 U002 U001 32.57(12) . . ?
O1 U002 U003 33.79(12) . . ?
O1 U002 O2 69.26(17) . . ?
O1 U002 O00A 68.96(17) . . ?
O1 U002 N4 137.38(19) . . ?
O2 U002 U001 99.78(11) . . ?
O2 U002 U003 40.19(11) . . ?
O2 U002 O00A 138.21(16) . . ?
O2 U002 N4 150.30(18) . . ?
O008 U002 U001 104.64(14) . . ?
O008 U002 U003 109.98(16) . . ?
O008 U002 O1 95.49(19) . . ?
O008 U002 O2 94.6(2) . . ?
O008 U002 O00A 88.25(19) . . ?
O008 U002 O00E 92.26(19) . . ?
O008 U002 N4 94.9(2) . . ?
O00A U002 U001 40.01(12) . . ?
O00A U002 U003 100.07(12) . . ?
O00A U002 N4 70.19(18) . . ?
O00E U002 U001 162.60(13) . . ?
O00E U002 U003 118.01(14) . . ?
O00E U002 O1 151.34(19) . . ?
O00E U002 O2 82.66(18) . . ?
O00E U002 O00A 138.98(19) . . ?
O00E U002 N4 68.9(2) . . ?
N4 U002 U001 104.91(14) . . ?
N4 U002 U003 153.25(13) . . ?
U002 U003 U001 59.931(8) . . ?
O1 U003 U001 32.30(11) . . ?
O1 U003 U002 33.76(12) . . ?
O1 U003 O2 68.62(16) . . ?
O1 U003 O00C 68.80(16) . . ?
O1 U003 O00G 153.60(18) . . ?
O1 U003 N00M 135.64(19) . . ?
O2 U003 U001 98.81(12) . . ?
O2 U003 U002 39.52(12) . . ?
O2 U003 N00M 68.65(19) . . ?
O009 U003 U001 76.65(16) . . ?
O009 U003 U002 76.07(16) . . ?
O009 U003 O1 88.8(2) . . ?
O009 U003 O2 90.9(2) . . ?
O009 U003 O00C 85.76(19) . . ?
O009 U003 O00D 177.0(2) . . ?
O009 U003 O00G 85.8(2) . . ?
O009 U003 N00M 80.5(2) . . ?
O00C U003 U001 39.15(11) . . ?
O00C U003 U002 99.07(11) . . ?
O00C U003 O2 137.34(16) . . ?
O00C U003 N00M 151.03(19) . . ?
O00D U003 U001 106.16(18) . . ?
O00D U003 U002 106.25(18) . . ?
O00D U003 O1 94.2(2) . . ?
O00D U003 O2 89.8(2) . . ?
O00D U003 O00C 95.7(2) . . ?
O00D U003 O00G 91.7(2) . . ?
O00D U003 N00M 97.0(2) . . ?
O00G U003 U001 121.63(14) . . ?
O00G U003 U002 161.02(15) . . ?
O00G U003 O2 137.20(18) . . ?
O00G U003 O00C 85.02(18) . . ?
O00G U003 N00M 68.7(2) . . ?
N00M U003 U001 153.76(15) . . ?
N00M U003 U002 102.15(15) . . ?
U001 O1 U002 114.2(2) . . ?
U001 O1 U003 114.7(2) . . ?
U002 O1 U003 112.5(2) . . ?
U002 O2 U003 100.29(16) . . ?
C2 O2 U002 131.6(5) . . ?
C2 O2 U003 124.6(5) . . ?
U001 O00A U002 99.66(18) . . ?
C00R O00A U001 131.2(5) . . ?
C00R O00A U002 125.5(4) . . ?
U001 O00C U003 101.23(16) . . ?
C1 O00C U001 130.0(4) . . ?
C1 O00C U003 127.3(4) . . ?
C018 O00E U002 126.6(4) . . ?
C01J O00F U001 118.1(4) . . ?
C014 O00G U003 126.7(5) . . ?
C01U N00H C026 108.4(8) . . ?
C023 N00H C01U 113.5(7) . . ?
C023 N00H C026 112.1(7) . . ?
C011 N3 U001 129.4(5) . . ?
C011 N3 C015 105.2(6) . . ?
C015 N3 U001 119.6(5) . . ?
C00S N4 U002 122.3(5) . . ?
C00Y N4 U002 127.4(5) . . ?
C00Y N4 C00S 105.1(7) . . ?
N00L N00K H00K 127.9 . . ?
C015 N00K H00K 127.9 . . ?
C015 N00K N00L 104.2(6) . . ?
N00K N00L C01O 118.8(6) . . ?
C011 N00L N00K 109.7(6) . . ?
C011 N00L C01O 130.4(7) . . ?
C013 N00M U003 128.7(6) . . ?
C013 N00M C01L 105.7(7) . . ?
C01L N00M U003 121.7(5) . . ?
C010 N00N H00N 106.3 . . ?
C010 N00N C017 109.8(7) . . ?
C010 N00N C02F 113.2(8) . . ?
C017 N00N H00N 106.3 . . ?
C02F N00N H00N 106.3 . . ?
C02F N00N C017 114.3(7) . . ?
O2 C2 C012 120.5(7) . . ?
O2 C2 C016 120.2(7) . . ?
C012 C2 C016 119.3(7) . . ?
N00X N00P C01W 118.3(7) . . ?
C00Y N00P N00X 110.2(7) . . ?
C00Y N00P C01W 130.5(8) . . ?
C00R C4 H4 119.6 . . ?
C01D C4 H4 119.6 . . ?
C01D C4 C00R 120.9(8) . . ?
O00A C00R C4 121.4(8) . . ?
O00A C00R C3 120.4(7) . . ?
C4 C00R C3 118.2(7) . . ?
N4 C00S C01B 125.6(8) . . ?
N00X C00S N4 111.7(7) . . ?
N00X C00S C01B 122.5(7) . . ?
O00C C1 C00Z 120.7(7) . . ?
O00C C1 C01R 121.0(7) . . ?
C00Z C1 C01R 118.3(7) . . ?
N2 N00U H00U 127.5 . . ?
C01L N00U H00U 127.5 . . ?
C01L N00U N2 105.0(7) . . ?
C00R C3 C00Y 120.0(7) . . ?
C019 C3 C00R 120.7(7) . . ?
C019 C3 C00Y 119.2(7) . . ?
N00U N2 C013 108.5(7) . . ?
N00U N2 C01V 119.7(7) . . ?
C013 N2 C01V 131.5(8) . . ?
N00P N00X H00X 128.1 . . ?
C00S N00X N00P 103.9(6) . . ?
C00S N00X H00X 128.1 . . ?
N4 C00Y N00P 109.0(7) . . ?
N4 C00Y C3 123.9(7) . . ?
N00P C00Y C3 126.9(8) . . ?
C1 C00Z H00Z 119.2 . . ?
C01C C00Z C1 121.6(7) . . ?
C01C C00Z H00Z 119.2 . . ?
N00N C010 H01B 108.5 . . ?
N00N C010 H01E 108.5 . . ?
N00N C010 C01G 115.0(7) . . ?
H01B C010 H01E 107.5 . . ?
C01G C010 H01B 108.5 . . ?
C01G C010 H01E 108.5 . . ?
N3 C011 N00L 108.1(7) . . ?
N3 C011 C01R 124.2(7) . . ?
N00L C011 C01R 127.7(7) . . ?
C2 C012 H012 119.1 . . ?
C01Z C012 C2 121.9(9) . . ?
C01Z C012 H012 119.1 . . ?
N00M C013 N2 109.0(8) . . ?
N00M C013 C016 125.4(8) . . ?
N2 C013 C016 125.4(8) . . ?
O00G C014 C01T 118.8(9) . . ?
O00G C014 C021 122.8(8) . . ?
C021 C014 C01T 118.4(9) . . ?
N3 C015 C01N 124.4(7) . . ?
N00K C015 N3 112.8(7) . . ?
N00K C015 C01N 122.4(7) . . ?
C2 C016 C013 119.3(7) . . ?
C01M C016 C2 119.0(8) . . ?
C01M C016 C013 121.7(8) . . ?
N00N C017 H01G 108.6 . . ?
N00N C017 H01J 108.6 . . ?
H01G C017 H01J 107.6 . . ?
C02K C017 N00N 114.7(8) . . ?
C02K C017 H01G 108.6 . . ?
C02K C017 H01J 108.6 . . ?
O00E C018 C01B 121.8(7) . . ?
O00E C018 C01Q 120.5(8) . . ?
C01Q C018 C01B 117.7(8) . . ?
C3 C019 H019 120.4 . . ?
C3 C019 C01P 119.3(8) . . ?
C01P C019 H019 120.4 . . ?
C01O C01A H01A 120.8 . . ?
C022 C01A H01A 120.8 . . ?
C022 C01A C01O 118.3(8) . . ?
C018 C01B C00S 120.8(7) . . ?
C018 C01B C024 119.4(8) . . ?
C024 C01B C00S 119.8(8) . . ?
C00Z C01C H01C 119.7 . . ?
C00Z C01C C01K 120.6(8) . . ?
C01K C01C H01C 119.7 . . ?
C4 C01D H01D 119.4 . . ?
C4 C01D C01P 121.2(9) . . ?
C01P C01D H01D 119.4 . . ?
H01R C01E H01U 109.5 . . ?
H01R C01E H01V 109.5 . . ?
H01U C01E H01V 109.5 . . ?
C023 C01E H01R 109.5 . . ?
C023 C01E H01U 109.5 . . ?
C023 C01E H01V 109.5 . . ?
C01Q C01F H01F 119.3 . . ?
C02A C01F H01F 119.3 . . ?
C02A C01F C01Q 121.4(9) . . ?
C010 C01G H01L 109.5 . . ?
C010 C01G H01N 109.5 . . ?
C010 C01G H01O 109.5 . . ?
H01L C01G H01N 109.5 . . ?
H01L C01G H01O 109.5 . . ?
H01N C01G H01O 109.5 . . ?
C01K C01H H01H 118.8 . . ?
C01K C01H C01R 122.4(8) . . ?
C01R C01H H01H 118.8 . . ?
C020 C01I H01I 120.9 . . ?
C020 C01I C022 118.1(8) . . ?
C022 C01I H01I 120.9 . . ?
O00F C01J C01N 122.9(7) . . ?
O00F C01J C01Y 119.0(7) . . ?
C01N C01J C01Y 118.1(7) . . ?
C01C C01K H01K 120.8 . . ?
C01H C01K C01C 118.4(8) . . ?
C01H C01K H01K 120.8 . . ?
N00M C01L C021 126.5(8) . . ?
N00U C01L N00M 111.8(7) . . ?
N00U C01L C021 121.7(8) . . ?
C016 C01M H01M 119.7 . . ?
C01X C01M C016 120.7(9) . . ?
C01X C01M H01M 119.7 . . ?
C01J C01N C015 122.0(7) . . ?
C01J C01N C028 118.7(8) . . ?
C028 C01N C015 119.2(7) . . ?
C01A C01O N00L 118.8(7) . . ?
C01S C01O N00L 120.4(7) . . ?
C01S C01O C01A 120.5(8) . . ?
C019 C01P H01P 120.2 . . ?
C01D C01P C019 119.6(9) . . ?
C01D C01P H01P 120.2 . . ?
C018 C01Q C01F 120.8(9) . . ?
C018 C01Q H01Q 119.6 . . ?
C01F C01Q H01Q 119.6 . . ?
C1 C01R C011 120.0(7) . . ?
C01H C01R C1 118.6(7) . . ?
C01H C01R C011 121.3(7) . . ?
C01O C01S H01S 119.7 . . ?
C020 C01S C01O 120.7(8) . . ?
C020 C01S H01S 119.7 . . ?
C014 C01T H01T 119.7 . . ?
C02I C01T C014 120.6(9) . . ?
C02I C01T H01T 119.7 . . ?
N00H C01U H01W 109.4 . . ?
N00H C01U H01 109.4 . . ?
N00H C01U C027 111.1(8) . . ?
H01W C01U H01 108.0 . . ?
C027 C01U H01W 109.4 . . ?
C027 C01U H01 109.4 . . ?
C02D C01V N2 119.7(8) . . ?
C02D C01V C02J 120.4(9) . . ?
C02J C01V N2 119.8(9) . . ?
C02H C01W N00P 121.1(8) . . ?
C02H C01W C02O 119.6(9) . . ?
C02O C01W N00P 119.2(8) . . ?
C01M C01X H01X 119.9 . . ?
C01M C01X C01Z 120.1(8) . . ?
C01Z C01X H01X 119.9 . . ?
C01J C01Y H01Y 119.2 . . ?
C029 C01Y C01J 121.5(8) . . ?
C029 C01Y H01Y 119.2 . . ?
C012 C01Z C01X 119.0(8) . . ?
C012 C01Z H01Z 120.5 . . ?
C01X C01Z H01Z 120.5 . . ?
C01I C020 H020 119.5 . . ?
C01S C020 C01I 121.0(9) . . ?
C01S C020 H020 119.5 . . ?
C014 C021 C01L 119.7(8) . . ?
C02E C021 C014 118.8(8) . . ?
C02E C021 C01L 121.2(8) . . ?
C01A C022 C01I 121.4(8) . . ?
C01A C022 H022 119.3 . . ?
C01I C022 H022 119.3 . . ?
N00H C023 C01E 114.7(8) . . ?
N00H C023 H02X 108.6 . . ?
N00H C023 H02Y 108.6 . . ?
C01E C023 H02X 108.6 . . ?
C01E C023 H02Y 108.6 . . ?
H02X C023 H02Y 107.6 . . ?
C01B C024 H024 119.9 . . ?
C02A C024 C01B 120.2(9) . . ?
C02A C024 H024 119.9 . . ?
H02Z C025 H 109.5 . . ?
H02Z C025 HA 109.5 . . ?
H C025 HA 109.5 . . ?
C026 C025 H02Z 109.5 . . ?
C026 C025 H 109.5 . . ?
C026 C025 HA 109.5 . . ?
N00H C026 C025 115.6(8) . . ?
N00H C026 H02 108.4 . . ?
N00H C026 HB 108.4 . . ?
C025 C026 H02 108.4 . . ?
C025 C026 HB 108.4 . . ?
H02 C026 HB 107.5 . . ?
C01U C027 H1 109.5 . . ?
C01U C027 HC 109.5 . . ?
C01U C027 HD 109.5 . . ?
H1 C027 HC 109.5 . . ?
H1 C027 HD 109.5 . . ?
HC C027 HD 109.5 . . ?
C01N C028 H028 118.5 . . ?
C02G C028 C01N 123.0(8) . . ?
C02G C028 H028 118.5 . . ?
C01Y C029 H029 119.9 . . ?
C01Y C029 C02G 120.2(8) . . ?
C02G C029 H029 119.9 . . ?
C01F C02A C024 120.3(9) . . ?
C01F C02A H02A 119.9 . . ?
C024 C02A H02A 119.9 . . ?
C02D C02B H02B 120.4 . . ?
C02M C02B H02B 120.4 . . ?
C02M C02B C02D 119.2(10) . . ?
H02C C02C H02F 109.5 . . ?
H02C C02C H02K 109.5 . . ?
H02F C02C H02K 109.5 . . ?
C02F C02C H02C 109.5 . . ?
C02F C02C H02F 109.5 . . ?
C02F C02C H02K 109.5 . . ?
C01V C02D C02B 120.1(10) . . ?
C01V C02D H02D 120.0 . . ?
C02B C02D H02D 120.0 . . ?
C021 C02E H02E 118.8 . . ?
C02N C02E C021 122.4(9) . . ?
C02N C02E H02E 118.8 . . ?
N00N C02F C02C 112.8(7) . . ?
N00N C02F H02S 109.0 . . ?
N00N C02F H02T 109.0 . . ?
C02C C02F H02S 109.0 . . ?
C02C C02F H02T 109.0 . . ?
H02S C02F H02T 107.8 . . ?
C028 C02G C029 118.5(8) . . ?
C028 C02G H02G 120.7 . . ?
C029 C02G H02G 120.7 . . ?
C01W C02H H02H 119.9 . . ?
C01W C02H C02Q 120.2(9) . . ?
C02Q C02H H02H 119.9 . . ?
C01T C02I H02I 119.5 . . ?
C01T C02I C02N 121.1(10) . . ?
C02N C02I H02I 119.5 . . ?
C01V C02J H02J 120.6 . . ?
C02L C02J C01V 118.8(10) . . ?
C02L C02J H02J 120.6 . . ?
C017 C02K H02U 109.5 . . ?
C017 C02K H02V 109.5 . . ?
C017 C02K H02W 109.5 . . ?
H02U C02K H02V 109.5 . . ?
H02U C02K H02W 109.5 . . ?
H02V C02K H02W 109.5 . . ?
C02J C02L H02L 119.5 . . ?
C02J C02L C02M 121.0(11) . . ?
C02M C02L H02L 119.5 . . ?
C02B C02M C02L 120.4(9) . . ?
C02B C02M H02M 119.8 . . ?
C02L C02M H02M 119.8 . . ?
C02E C02N C02I 118.6(10) . . ?
C02E C02N H02N 120.7 . . ?
C02I C02N H02N 120.7 . . ?
C01W C02O H02O 121.7 . . ?
C01W C02O C02P 116.7(10) . . ?
C02P C02O H02O 121.7 . . ?
C02O C02P H02P 118.5 . . ?
C02R C02P C02O 122.9(11) . . ?
C02R C02P H02P 118.5 . . ?
C02H C02Q H02Q 119.6 . . ?
C02R C02Q C02H 120.8(11) . . ?
C02R C02Q H02Q 119.6 . . ?
C02P C02R H02R 120.3 . . ?
C02Q C02R C02P 119.3(11) . . ?
C02Q C02R H02R 120.3 . . ?

loop_
_geom_torsion_atom_site_label_1
_geom_torsion_atom_site_label_2
_geom_torsion_atom_site_label_3
_geom_torsion_atom_site_label_4
_geom_torsion
_geom_torsion_site_symmetry_1
_geom_torsion_site_symmetry_2
_geom_torsion_site_symmetry_3
_geom_torsion_site_symmetry_4
_geom_torsion_publ_flag
U001 O00A C00R C4 -28.8(10) . . . . ?
U001 O00A C00R C3 150.4(5) . . . . ?
U001 O00C C1 C00Z 125.3(6) . . . . ?
U001 O00C C1 C01R -56.4(9) . . . . ?
U001 O00F C01J C01N -60.1(8) . . . . ?
U001 O00F C01J C01Y 119.0(6) . . . . ?
U001 N3 C011 N00L 150.2(5) . . . . ?
U001 N3 C011 C01R -31.0(10) . . . . ?
U001 N3 C015 N00K -153.8(5) . . . . ?
U001 N3 C015 C01N 19.3(9) . . . . ?
U002 O2 C2 C012 -30.7(10) . . . . ?
U002 O2 C2 C016 146.9(6) . . . . ?
U002 O00A C00R C4 125.0(6) . . . . ?
U002 O00A C00R C3 -55.9(9) . . . . ?
U002 O00E C018 C01B -60.9(9) . . . . ?
U002 O00E C018 C01Q 120.2(7) . . . . ?
U002 N4 C00S N00X -154.9(5) . . . . ?
U002 N4 C00S C01B 20.6(10) . . . . ?
U002 N4 C00Y N00P 154.4(5) . . . . ?
U002 N4 C00Y C3 -30.5(10) . . . . ?
U003 O2 C2 C012 123.5(7) . . . . ?
U003 O2 C2 C016 -58.8(9) . . . . ?
U003 O00C C1 C00Z -38.0(9) . . . . ?
U003 O00C C1 C01R 140.3(6) . . . . ?
U003 O00G C014 C01T 126.6(8) . . . . ?
U003 O00G C014 C021 -51.6(11) . . . . ?
U003 N00M C013 N2 158.7(5) . . . . ?
U003 N00M C013 C016 -26.1(12) . . . . ?
U003 N00M C01L N00U -161.1(6) . . . . ?
U003 N00M C01L C021 17.6(12) . . . . ?
O2 C2 C012 C01Z -179.3(8) . . . . ?
O2 C2 C016 C013 1.8(12) . . . . ?
O2 C2 C016 C01M 178.9(7) . . . . ?
O00A C00R C3 C00Y -0.8(11) . . . . ?
O00A C00R C3 C019 176.0(7) . . . . ?
O00C C1 C00Z C01C 179.9(7) . . . . ?
O00C C1 C01R C011 4.8(11) . . . . ?
O00C C1 C01R C01H -177.8(7) . . . . ?
O00E C018 C01B C00S 6.7(11) . . . . ?
O00E C018 C01B C024 -174.0(7) . . . . ?
O00E C018 C01Q C01F 176.3(7) . . . . ?
O00F C01J C01N C015 0.2(11) . . . . ?
O00F C01J C01N C028 176.6(6) . . . . ?
O00F C01J C01Y C029 -177.0(8) . . . . ?
O00G C014 C01T C02I 178.9(9) . . . . ?
O00G C014 C021 C01L -6.1(14) . . . . ?
O00G C014 C021 C02E 179.7(8) . . . . ?
N3 C011 C01R C1 37.9(11) . . . . ?
N3 C011 C01R C01H -139.4(8) . . . . ?
N3 C015 C01N C01J 18.4(11) . . . . ?
N3 C015 C01N C028 -157.9(7) . . . . ?
N4 C00S N00X N00P -2.0(8) . . . . ?
N4 C00S C01B C018 8.3(12) . . . . ?
N4 C00S C01B C024 -171.1(7) . . . . ?
N00K N00L C011 N3 1.7(8) . . . . ?
N00K N00L C011 C01R -177.1(7) . . . . ?
N00K N00L C01O C01A 51.3(9) . . . . ?
N00K N00L C01O C01S -122.7(8) . . . . ?
N00K C015 C01N C01J -169.2(7) . . . . ?
N00K C015 C01N C028 14.5(11) . . . . ?
N00L N00K C015 N3 -0.7(8) . . . . ?
N00L N00K C015 C01N -173.9(6) . . . . ?
N00L C011 C01R C1 -143.4(8) . . . . ?
N00L C011 C01R C01H 39.2(13) . . . . ?
N00L C01O C01S C020 176.5(8) . . . . ?
N00M C013 C016 C2 42.4(13) . . . . ?
N00M C013 C016 C01M -134.7(9) . . . . ?
N00M C01L C021 C014 19.1(14) . . . . ?
N00M C01L C021 C02E -166.9(9) . . . . ?
C2 C012 C01Z C01X -0.2(14) . . . . ?
C2 C016 C01M C01X 1.0(13) . . . . ?
N00P C01W C02H C02Q -177.8(9) . . . . ?
N00P C01W C02O C02P -179.5(11) . . . . ?
C4 C00R C3 C00Y 178.4(7) . . . . ?
C4 C00R C3 C019 -4.8(11) . . . . ?
C4 C01D C01P C019 -1.6(15) . . . . ?
C00R C4 C01D C01P -0.5(13) . . . . ?
C00R C3 C00Y N4 46.1(11) . . . . ?
C00R C3 C00Y N00P -139.8(8) . . . . ?
C00R C3 C019 C01P 2.8(13) . . . . ?
C00S N4 C00Y N00P -0.4(8) . . . . ?
C00S N4 C00Y C3 174.7(7) . . . . ?
C00S C01B C024 C02A 176.8(8) . . . . ?
C1 C00Z C01C C01K -2.7(13) . . . . ?
N00U N2 C013 N00M -0.3(10) . . . . ?
N00U N2 C013 C016 -175.5(8) . . . . ?
N00U N2 C01V C02D -129.2(9) . . . . ?
N00U N2 C01V C02J 47.6(12) . . . . ?
N00U C01L C021 C014 -162.4(9) . . . . ?
N00U C01L C021 C02E 11.6(14) . . . . ?
C3 C019 C01P C01D 0.4(14) . . . . ?
N2 N00U C01L N00M 1.2(10) . . . . ?
N2 N00U C01L C021 -177.5(8) . . . . ?
N2 C013 C016 C2 -143.1(8) . . . . ?
N2 C013 C016 C01M 39.8(13) . . . . ?
N2 C01V C02D C02B 178.4(8) . . . . ?
N2 C01V C02J C02L -179.0(10) . . . . ?
N00X N00P C00Y N4 -0.9(8) . . . . ?
N00X N00P C00Y C3 -175.7(7) . . . . ?
N00X N00P C01W C02H -140.6(9) . . . . ?
N00X N00P C01W C02O 34.3(12) . . . . ?
N00X C00S C01B C018 -176.8(7) . . . . ?
N00X C00S C01B C024 3.9(11) . . . . ?
C00Y N4 C00S N00X 1.5(8) . . . . ?
C00Y N4 C00S C01B 176.9(7) . . . . ?
C00Y N00P N00X C00S 1.8(8) . . . . ?
C00Y N00P C01W C02H 27.0(14) . . . . ?
C00Y N00P C01W C02O -158.1(10) . . . . ?
C00Y C3 C019 C01P 179.6(8) . . . . ?
C00Z C1 C01R C011 -176.9(7) . . . . ?
C00Z C1 C01R C01H 0.5(11) . . . . ?
C00Z C01C C01K C01H 1.7(13) . . . . ?
C010 N00N C017 C02K 177.1(8) . . . . ?
C010 N00N C02F C02C 60.4(11) . . . . ?
C011 N3 C015 N00K 1.8(8) . . . . ?
C011 N3 C015 C01N 174.8(7) . . . . ?
C011 N00L C01O C01A -142.0(8) . . . . ?
C011 N00L C01O C01S 44.0(11) . . . . ?
C012 C2 C016 C013 179.5(8) . . . . ?
C012 C2 C016 C01M -3.3(12) . . . . ?
C013 N00M C01L N00U -1.3(10) . . . . ?
C013 N00M C01L C021 177.3(8) . . . . ?
C013 N2 C01V C02D 43.7(14) . . . . ?
C013 N2 C01V C02J -139.5(10) . . . . ?
C013 C016 C01M C01X 178.1(8) . . . . ?
C014 C01T C02I C02N 3.2(17) . . . . ?
C014 C021 C02E C02N -0.5(15) . . . . ?
C015 N3 C011 N00L -2.0(8) . . . . ?
C015 N3 C011 C01R 176.8(7) . . . . ?
C015 N00K N00L C011 -0.6(8) . . . . ?
C015 N00K N00L C01O 168.7(6) . . . . ?
C015 C01N C028 C02G 177.4(8) . . . . ?
C016 C2 C012 C01Z 3.0(13) . . . . ?
C016 C01M C01X C01Z 1.8(14) . . . . ?
C017 N00N C010 C01G 176.4(7) . . . . ?
C017 N00N C02F C02C -66.4(12) . . . . ?
C018 C01B C024 C02A -2.6(12) . . . . ?
C019 C3 C00Y N4 -130.8(8) . . . . ?
C019 C3 C00Y N00P 43.4(12) . . . . ?
C01A C01O C01S C020 2.6(13) . . . . ?
C01B C00S N00X N00P -177.6(7) . . . . ?
C01B C018 C01Q C01F -2.7(11) . . . . ?
C01B C024 C02A C01F -2.3(13) . . . . ?
C01D C4 C00R O00A -177.2(7) . . . . ?
C01D C4 C00R C3 3.6(12) . . . . ?
C01J C01N C028 C02G 0.9(12) . . . . ?
C01J C01Y C029 C02G 0.0(14) . . . . ?
C01K C01H C01R C1 -1.4(13) . . . . ?
C01K C01H C01R C011 175.9(8) . . . . ?
C01L N00M C013 N2 0.9(9) . . . . ?
C01L N00M C013 C016 176.2(8) . . . . ?
C01L N00U N2 C013 -0.6(9) . . . . ?
C01L N00U N2 C01V 173.9(8) . . . . ?
C01L C021 C02E C02N -174.6(10) . . . . ?
C01M C01X C01Z C012 -2.2(14) . . . . ?
C01N C01J C01Y C029 2.1(12) . . . . ?
C01N C028 C02G C029 1.3(14) . . . . ?
C01O N00L C011 N3 -166.0(7) . . . . ?
C01O N00L C011 C01R 15.2(13) . . . . ?
C01O C01A C022 C01I -0.2(12) . . . . ?
C01O C01S C020 C01I -1.5(14) . . . . ?
C01Q C018 C01B C00S -174.4(7) . . . . ?
C01Q C018 C01B C024 4.9(11) . . . . ?
C01Q C01F C02A C024 4.8(14) . . . . ?
C01R C1 C00Z C01C 1.5(12) . . . . ?
C01R C01H C01K C01C 0.4(14) . . . . ?
C01T C014 C021 C01L 175.7(8) . . . . ?
C01T C014 C021 C02E 1.5(14) . . . . ?
C01T C02I C02N C02E -2.1(18) . . . . ?
C01U N00H C023 C01E -179.2(7) . . . . ?
C01U N00H C026 C025 -56.4(11) . . . . ?
C01V N2 C013 N00M -173.8(8) . . . . ?
C01V N2 C013 C016 11.0(15) . . . . ?
C01V C02J C02L C02M 2.2(18) . . . . ?
C01W N00P N00X C00S 171.8(7) . . . . ?
C01W N00P C00Y N4 -169.3(8) . . . . ?
C01W N00P C00Y C3 15.8(13) . . . . ?
C01W C02H C02Q C02R -3.7(19) . . . . ?
C01W C02O C02P C02R -2(2) . . . . ?
C01Y C01J C01N C015 -178.9(7) . . . . ?
C01Y C01J C01N C028 -2.5(11) . . . . ?
C01Y C029 C02G C028 -1.7(14) . . . . ?
C020 C01I C022 C01A 1.2(13) . . . . ?
C021 C014 C01T C02I -2.9(15) . . . . ?
C021 C02E C02N C02I 0.8(17) . . . . ?
C022 C01A C01O N00L -175.7(7) . . . . ?
C022 C01A C01O C01S -1.7(12) . . . . ?
C022 C01I C020 C01S -0.4(14) . . . . ?
C023 N00H C01U C027 -53.9(9) . . . . ?
C023 N00H C026 C025 177.5(8) . . . . ?
C026 N00H C01U C027 -179.2(7) . . . . ?
C026 N00H C023 C01E -56.0(10) . . . . ?
C02A C01F C01Q C018 -2.2(13) . . . . ?
C02D C01V C02J C02L -2.3(16) . . . . ?
C02D C02B C02M C02L 0.6(18) . . . . ?
C02F N00N C010 C01G 47.3(10) . . . . ?
C02F N00N C017 C02K -54.3(11) . . . . ?
C02H C01W C02O C02P -4.6(18) . . . . ?
C02H C02Q C02R C02P -3(2) . . . . ?
C02J C01V C02D C02B 1.6(15) . . . . ?
C02J C02L C02M C02B -1.4(19) . . . . ?
C02M C02B C02D C01V -0.7(16) . . . . ?
C02O C01W C02H C02Q 7.3(17) . . . . ?
C02O C02P C02R C02Q 5(2) . . . . ?

_smtbx_masks_special_details     ?
loop_
_smtbx_masks_void_nr
_smtbx_masks_void_average_x
_smtbx_masks_void_average_y
_smtbx_masks_void_average_z
_smtbx_masks_void_volume
_smtbx_masks_void_count_electrons
_smtbx_masks_void_content
1 0.000 0.000 0.000 686.9 180.3 ?
2 0.000 0.500 0.500 686.9 180.3 ?

_smtbx_masks_void_probe_radius   1.2
_smtbx_masks_void_truncation_radius 1.2
_shelx_res_file                  
;
TITL peetwooneoncee_a.res in P2(1)/c
    peetwooneoncee_a.res
    created by SHELXL-2019/3 at 11:46:23 on 22-Apr-2025
CELL 0.71073 16.442 17.7005 26.7887 90 91.544 90
ZERR 4 0.0006 0.0006 0.0009 0 0.001 0
LATT 1
SYMM -X,0.5+Y,0.5-Z
SFAC C H N O U
UNIT 288 292 44 52 12

L.S. 10
PLAN  21
SIZE 0.2 0.2 0.25
TEMP -173.15
CONF
MORE -1
BOND $H
fmap 2
acta
ABIN
OMIT -2 1 2
OMIT 0 1 6
OMIT 1 0 4
OMIT 2 1 6
OMIT 2 2 3
OMIT 2 3 2
OMIT 3 1 0
OMIT 3 1 1
REM <olex2.extras>
REM <HklSrc "%.\\peetwooneoncee_a.hkl">
REM </olex2.extras>

WGHT    0.046600
FVAR       0.09666
U001  5    0.451993    0.362379    0.411487    11.00000    0.02962    0.01456 =
         0.01804    0.00113   -0.00063    0.00167
U002  5    0.437695    0.477163    0.293119    11.00000    0.03094    0.01438 =
         0.01964    0.00232    0.00203    0.00206
U003  5    0.250314    0.383310    0.341745    11.00000    0.02773    0.02434 =
         0.02374    0.00631    0.00165    0.00449
O004  4    0.438387    0.383212    0.269237    11.00000    0.04031    0.01496 =
         0.02139    0.00163    0.00588   -0.00057
O1    4    0.373992    0.433252    0.361109    11.00000    0.03242    0.01407 =
         0.02053    0.00179    0.00257    0.00249
O006  4    0.465287    0.298499    0.361142    11.00000    0.03736    0.02176 =
         0.01874    0.00219   -0.00218    0.00492
O2    4    0.290801    0.477382    0.279095    11.00000    0.03474    0.02277 =
         0.02173    0.00841   -0.00407    0.00653
O008  4    0.442354    0.574070    0.313835    11.00000    0.04252    0.01879 =
         0.01146   -0.00234    0.00159   -0.00346
O009  4    0.299567    0.310392    0.308687    11.00000    0.02517    0.02731 =
         0.02681    0.00489   -0.00236   -0.00055
O00A  4    0.536914    0.445250    0.360929    11.00000    0.02952    0.01759 =
         0.02611    0.00377   -0.00088    0.00247
O00B  4    0.442462    0.422057    0.465360    11.00000    0.04681    0.01594 =
         0.02391   -0.00183    0.00259    0.00267
O00C  4    0.310248    0.324719    0.417344    11.00000    0.02502    0.02209 =
         0.01891    0.00764    0.00491    0.00165
O00D  4    0.195794    0.454771    0.373659    11.00000    0.02817    0.03366 =
         0.03782    0.00644    0.00697    0.01077
O00E  4    0.437077    0.511022    0.213035    11.00000    0.04938    0.02052 =
         0.01916    0.00195   -0.00321    0.00346
O00F  4    0.575160    0.324725    0.447194    11.00000    0.02850    0.02912 =
         0.02344   -0.00380   -0.00232    0.00623
O00G  4    0.147818    0.298964    0.351171    11.00000    0.02950    0.04805 =
         0.03854    0.01529   -0.00035   -0.00242
N00H  3    0.430703    0.221491    0.260047    11.00000    0.03761    0.02210 =
         0.03140   -0.00102    0.00356    0.00078
N3    3    0.439838    0.232006    0.451887    11.00000    0.03420    0.02464 =
         0.01532    0.00165   -0.00147    0.00601
N4    3    0.580664    0.475910    0.259383    11.00000    0.03724    0.01584 =
         0.02580    0.00276    0.00680   -0.00468
N00K  3    0.468927    0.108259    0.447542    11.00000    0.03013    0.02544 =
         0.03465    0.00339    0.00319    0.00632
AFIX  43
H00K  2    0.494997    0.065452    0.443152    11.00000   -1.20000
AFIX   0
N00L  3    0.389403    0.118169    0.460807    11.00000    0.03461    0.02068 =
         0.01767    0.00508   -0.00251    0.00457
N00M  3    0.158192    0.377871    0.264386    11.00000    0.01964    0.03645 =
         0.03543    0.01080   -0.00030    0.00184

N00N  3    0.368575    0.639473    0.456247    11.00000    0.07621    0.02870 =
         0.03074   -0.00887   -0.01944    0.01636
AFIX  13
H00N  2    0.383675    0.647657    0.492251    11.00000   -1.20000
AFIX   0

C2    1    0.240074    0.529161    0.257896    11.00000    0.03128    0.03256 =
         0.02474   -0.00140    0.00830    0.00792
N00P  3    0.707732    0.440562    0.256120    11.00000    0.03134    0.03003 =
         0.03909    0.01123    0.01479    0.00547
C4    1    0.619000    0.511273    0.421293    11.00000    0.03425    0.02537 =
         0.03333   -0.00215    0.00050    0.00320
AFIX  43
H4    2    0.581975    0.499606    0.446799    11.00000   -1.20000
AFIX   0
C00R  1    0.603964    0.484366    0.372720    11.00000    0.03491    0.01083 =
         0.04214    0.00274   -0.00779   -0.00214
C00S  1    0.597340    0.448442    0.212552    11.00000    0.03911    0.02143 =
         0.02169    0.00464    0.01054   -0.00812
C1    1    0.270471    0.295131    0.455987    11.00000    0.01414    0.03440 =
         0.02164   -0.00093    0.00060    0.00231
N00U  3    0.104260    0.317534    0.198428    11.00000    0.03971    0.04054 =
         0.04643    0.00308   -0.01479   -0.00681
AFIX  43
H00U  2    0.082877    0.282151    0.179090    11.00000   -1.20000
AFIX   0
C3    1    0.662975    0.499056    0.336028    11.00000    0.02934    0.01818 =
         0.03240    0.00339    0.00117   -0.00522
N2    3    0.118276    0.390741    0.186452    11.00000    0.03087    0.04285 =
         0.04122    0.00128   -0.00806   -0.00001
N00X  3    0.674891    0.424790    0.209889    11.00000    0.04611    0.04230 =
         0.02013   -0.00106    0.01215    0.00937
AFIX  43
H00X  2    0.698871    0.404004    0.184324    11.00000   -1.20000
AFIX   0
C00Y  1    0.650773    0.470457    0.285508    11.00000    0.03646    0.01824 =
         0.03374    0.00214    0.00806   -0.00331
C00Z  1    0.199635    0.329325    0.473174    11.00000    0.02801    0.02710 =
         0.03587    0.01107    0.00184    0.00157
AFIX  43
H00Z  2    0.179923    0.373909    0.457243    11.00000   -1.20000
AFIX   0

C010  1    0.445577    0.619872    0.430935    11.00000    0.06143    0.04479 =
         0.02754   -0.01420   -0.00178    0.02110
AFIX  23
H01B  2    0.431708    0.601850    0.396771    11.00000   -1.20000
H01E  2    0.472035    0.577522    0.449239    11.00000   -1.20000
AFIX   0

C011  1    0.372604    0.193337    0.464206    11.00000    0.03709    0.02221 =
         0.01550    0.00645    0.00077    0.00232
C012  1    0.258312    0.606410    0.260905    11.00000    0.03889    0.02875 =
         0.02922    0.01096    0.00157    0.00513
AFIX  43
H012  2    0.307100    0.621928    0.277726    11.00000   -1.20000
AFIX   0
C013  1    0.151585    0.426409    0.227585    11.00000    0.03148    0.04135 =
         0.03073    0.00500    0.00217    0.00308
C014  1    0.133390    0.237337    0.323675    11.00000    0.03018    0.03859 =
         0.05807    0.00449   -0.01029   -0.00767
C015  1    0.497308    0.177869    0.442882    11.00000    0.03595    0.01932 =
         0.01598   -0.00245   -0.00193    0.00724
C016  1    0.169944    0.505720    0.231036    11.00000    0.02437    0.04249 =
         0.02921    0.00348   -0.00114    0.01149

C017  1    0.311860    0.573214    0.454587    11.00000    0.07640    0.03425 =
         0.04580   -0.00901   -0.02704    0.01451
AFIX  23
H01G  2    0.298817    0.560944    0.419215    11.00000   -1.20000
H01J  2    0.340337    0.529062    0.469527    11.00000   -1.20000
AFIX   0

C018  1    0.459138    0.468548    0.174733    11.00000    0.04531    0.02546 =
         0.01896    0.00874    0.00275    0.00144
C019  1    0.731161    0.544143    0.347311    11.00000    0.03622    0.03745 =
         0.04606   -0.00099    0.00197   -0.00408
AFIX  43
H019  2    0.769098    0.555601    0.322277    11.00000   -1.20000
AFIX   0
C01A  1    0.360366   -0.012141    0.485069    11.00000    0.04170    0.02524 =
         0.02617    0.00157    0.00350    0.00149
AFIX  43
H01A  2    0.409883   -0.013446    0.504159    11.00000   -1.20000
AFIX   0
C01B  1    0.538583    0.439662    0.171437    11.00000    0.05196    0.02464 =
         0.01809    0.00254    0.00064   -0.00033
C01C  1    0.158106    0.300037    0.512391    11.00000    0.03220    0.04321 =
         0.03377    0.00763    0.00870    0.00058
AFIX  43
H01C  2    0.111569    0.325636    0.524123    11.00000   -1.20000
AFIX   0
C01D  1    0.686572    0.554294    0.432501    11.00000    0.03825    0.04027 =
         0.05419   -0.00616   -0.00530   -0.00472
AFIX  43
H01D  2    0.695333    0.572243    0.465632    11.00000   -1.20000
AFIX   0

C01E  1    0.372870    0.137185    0.326113    11.00000    0.04961    0.02359 =
         0.04103    0.00208   -0.00348    0.00177
AFIX 137
H01R  2    0.327284    0.122221    0.303953    11.00000   -1.50000
H01U  2    0.356718    0.180415    0.346441    11.00000   -1.50000
H01V  2    0.388003    0.094812    0.348002    11.00000   -1.50000
AFIX   0

C01F  1    0.428322    0.411719    0.094595    11.00000    0.06546    0.03002 =
         0.02552    0.00137   -0.00696   -0.01020
AFIX  43
H01F  2    0.389219    0.399723    0.069064    11.00000   -1.20000
AFIX   0

C01G  1    0.506961    0.684778    0.427270    11.00000    0.08437    0.03387 =
         0.02253    0.00524    0.00497    0.01391
AFIX 137
H01L  2    0.484754    0.723894    0.404888    11.00000   -1.50000
H01N  2    0.557960    0.665516    0.414069    11.00000   -1.50000
H01O  2    0.517382    0.706386    0.460511    11.00000   -1.50000
AFIX   0

C01H  1    0.252341    0.198540    0.518122    11.00000    0.03674    0.02429 =
         0.05423    0.01635    0.00724    0.00165
AFIX  43
H01H  2    0.269825    0.152678    0.533387    11.00000   -1.20000
AFIX   0
C01I  1    0.238290   -0.073134    0.453432    11.00000    0.06224    0.03344 =
         0.02384    0.00527   -0.00500   -0.01583
AFIX  43
H01I  2    0.204134   -0.116384    0.451531    11.00000   -1.20000
AFIX   0
C01J  1    0.613024    0.265238    0.427180    11.00000    0.02826    0.02784 =
         0.01430    0.00156   -0.00842    0.00973
C01K  1    0.183418    0.233350    0.535105    11.00000    0.04095    0.04499 =
         0.02783    0.00924    0.00683   -0.00260
AFIX  43
H01K  2    0.153951    0.212178    0.561730    11.00000   -1.20000
AFIX   0
C01L  1    0.129724    0.310849    0.245523    11.00000    0.03139    0.03578 =
         0.04302    0.01115    0.00176   -0.00340
C01M  1    0.117646    0.560713    0.210129    11.00000    0.04391    0.05785 =
         0.02610    0.00683   -0.00143    0.01417
AFIX  43
H01M  2    0.069617    0.545509    0.192355    11.00000   -1.20000
AFIX   0
C01N  1    0.578417    0.193585    0.424291    11.00000    0.02887    0.01911 =
         0.02341    0.00251   -0.00599   -0.00492
C01O  1    0.335610    0.053583    0.460061    11.00000    0.04112    0.02308 =
         0.01910    0.00019    0.00548    0.00056
C01P  1    0.742722    0.572151    0.396007    11.00000    0.03123    0.05431 =
         0.07482    0.00265   -0.00791   -0.01552
AFIX  43
H01P  2    0.788422    0.603060    0.404134    11.00000   -1.20000
AFIX   0
C01Q  1    0.404296    0.452379    0.136067    11.00000    0.05791    0.03329 =
         0.01831    0.00711   -0.00520   -0.00629
AFIX  43
H01Q  2    0.349616    0.469271    0.137908    11.00000   -1.20000
AFIX   0
C01R  1    0.297514    0.228313    0.479197    11.00000    0.03017    0.02101 =
         0.03805    0.00710    0.00083   -0.00074
C01S  1    0.265727    0.054477    0.431739    11.00000    0.05287    0.03771 =
         0.01664    0.00848   -0.00472   -0.00449
AFIX  43
H01S  2    0.250760    0.098889    0.413822    11.00000   -1.20000
AFIX   0
C01T  1    0.125665    0.167172    0.348010    11.00000    0.03821    0.06387 =
         0.05068    0.03001   -0.01193   -0.00643
AFIX  43
H01T  2    0.131775    0.164527    0.383332    11.00000   -1.20000
AFIX   0

C01U  1    0.502055    0.241010    0.229640    11.00000    0.10469    0.02566 =
         0.06746   -0.00876    0.04269   -0.00131
AFIX  23
H01W  2    0.489354    0.286395    0.209288    11.00000   -1.20000
H01   2    0.513503    0.198831    0.206598    11.00000   -1.20000
AFIX   0

C01V  1    0.104863    0.415826    0.135867    11.00000    0.04022    0.04638 =
         0.03081   -0.00071   -0.00972    0.01221
C01W  1    0.787416    0.413120    0.268225    11.00000    0.03706    0.03745 =
         0.04249    0.00644    0.00848    0.00935
C01X  1    0.135525    0.637289    0.215203    11.00000    0.05359    0.04011 =
         0.05237    0.02385    0.00785    0.02197
AFIX  43
H01X  2    0.098955    0.674020    0.201747    11.00000   -1.20000
AFIX   0
C01Y  1    0.691251    0.275490    0.407419    11.00000    0.03421    0.02529 =
         0.04843   -0.00255    0.00556   -0.00218
AFIX  43
H01Y  2    0.716634    0.323590    0.410073    11.00000   -1.20000
AFIX   0
C01Z  1    0.207616    0.660317    0.240212    11.00000    0.05426    0.02234 =
         0.06259    0.01282   -0.00237    0.01109
AFIX  43
H01Z  2    0.221073    0.712394    0.242763    11.00000   -1.20000
AFIX   0
C020  1    0.217192   -0.007385    0.428813    11.00000    0.05409    0.03698 =
         0.04322    0.00627   -0.01116   -0.01414
AFIX  43
H020  2    0.167923   -0.005352    0.409504    11.00000   -1.20000
AFIX   0
C021  1    0.127792    0.238903    0.271592    11.00000    0.02463    0.04496 =
         0.03100    0.01073   -0.00627   -0.01299
C022  1    0.311610   -0.074404    0.481375    11.00000    0.05272    0.02483 =
         0.03166   -0.00231    0.00832    0.00000
AFIX  43
H022  2    0.327693   -0.119548    0.498088    11.00000   -1.20000
AFIX   0

C023  1    0.445990    0.159313    0.294648    11.00000    0.07546    0.02689 =
         0.04540   -0.00622    0.01327    0.00880
AFIX  23
H02X  2    0.491847    0.173377    0.317493    11.00000   -1.20000
H02Y  2    0.463050    0.114579    0.275373    11.00000   -1.20000
AFIX   0

C024  1    0.560970    0.401051    0.127797    11.00000    0.05925    0.03157 =
         0.02420   -0.00884    0.01679    0.00275
AFIX  43
H024  2    0.615099    0.383209    0.124735    11.00000   -1.20000
AFIX   0

C025  1    0.337239    0.269540    0.189431    11.00000    0.06363    0.04083 =
         0.03979    0.00633   -0.01100   -0.01124
AFIX 137
H02Z  2    0.381672    0.277436    0.166336    11.00000   -1.50000
H     2    0.328047    0.316076    0.208279    11.00000   -1.50000
HA    2    0.287521    0.256067    0.170484    11.00000   -1.50000
AFIX   0
C026  1    0.359647    0.206142    0.225333    11.00000    0.06710    0.05275 =
         0.05976   -0.01027   -0.01440   -0.01022
AFIX  23
H02   2    0.311711    0.194728    0.245609    11.00000   -1.20000
HB    2    0.371716    0.160390    0.205607    11.00000   -1.20000
AFIX   0
C027  1    0.580243    0.256915    0.264198    11.00000    0.03982    0.04065 =
         0.05613    0.00595    0.00588    0.00691
AFIX 137
H1    2    0.624054    0.276604    0.243792    11.00000   -1.50000
HC    2    0.598032    0.209818    0.280328    11.00000   -1.50000
HD    2    0.566866    0.294132    0.289787    11.00000   -1.50000
AFIX   0

C028  1    0.621122    0.135760    0.400221    11.00000    0.04847    0.02682 =
         0.03125   -0.00150   -0.00498    0.00942
AFIX  43
H028  2    0.596993    0.087076    0.397898    11.00000   -1.20000
AFIX   0
C029  1    0.731305    0.217450    0.384484    11.00000    0.03991    0.03707 =
         0.05868   -0.00229    0.01608    0.00298
AFIX  43
H029  2    0.783767    0.225744    0.371512    11.00000   -1.20000
AFIX   0
C02A  1    0.505014    0.389240    0.089915    11.00000    0.07576    0.03294 =
         0.04209   -0.00314    0.00999   -0.00367
AFIX  43
H02A  2    0.520931    0.364886    0.060124    11.00000   -1.20000
AFIX   0
C02B  1    0.152815    0.477638    0.063538    11.00000    0.06490    0.06201 =
         0.03726    0.01456    0.01409    0.00027
AFIX  43
H02B  2    0.193775    0.505427    0.047219    11.00000   -1.20000
AFIX   0

C02C  1    0.309251    0.710177    0.382260    11.00000    0.09163    0.06479 =
         0.06643    0.00250   -0.03903    0.01875
AFIX 137
H02C  2    0.358394    0.701193    0.363225    11.00000   -1.50000
H02F  2    0.285157    0.758705    0.372291    11.00000   -1.50000
H02K  2    0.269979    0.669553    0.375511    11.00000   -1.50000
AFIX   0

C02D  1    0.164400    0.455049    0.112463    11.00000    0.05771    0.03463 =
         0.04869    0.00525    0.00807    0.00155
AFIX  43
H02D  2    0.213851    0.466772    0.129926    11.00000   -1.20000
AFIX   0
C02E  1    0.112966    0.172047    0.246068    11.00000    0.05520    0.04893 =
         0.04895    0.01123   -0.01773   -0.01848
AFIX  43
H02E  2    0.108695    0.173230    0.210640    11.00000   -1.20000
AFIX   0

C02F  1    0.331413    0.711859    0.437970    11.00000    0.05925    0.03451 =
         0.04589   -0.00952   -0.00997    0.02460
AFIX  23
H02S  2    0.370197    0.753676    0.444618    11.00000   -1.20000
H02T  2    0.281746    0.722208    0.456906    11.00000   -1.20000
AFIX   0

C02G  1    0.695093    0.146342    0.380203    11.00000    0.03794    0.02849 =
         0.06043    0.00176    0.01568    0.01359
AFIX  43
H02G  2    0.721700    0.106254    0.363627    11.00000   -1.20000
AFIX   0
C02H  1    0.806578    0.385269    0.314977    11.00000    0.04372    0.07807 =
         0.05021    0.02245    0.01656    0.03066
AFIX  43
H02H  2    0.765903    0.382502    0.339433    11.00000   -1.20000
AFIX   0
C02I  1    0.109493    0.103034    0.321284    11.00000    0.06013    0.04995 =
         0.06409    0.01878   -0.00893   -0.01889
AFIX  43
H02I  2    0.101732    0.056695    0.338402    11.00000   -1.20000
AFIX   0
C02J  1    0.034018    0.397046    0.110623    11.00000    0.03202    0.09259 =
         0.04002    0.00439   -0.00674    0.00360
AFIX  43
H02J  2   -0.006666    0.368225    0.126439    11.00000   -1.20000
AFIX   0

C02K  1    0.234340    0.584823    0.480976    11.00000    0.06112    0.05351 =
         0.06688   -0.01041   -0.01919    0.01355
AFIX 137
H02U  2    0.204198    0.626853    0.465476    11.00000   -1.50000
H02V  2    0.246336    0.596535    0.516164    11.00000   -1.50000
H02W  2    0.201441    0.538726    0.478666    11.00000   -1.50000
AFIX   0

C02L  1    0.023084    0.420420    0.062570    11.00000    0.04428    0.10849 =
         0.04914    0.01545   -0.00732    0.00649
AFIX  43
H02L  2   -0.026531    0.409222    0.045131    11.00000   -1.20000
AFIX   0
C02M  1    0.082227    0.459702    0.038995    11.00000    0.06902    0.09893 =
         0.02794    0.01831   -0.01074    0.01100
AFIX  43
H02M  2    0.073911    0.474587    0.005170    11.00000   -1.20000
AFIX   0
C02N  1    0.104249    0.104382    0.269999    11.00000    0.06935    0.04641 =
         0.08474    0.00177   -0.02574   -0.01155
AFIX  43
H02N  2    0.094766    0.059250    0.251553    11.00000   -1.20000
AFIX   0
C02O  1    0.844288    0.409106    0.231053    11.00000    0.04680    0.10772 =
         0.05683    0.00526    0.02549    0.02199
AFIX  43
H02O  2    0.831665    0.424509    0.197768    11.00000   -1.20000
AFIX   0
C02P  1    0.921475    0.381139    0.245054    11.00000    0.04937    0.13122 =
         0.09644    0.03340    0.04752    0.02609
AFIX  43
H02P  2    0.961234    0.376433    0.220160    11.00000   -1.20000
AFIX   0
C02Q  1    0.885234    0.361159    0.326569    11.00000    0.04727    0.07258 =
         0.07232    0.02612    0.01223    0.01741
AFIX  43
H02Q  2    0.898709    0.344815    0.359543    11.00000   -1.20000
AFIX   0
C02R  1    0.941691    0.360675    0.292210    11.00000    0.03696    0.10039 =
         0.09264    0.01608    0.02260    0.02567
AFIX  43
H02R  2    0.995892    0.346044    0.300739    11.00000   -1.20000
AFIX   0
HKLF 4


REM  peetwooneoncee_a.res in P2(1)/c
REM wR2 = 0.1149, GooF = S = 1.023, Restrained GooF = 1.023 for all data
REM R1 = 0.0525 for 12714 Fo > 4sig(Fo) and 0.0987 for all 19664 data
REM 898 parameters refined using 0 restraints

END

WGHT      0.0466      0.0000

REM Highest difference peak  2.911,  deepest hole -2.650,  1-sigma level  0.206
Q1    1   0.2781  0.4220  0.3411  11.00000  0.05    2.91
Q2    1   0.4578  0.4875  0.3180  11.00000  0.05    2.85
Q3    1   0.4648  0.3620  0.4396  11.00000  0.05    2.75
Q4    1   0.2398  0.3839  0.3142  11.00000  0.05    2.59
Q5    1   0.4402  0.3604  0.3826  11.00000  0.05    2.53
Q6    1   0.2619  0.3853  0.3711  11.00000  0.05    2.51
Q7    1   0.4662  0.5063  0.3088  11.00000  0.05    2.35
Q8    1   0.2249  0.4212  0.3514  11.00000  0.05    2.16
Q9    1   0.4015  0.4900  0.3011  11.00000  0.05    2.07
Q10   1   0.4654  0.4367  0.2888  11.00000  0.05    2.04
Q11   1   0.4788  0.3236  0.4065  11.00000  0.05    1.99
Q12   1   0.4693  0.5125  0.2942  11.00000  0.05    1.99
Q13   1   0.4284  0.4776  0.2644  11.00000  0.05    1.99
Q14   1   0.5001  0.3656  0.3991  11.00000  0.05    1.72
Q15   1   0.4096  0.5171  0.2998  11.00000  0.05    1.65
Q16   1   0.4021  0.3642  0.4221  11.00000  0.05    1.56
Q17   1   0.4221  0.3198  0.4172  11.00000  0.05    1.55
Q18   1   0.1841  0.4084  0.3216  11.00000  0.05    1.53
Q19   1   0.4129  0.4326  0.2966  11.00000  0.05    1.51
Q20   1   0.2817  0.3553  0.3397  11.00000  0.05    1.41
Q21   1   0.4978  0.5021  0.3136  11.00000  0.05    1.38
;
_shelx_res_checksum              78076
_shelx_fab_file                  
;
-22 0 2 -15.2369 -1.8241
-22 1 1 -14.0614 -0.7840
-22 1 2 9.8666 1.1297
-22 1 3 -9.1496 -3.3380
-21 0 2 -20.9504 -0.4551
-21 0 4 -7.9965 -1.7797
-21 0 6 2.2888 -2.8827
-21 0 8 -1.3702 0.5245
-21 0 10 7.3646 2.4355
-21 0 12 0.8400 -0.2728
-21 1 1 -13.3861 -0.8499
-21 1 2 9.1909 0.9081
-21 1 3 -8.7921 -2.6263
-21 1 4 8.6487 2.2681
-21 1 5 1.1598 -2.9227
-21 1 6 -6.5299 -2.0824
-21 1 7 -3.1202 -1.0439
-21 1 8 -1.5568 -1.3136
-21 1 9 -0.5365 0.8596
-21 1 10 7.4520 -0.6899
-21 1 11 7.9600 1.0419
-21 2 1 -6.6543 -1.3045
-21 2 2 -4.7909 -0.1590
-21 2 3 -8.4582 3.3785
-21 2 4 -3.2448 -0.5188
-21 2 5 -12.6735 0.8396
-21 2 6 1.1980 1.2563
-21 2 7 -6.5077 -2.3905
-21 2 8 1.9433 0.1550
-21 2 9 4.7373 -0.9899
-21 2 10 1.9780 -1.2925
-21 2 11 -3.0090 0.3851
-21 3 1 -9.0353 -1.0605
-21 3 2 -3.3782 1.2788
-21 3 3 -10.1180 0.3573
-21 3 4 -10.6422 2.0429
-21 3 5 -4.9539 1.5368
-21 3 6 -11.4798 -0.8873
-21 3 7 5.2528 1.3580
-21 3 8 -3.5530 -0.7493
-21 3 9 0.5195 -1.2260
-21 3 10 1.6299 0.2034
-21 3 11 -15.9149 0.8002
-21 4 1 -2.6278 -0.5412
-21 4 2 -18.4009 -1.1554
-21 4 3 2.1212 0.1077
-21 4 4 -3.7627 0.9070
-21 4 5 4.4361 -1.5460
-21 4 6 8.9244 3.1373
-21 4 7 2.6069 -0.5357
-21 4 8 5.4915 -0.4301
-21 4 9 -5.6074 2.0388
-21 4 10 -5.4999 -2.2892
-21 5 1 -14.2734 -1.2513
-21 5 2 -7.1354 -1.2759
-21 5 3 -12.6456 -0.7355
-21 5 4 -6.8787 -1.1602
-21 5 5 0.1093 1.0688
-21 5 6 0.2814 0.0621
-21 5 7 3.6954 2.0417
-21 5 8 1.5275 2.8039
-21 5 9 3.2209 -3.3586
-21 6 1 -5.1090 0.6400
-21 6 2 -0.0408 0.4046
-21 6 3 -9.5700 -2.8323
-21 6 4 -7.5301 -0.9870
-21 6 5 -12.5798 -1.5828
-21 6 6 -8.5405 1.6429
-21 6 7 -12.9267 2.1439
-21 7 1 5.0359 1.4394
-21 7 2 -1.8788 -0.8096
-21 7 3 4.7370 1.0055
-21 7 4 -5.9475 -2.6202
-20 0 2 -21.2233 -0.1334
-20 0 4 -15.0546 -0.4143
-20 0 6 2.9192 -1.7789
-20 0 8 -1.2124 -0.6790
-20 0 10 -2.0630 1.5209
-20 0 12 1.8221 0.3866
-20 0 14 3.2306 -1.0595
-20 0 16 2.2963 1.0818
-20 1 1 -8.4114 -0.2460
-20 1 2 3.5732 0.7044
-20 1 3 -5.5741 -1.2469
-20 1 4 6.8532 1.7963
-20 1 5 1.3193 -1.3572
-20 1 6 -2.6100 -1.9453
-20 1 7 -1.1671 -0.6266
-20 1 8 -2.8445 -1.0013
-20 1 9 -1.2014 0.4095
-20 1 10 6.1578 0.7394
-20 1 11 8.5910 1.2392
-20 1 12 -1.7706 0.5388
-20 1 13 4.1053 -0.1674
-20 1 14 -10.3010 -1.2894
-20 1 15 4.7582 0.2780
-20 1 16 -1.0189 -2.2044
-20 2 1 -6.1330 -1.1133
-20 2 2 -2.1615 -0.0585
-20 2 3 -9.3663 1.6466
-20 2 4 1.1126 -0.3394
-20 2 5 -11.7425 0.1049
-20 2 6 2.2146 0.7300
-20 2 7 -10.2208 -2.1861
-20 2 8 1.8262 0.0814
-20 2 9 1.5575 -0.4511
-20 2 10 1.7999 -0.7694
-20 2 11 6.4910 0.6020
-20 2 12 -11.9411 1.1156
-20 2 13 4.7694 -0.3816
-20 2 14 -13.1489 1.6738
-20 2 15 5.3763 -3.9677
-20 3 1 -9.8780 -0.8426
-20 3 2 -0.2652 0.8756
-20 3 3 -11.1058 0.4383
-20 3 4 -12.9904 1.2102
-20 3 5 -7.8111 1.4692
-20 3 6 -14.7278 -1.1300
-20 3 7 -0.7926 0.6588
-20 3 8 -6.8803 -0.5209
-20 3 9 -2.0606 -1.9511
-20 3 10 1.1332 0.3258
-20 3 11 -19.5777 0.7617
-20 3 12 2.6589 -0.1858
-20 3 13 -20.9095 1.9932
-20 3 14 5.2286 -2.2555
-20 3 15 0.0758 0.6332
-20 4 1 -0.6151 -0.0788
-20 4 2 -17.4150 -0.4251
-20 4 3 3.9384 0.6446
-20 4 4 -3.1813 0.5423
-20 4 5 3.1754 -0.8483
-20 4 6 7.6143 2.2792
-20 4 7 0.9063 -0.6024
-20 4 8 4.7448 -0.6481
-20 4 9 -9.4934 2.2740
-20 4 10 -2.0614 -2.1641
-20 4 11 -16.5445 1.3994
-20 4 12 -6.6142 1.4092
-20 4 13 -11.3064 -0.9582
-20 4 14 0.7086 4.9753
-20 5 1 -12.4774 -0.8797
-20 5 2 -6.9601 -0.9474
-20 5 3 -9.8599 -0.0965
-20 5 4 -2.0881 -0.4960
-20 5 5 4.6773 0.5834
-20 5 6 4.6783 0.6416
-20 5 7 10.2944 1.0589
-20 5 8 5.1322 2.2827
-20 5 9 4.4460 -2.6732
-20 5 10 -1.5160 0.9696
-20 5 11 4.6816 -2.0811
-20 5 12 -3.9235 -0.6808
-20 5 13 -0.3222 3.5838
-20 5 14 1.2194 1.3985
-20 6 1 -6.6588 -0.0257
-20 6 2 0.8364 0.2428
-20 6 3 -12.1394 -2.5674
-20 6 4 -6.9795 -0.3247
-20 6 5 -10.6749 -1.8446
-20 6 6 -7.2404 1.4539
-20 6 7 -11.4224 1.3578
-20 6 8 -1.3228 0.3624
-20 6 9 -2.8334 0.6715
-20 6 10 3.0973 -2.7984
-20 6 11 0.6301 -0.6890
-20 6 12 -1.4665 -0.5301
-20 6 13 2.4565 -0.7053
-20 7 1 1.3251 1.2117
-20 7 2 -2.6800 -0.0173
-20 7 3 1.4989 0.9935
-20 7 4 -11.1981 -2.2930
-20 7 5 -6.6005 1.8005
-20 7 6 -12.8854 -0.7914
-20 7 7 -1.5437 2.2954
-20 7 8 -9.7067 0.5121
-20 7 9 7.0206 -0.7274
-20 7 10 -4.4909 1.7437
-20 7 11 -3.7151 -0.6843
-20 8 1 7.6563 0.5276
-20 8 2 4.1263 -1.1135
-20 8 3 1.7748 -2.0875
-20 8 4 -0.3394 2.5255
-20 8 5 -2.7232 -0.0064
-20 8 6 1.4883 0.6666
-20 8 7 2.6560 1.6468
-20 8 8 1.6957 -1.6146
-20 8 9 -0.9153 1.1483
-20 8 10 -2.2324 0.8574
-20 9 1 9.0126 -2.2415
-20 9 2 -1.8216 -2.3128
-20 9 3 4.8860 1.8411
-20 9 4 1.7656 -2.2041
-20 9 5 0.6973 1.1548
-20 9 6 8.5150 1.4394
-20 9 7 0.9663 -3.3625
-20 10 1 -2.7077 0.6122
-20 10 2 1.2245 -0.0428
-19 0 2 -14.4370 -0.4103
-19 0 4 -15.9756 -0.2116
-19 0 6 0.6265 -0.3790
-19 0 8 1.8356 -0.8408
-19 0 10 -7.5461 -0.1923
-19 0 12 1.1931 0.4202
-19 0 14 16.6931 -0.5471
-19 0 16 7.5846 -0.1376
-19 0 18 -4.3507 0.1630
-19 1 1 -3.1349 0.3280
-19 1 2 -3.2561 -0.1663
-19 1 3 -0.8320 -0.1327
-19 1 4 -1.4174 1.2364
-19 1 5 0.9055 -0.1875
-19 1 6 0.4726 -0.8329
-19 1 7 1.1910 0.0745
-19 1 8 -1.8315 -1.0982
-19 1 9 -1.3253 -0.1111
-19 1 10 1.3332 0.8390
-19 1 11 3.5155 0.7344
-19 1 12 2.7226 0.7905
-19 1 13 3.4563 0.0030
-19 1 14 -2.9843 -2.0443
-19 1 15 6.4201 0.6276
-19 1 16 1.2611 -2.0549
-19 1 17 0.7695 0.7425
-19 1 18 11.3781 -0.3015
-19 1 19 -1.2761 0.2025
-19 2 1 -2.7371 -0.5119
-19 2 2 -2.6121 0.2715
-19 2 3 -7.2402 0.4834
-19 2 4 3.3998 -0.0933
-19 2 5 -7.9106 0.1611
-19 2 6 3.6919 0.4967
-19 2 7 -6.4427 -1.1229
-19 2 8 -0.9062 0.2740
-19 2 9 0.9713 0.1688
-19 2 10 -0.8741 0.1251
-19 2 11 15.4143 0.7872
-19 2 12 -14.3212 1.1510
-19 2 13 16.3690 -0.7159
-19 2 14 -17.8540 1.7685
-19 2 15 7.1099 -3.2921
-19 2 16 3.7168 0.7268
-19 2 17 1.8875 -2.4458
-19 2 18 8.1933 -0.9202
-19 3 1 -6.7624 -0.3533
-19 3 2 3.7739 0.3143
-19 3 3 -9.8486 -0.5447
-19 3 4 -10.8955 0.7104
-19 3 5 -6.6869 0.6526
-19 3 6 -14.0124 -0.5558
-19 3 7 -5.9258 0.5638
-19 3 8 -9.6865 -0.2456
-19 3 9 -4.4005 -1.7601
-19 3 10 -2.4161 0.2222
-19 3 11 -12.2830 0.1417
-19 3 12 -1.0268 0.0057
-19 3 13 -16.4048 1.9124
-19 3 14 -1.2990 -2.3205
-19 3 15 3.2190 0.5401
-19 3 16 -10.6131 -2.3811
-19 3 17 14.2109 -0.7580
-19 3 18 -9.7550 -0.3164
-19 4 1 -0.8173 -0.1470
-19 4 2 -9.6231 -0.3896
-19 4 3 4.0964 0.3615
-19 4 4 -2.6033 -0.2949
-19 4 5 -1.0931 0.0166
-19 4 6 3.1169 1.0734
-19 4 7 -6.5176 -0.5362
-19 4 8 -0.0724 -0.5896
-19 4 9 -11.9443 0.8667
-19 4 10 0.8572 -1.3605
-19 4 11 -20.3130 1.3888
-19 4 12 -3.3158 1.0981
-19 4 13 -14.6669 -0.9563
-19 4 14 -1.0832 3.4365
-19 4 15 -1.1370 -1.2021
-19 4 16 4.1247 3.0940
-19 4 17 -2.9462 0.3666
-19 4 18 5.7023 -2.9257
-19 5 1 -6.1243 -0.2991
-19 5 2 -5.7544 -0.3208
-19 5 3 -3.4988 0.4741
-19 5 4 0.3737 -0.1445
-19 5 5 4.0184 0.5932
-19 5 6 4.8726 0.6057
-19 5 7 9.0966 0.1953
-19 5 8 7.9335 1.3316
-19 5 9 0.5923 -1.3562
-19 5 10 4.5718 0.5408
-19 5 11 -0.7001 -0.4955
-19 5 12 -4.1300 -0.4349
-19 5 13 -4.4094 2.7607
-19 5 14 2.1689 1.8276
-19 5 15 -1.4432 4.7210
-19 5 16 4.5094 2.1975
-19 5 17 2.0440 -0.0212
-19 6 1 -2.4679 -0.0622
-19 6 2 5.2486 -0.0547
-19 6 3 -11.0529 -1.3751
-19 6 4 -2.3257 -0.0369
-19 6 5 -5.8417 -1.4427
-19 6 6 -1.4190 1.1107
-19 6 7 -4.1285 0.4211
-19 6 8 5.5037 0.4216
-19 6 9 1.3750 0.1981
-19 6 10 4.2446 -1.8241
-19 6 11 1.7448 -0.5752
-19 6 12 -3.6792 -0.3917
-19 6 13 -4.2529 -0.0957
-19 6 14 -0.1265 1.3788
-19 6 15 0.1691 -2.1198
-19 6 16 -4.1844 0.7337
-19 7 1 -0.1237 0.4147
-19 7 2 -2.1944 0.7833
-19 7 3 -2.4513 0.5669
-19 7 4 -12.0287 -1.4251
-19 7 5 -7.1151 0.6492
-19 7 6 -12.5971 -0.6870
-19 7 7 -1.3288 1.0273
-19 7 8 -9.1613 0.4074
-19 7 9 7.5281 -0.5053
-19 7 10 -0.4381 0.9719
-19 7 11 -6.1048 -0.3814
-19 7 12 5.9002 0.6220
-19 7 13 -7.2555 -0.4923
-19 7 14 5.9874 -4.2434
-19 7 15 1.5896 -1.7584
-19 8 1 4.3330 1.1825
-19 8 2 0.4592 -0.5327
-19 8 3 -0.2002 -1.1363
-19 8 4 -6.3917 2.3617
-19 8 5 -3.3471 -0.0708
-19 8 6 -3.6409 -0.0380
-19 8 7 1.2318 2.1396
-19 8 8 -2.8394 -1.4370
-19 8 9 -0.5620 1.2702
-19 8 10 -5.9100 1.8160
-19 8 11 -2.2334 1.6319
-19 8 12 -2.9001 2.3314
-19 8 13 7.8318 0.6948
-19 8 14 6.7128 -1.7545
-19 9 1 11.1224 -1.6246
-19 9 2 -1.2751 -1.6436
-19 9 3 6.3234 1.0626
-19 9 4 3.6206 -1.5907
-19 9 5 0.4258 1.3529
-19 9 6 9.0008 0.7800
-19 9 7 2.6905 -2.5440
-19 9 8 1.2685 -0.8532
-19 9 9 -3.8444 -1.5649
-19 9 10 -3.6364 -2.2081
-19 9 11 8.9210 2.9294
-19 9 12 0.0166 2.2309
-19 9 13 8.5506 1.1702
-19 10 1 2.9454 0.7708
-19 10 2 0.0408 -0.6698
-19 10 3 1.9431 0.6276
-19 10 4 -5.2619 2.6109
-19 10 5 12.6015 -0.7456
-19 10 6 -6.6864 2.0921
-19 10 7 -3.7416 1.2119
-19 10 8 -0.7707 -2.6486
-19 10 9 -7.9335 -1.4662
-19 10 10 4.9707 -0.8540
-19 10 11 9.5155 -2.4217
-19 11 1 -14.5911 -1.7290
-19 11 2 5.8640 -0.0416
-19 11 3 -9.1795 1.4271
-19 11 4 0.8690 -1.7086
-19 11 5 -4.9490 2.8482
-19 11 6 -2.0702 0.1788
-19 11 7 -4.3470 -0.2450
-19 11 8 -15.0311 3.0133
-19 12 1 0.6023 0.9492
-19 12 2 -5.5119 0.5083
-19 12 3 -4.1048 -0.9147
-18 0 2 -4.2433 -0.0160
-18 0 4 -7.2433 -0.3264
-18 0 6 -2.0138 0.3303
-18 0 8 3.5400 0.1438
-18 0 10 -5.4851 -0.7688
-18 0 12 -0.4278 -0.0097
-18 0 14 20.2412 0.2301
-18 0 16 7.1919 -0.2830
-18 0 18 -11.7966 -0.8709
-18 0 20 -3.9577 0.3757
-18 1 1 -0.7736 0.2643
-18 1 2 -4.9407 -0.9741
-18 1 3 2.5705 0.2137
-18 1 4 -8.2041 0.4817
-18 1 5 0.5652 -0.0903
-18 1 6 1.3629 0.4418
-18 1 7 0.8484 0.4256
-18 1 8 3.5506 -1.0522
-18 1 9 -2.4765 -0.2960
-18 1 10 -1.2459 -0.1730
-18 1 11 -3.0942 -0.0233
-18 1 12 5.7449 0.8476
-18 1 13 0.4691 -0.1396
-18 1 14 8.8732 -1.5351
-18 1 15 7.1423 0.6099
-18 1 16 5.3603 -1.6539
-18 1 17 0.7382 0.4227
-18 1 18 8.9324 -0.3104
-18 1 19 -1.7897 0.0040
-18 1 20 0.9874 1.4782
-18 1 21 -2.6595 -0.5872
-18 2 1 -0.2052 -0.1122
-18 2 2 -6.3152 0.1357
-18 2 3 -2.6887 0.2157
-18 2 4 0.2565 -0.1500
-18 2 5 -4.7219 0.6803
-18 2 6 4.0983 0.3693
-18 2 7 0.1317 -0.2154
-18 2 8 -3.1475 0.2348
-18 2 9 3.0708 0.1178
-18 2 10 -3.4762 0.3946
-18 2 11 16.8368 0.7953
-18 2 12 -8.4621 0.3898
-18 2 13 19.6910 -0.4982
-18 2 14 -10.4901 0.8324
-18 2 15 5.6625 -1.9951
-18 2 16 9.7061 0.5684
-18 2 17 -1.8670 -1.0620
-18 2 18 16.5280 -0.7383
-18 2 19 8.2916 0.4305
-18 2 20 8.7752 -1.0366
-18 2 21 6.9686 3.6054
-18 3 1 0.6990 0.4586
-18 3 2 3.3493 0.1411
-18 3 3 -6.5786 -1.0010
-18 3 4 -6.9552 0.6401
-18 3 5 -2.8349 -0.0599
-18 3 6 -10.2638 0.3330
-18 3 7 -4.3243 0.8954
-18 3 8 -11.4203 -0.0398
-18 3 9 -3.9695 -0.4788
-18 3 10 -7.2662 -0.1414
-18 3 11 -0.1381 -0.3545
-18 3 12 -5.4922 0.4714
-18 3 13 -3.8541 0.9342
-18 3 14 -7.8990 -0.9384
-18 3 15 5.7248 0.8096
-18 3 16 -13.8842 -1.7175
-18 3 17 15.0310 -0.6412
-18 3 18 -9.9861 0.0706
-18 3 19 10.2588 -0.5550
-18 3 20 4.4236 1.4736
-18 3 21 3.3010 0.1933
-18 4 1 -2.7171 -0.1755
-18 4 2 1.1693 -0.6380
-18 4 3 2.4747 -0.4880
-18 4 4 -1.2073 -0.7283
-18 4 5 -1.6694 0.1462
-18 4 6 -0.4918 0.6341
-18 4 7 -10.8045 -0.1776
-18 4 8 -5.5284 -0.1047
-18 4 9 -10.0581 -0.6733
-18 4 10 -0.1944 -0.5183
-18 4 11 -13.9353 0.3846
-18 4 12 -1.6281 0.7031
-18 4 13 -11.6858 -0.1594
-18 4 14 -5.7771 1.3653
-18 4 15 2.4683 -1.4651
-18 4 16 0.0421 1.6035
-18 4 17 -0.8466 -0.3589
-18 4 18 8.0994 -2.0429
-18 4 19 0.0251 0.3842
-18 4 20 1.7281 -3.9795
-18 5 1 -1.5614 -0.2769
-18 5 2 -5.0212 0.1024
-18 5 3 3.0222 0.1498
-18 5 4 -0.5880 -0.0752
-18 5 5 -1.2059 0.5877
-18 5 6 1.1001 0.0061
-18 5 7 -0.7001 -0.2110
-18 5 8 6.5502 0.2304
-18 5 9 -6.1428 -0.7291
-18 5 10 11.4730 0.1083
-18 5 11 -4.7078 0.4513
-18 5 12 -1.9030 -0.4709
-18 5 13 -4.6823 0.9385
-18 5 14 -0.2033 1.0057
-18 5 15 1.2520 2.5790
-18 5 16 10.2242 1.7746
-18 5 17 8.3394 0.3198
-18 5 18 5.0109 -0.4202
-18 5 19 12.4915 -2.1829
-18 5 20 5.4011 -1.4613
-18 6 1 2.7505 0.3551
-18 6 2 10.4547 -0.2194
-18 6 3 -7.7533 0.0933
-18 6 4 1.9580 -0.2159
-18 6 5 -2.9181 -0.5174
-18 6 6 1.5765 0.6090
-18 6 7 1.2642 -0.0834
-18 6 8 10.2739 0.5415
-18 6 9 3.1435 0.2876
-18 6 10 5.5092 -0.5073
-18 6 11 0.6638 -0.3056
-18 6 12 -6.9760 -0.5437
-18 6 13 -13.1743 0.0677
-18 6 14 -1.8242 1.2093
-18 6 15 -5.4921 -1.0436
-18 6 16 -4.5258 1.6841
-18 6 17 5.3672 -1.5480
-18 6 18 -1.9203 2.1477
-18 6 19 2.2632 1.4063
-18 7 1 3.7078 -0.0568
-18 7 2 2.1244 1.0185
-18 7 3 -3.0147 0.1110
-18 7 4 -6.2447 -0.6714
-18 7 5 -4.4507 -0.0154
-18 7 6 -5.2316 -0.6586
-18 7 7 2.1296 0.0264
-18 7 8 -3.2143 0.5119
-18 7 9 8.2263 -0.3167
-18 7 10 5.1283 0.4712
-18 7 11 -6.7218 0.3063
-18 7 12 8.7770 0.0412
-18 7 13 -10.4236 -0.1146
-18 7 14 3.0582 -2.7603
-18 7 15 3.3959 -1.8406
-18 7 16 -6.1686 -3.0562
-18 7 17 -3.1705 -0.2224
-18 7 18 -2.9728 2.1013
-18 8 1 -0.1697 1.0382
-18 8 2 -3.6226 -0.0837
-18 8 3 -3.4068 -0.0528
-18 8 4 -10.5665 1.7370
-18 8 5 -2.8876 -0.5747
-18 8 6 -6.0200 -0.3156
-18 8 7 -0.7071 0.9597
-18 8 8 -5.3451 -1.2465
-18 8 9 0.4917 0.9296
-18 8 10 -6.0303 1.5338
-18 8 11 -2.7779 0.3771
-18 8 12 -2.0474 1.5597
-18 8 13 5.0043 -0.2082
-18 8 14 8.7873 -2.4013
-18 8 15 -2.6613 -1.5184
-18 8 16 17.5165 -3.1293
-18 8 17 -6.8171 -1.2906
-18 9 1 6.6181 -1.0299
-18 9 2 -2.1064 -0.3571
-18 9 3 2.2930 0.3262
-18 9 4 0.9807 -0.3878
-18 9 5 -3.8953 0.9674
-18 9 6 3.9746 -0.0422
-18 9 7 2.3890 -1.0026
-18 9 8 -4.3206 -0.5562
-18 9 9 -1.6922 -0.7385
-18 9 10 -5.2536 -1.2807
-18 9 11 7.1179 2.3679
-18 9 12 -0.0952 1.6039
-18 9 13 4.8111 1.1398
-18 9 14 0.8786 1.7618
-18 9 15 -3.1098 -0.6252
-18 9 16 -8.9247 -1.2669
-18 10 1 11.2241 1.0157
-18 10 2 -0.9452 -0.7721
-18 10 3 9.4342 0.4043
-18 10 4 -2.5403 1.5030
-18 10 5 14.5381 -0.7221
-18 10 6 -5.7315 1.6519
-18 10 7 -3.3425 0.9197
-18 10 8 -0.9997 -2.3218
-18 10 9 -9.3101 -1.0942
-18 10 10 4.1416 -1.4124
-18 10 11 12.0501 -2.2343
-18 10 12 9.7705 2.3091
-18 10 13 13.4549 -1.5296
-18 10 14 -1.4084 0.9079
-18 10 15 6.5831 1.7565
-18 11 1 -12.2188 -0.9459
-18 11 2 8.3370 -0.5752
-18 11 3 -6.8631 1.4691
-18 11 4 -1.9439 -1.5926
-18 11 5 1.5595 1.7520
-18 11 6 -4.4614 0.5573
-18 11 7 -4.5946 -0.1474
-18 11 8 -11.1215 2.0017
-18 11 9 -5.8341 0.6207
-18 11 10 3.0827 0.6953
-18 11 11 0.8395 2.5529
-18 11 12 6.9234 -4.7661
-18 11 13 9.0982 -0.5430
-18 12 1 -9.6932 1.8483
-18 12 2 -2.1586 0.4081
-18 12 3 -11.1417 -0.8614
-18 12 4 -1.3422 1.2317
-18 12 5 -8.0871 -1.8629
-18 12 6 -2.6775 -1.0440
-18 12 7 -0.3860 -1.4670
-18 12 8 -9.1078 -0.5209
-18 12 9 -1.4059 2.6632
-18 12 10 -9.7383 3.8150
-18 13 1 11.0299 -2.4237
-18 13 2 -6.8671 1.6030
-18 13 3 -8.5837 2.0310
-18 13 4 2.3247 -0.7596
-18 13 5 -10.4911 0.3467
-18 13 6 3.1546 -0.1878
-18 13 7 -1.6804 -2.4720
-17 0 2 1.6571 0.6782
-17 0 4 2.9993 0.0225
-17 0 6 -4.0257 0.1439
-17 0 8 -0.3292 0.7390
-17 0 10 -0.2393 -0.1475
-17 0 12 0.4635 -0.2975
-17 0 14 12.5106 0.3290
-17 0 16 -0.1749 0.2093
-17 0 18 -14.6825 -0.8024
-17 0 20 -4.8586 0.1002
-17 0 22 1.8896 2.8027
-17 1 1 -0.8590 -0.0252
-17 1 2 0.1903 -0.5927
-17 1 3 2.8787 0.2272
-17 1 4 -6.9737 0.0606
-17 1 5 1.0620 -0.4591
-17 1 6 0.5424 1.0747
-17 1 7 -1.1206 0.3418
-17 1 8 9.2741 -0.3716
-17 1 9 -4.7162 -0.0337
-17 1 10 0.8530 -0.7460
-17 1 11 -5.9551 -0.3479
-17 1 12 3.4968 0.8740
-17 1 13 -0.3455 -0.3925
-17 1 14 12.3912 -0.0036
-17 1 15 6.5568 0.2698
-17 1 16 5.7111 -0.5965
-17 1 17 0.2234 -0.1900
-17 1 18 0.5531 -0.9648
-17 1 19 -0.6228 -0.1924
-17 1 20 -6.1976 1.0370
-17 1 21 -5.4134 -0.5854
-17 1 22 1.1354 2.8163
-17 1 23 -3.0867 -1.2092
-17 2 1 -1.5049 -0.2988
-17 2 2 -8.1214 -0.2105
-17 2 3 1.5976 0.0622
-17 2 4 -4.8703 -0.4001
-17 2 5 -3.2096 0.7973
-17 2 6 3.7334 0.2715
-17 2 7 2.7540 0.0357
-17 2 8 -1.3841 0.0115
-17 2 9 4.8302 -0.4785
-17 2 10 -2.8238 0.0006
-17 2 11 11.4608 0.5354
-17 2 12 1.7308 -0.5447
-17 2 13 12.3603 0.1995
-17 2 14 3.8242 -0.3623
-17 2 15 1.7184 -0.7754
-17 2 16 14.6904 -0.0302
-17 2 17 -3.7141 -0.4098
-17 2 18 18.7920 -0.7180
-17 2 19 4.3717 -0.0367
-17 2 20 9.2852 -0.8803
-17 2 21 4.4416 2.2470
-17 2 22 -2.6847 -2.2319
-17 2 23 4.8907 2.7282
-17 3 1 8.3241 0.8280
-17 3 2 -2.2170 0.0223
-17 3 3 -3.1436 -0.4951
-17 3 4 -3.9213 0.4154
-17 3 5 -1.8928 -0.1628
-17 3 6 -5.9584 0.4981
-17 3 7 0.2619 0.7932
-17 3 8 -11.8784 -0.2338
-17 3 9 -1.4568 0.5036
-17 3 10 -9.3661 -0.5862
-17 3 11 7.4677 -0.3798
-17 3 12 -5.6077 0.4857
-17 3 13 6.8343 -0.2708
-17 3 14 -8.5896 0.4360
-17 3 15 5.6283 0.6527
-17 3 16 -11.0329 -0.7191
-17 3 17 9.7560 0.1238
-17 3 18 -6.8747 -0.2133
-17 3 19 8.8148 -0.3792
-17 3 20 4.6420 1.2586
-17 3 21 1.4956 -0.1112
-17 3 22 -2.4995 2.8933
-17 3 23 -1.5371 -1.8876
-17 4 1 -3.1285 0.3177
-17 4 2 8.8116 -0.4826
-17 4 3 0.0494 -0.6338
-17 4 4 -0.0806 -0.6055
-17 4 5 3.1934 -0.1708
-17 4 6 -1.6418 0.7869
-17 4 7 -6.2234 0.2165
-17 4 8 -7.2952 0.5212
-17 4 9 -4.6752 -0.8342
-17 4 10 -4.0192 -0.2233
-17 4 11 -3.0495 -0.4101
-17 4 12 -2.8885 0.3243
-17 4 13 -5.4543 0.6500
-17 4 14 -9.1784 0.3881
-17 4 15 3.4931 -0.3114
-17 4 16 -6.0186 0.6280
-17 4 17 -1.0591 -0.5186
-17 4 18 7.6486 -0.6518
-17 4 19 -4.3769 0.2430
-17 4 20 3.3490 -2.0356
-17 4 21 -2.0221 1.6793
-17 4 22 -6.8085 -4.7358
-17 5 1 -0.4159 -0.4119
-17 5 2 -5.9069 0.1939
-17 5 3 8.1947 -0.6329
-17 5 4 -3.1965 0.0284
-17 5 5 -3.9501 0.1158
-17 5 6 -1.4020 -0.3357
-17 5 7 -9.8151 -0.0572
-17 5 8 2.3863 -0.3038
-17 5 9 -9.5216 -0.7009
-17 5 10 13.3235 -0.0927
-17 5 11 -3.2856 0.2659
-17 5 12 1.2876 -0.3046
-17 5 13 0.0666 -0.4607
-17 5 14 -4.7872 0.0428
-17 5 15 7.0298 0.4303
-17 5 16 10.9561 0.8766
-17 5 17 13.4076 0.2698
-17 5 18 9.1820 -0.5253
-17 5 19 18.1266 -1.0658
-17 5 20 2.8484 -1.6874
-17 5 21 1.0931 -2.9681
-17 5 22 2.1778 -0.5592
-17 6 1 3.2194 0.3071
-17 6 2 11.7499 -0.1423
-17 6 3 -4.5019 0.7317
-17 6 4 3.0024 -0.5259
-17 6 5 -2.7712 0.0580
-17 6 6 -1.6386 0.0422
-17 6 7 0.8723 -0.3536
-17 6 8 7.5385 0.3222
-17 6 9 -0.2384 0.3555
-17 6 10 6.2196 0.2002
-17 6 11 -1.8573 -0.2832
-17 6 12 -8.1299 -0.9458
-17 6 13 -18.0375 -0.5621
-17 6 14 -3.2340 -0.1700
-17 6 15 -9.4340 -0.3913
-17 6 16 0.6743 1.3611
-17 6 17 11.1982 -1.0553
-17 6 18 1.0671 1.2456
-17 6 19 6.6596 0.3794
-17 6 20 6.6202 0.9291
-17 6 21 -5.1503 1.9931
-17 7 1 8.4949 0.2079
-17 7 2 9.0379 0.7359
-17 7 3 -1.1326 -0.0967
-17 7 4 2.6830 -0.1043
-17 7 5 -1.8128 -0.0201
-17 7 6 2.3263 -0.6569
-17 7 7 3.9139 0.1007
-17 7 8 2.3158 0.6700
-17 7 9 6.4597 -0.0324
-17 7 10 7.7214 0.6127
-17 7 11 -5.7934 0.6430
-17 7 12 7.0755 -0.2706
-17 7 13 -13.6347 0.5920
-17 7 14 -1.7243 -1.0352
-17 7 15 2.8370 -0.9745
-17 7 16 -10.8914 -0.7661
-17 7 17 1.5452 -0.4472
-17 7 18 -6.3153 2.3485
-17 7 19 -3.2291 2.0419
-17 7 20 -6.6686 4.1233
-17 7 21 -1.3816 2.6274
-17 8 1 -1.3265 0.5231
-17 8 2 -3.6096 -0.0264
-17 8 3 -2.8193 0.5888
-17 8 4 -7.9874 0.7573
-17 8 5 0.4562 -0.6170
-17 8 6 -2.5606 -0.2074
-17 8 7 -1.4522 -0.5464
-17 8 8 -4.0039 -0.8245
-17 8 9 2.0154 0.3265
-17 8 10 -3.1035 0.5365
-17 8 11 -1.2876 -0.0554
-17 8 12 -0.2333 0.7942
-17 8 13 1.4579 -0.3229
-17 8 14 7.0759 -1.4479
-17 8 15 -1.2765 -0.9439
-17 8 16 19.4360 -1.9998
-17 8 17 -6.7852 -0.4146
-17 8 18 8.6196 -1.3955
-17 8 19 1.5043 -1.1577
-17 8 20 -1.8645 1.6374
-17 9 1 -1.6696 -0.9573
-17 9 2 -3.7549 0.4799
-17 9 3 -3.1203 -0.0198
-17 9 4 -3.6841 0.5492
-17 9 5 -8.7847 0.3631
-17 9 6 -1.9491 -0.6575
-17 9 7 -0.1188 -0.1019
-17 9 8 -7.4180 -0.5036
-17 9 9 1.6310 -0.4054
-17 9 10 -3.2817 -0.3975
-17 9 11 4.0369 0.8525
-17 9 12 -2.1082 0.3548
-17 9 13 -3.1069 0.5021
-17 9 14 -0.7874 0.4183
-17 9 15 -8.5686 -0.4115
-17 9 16 -5.6129 -1.7693
-17 9 17 -0.1899 -1.2826
-17 9 18 -5.0850 -3.5495
-17 9 19 -0.7630 -2.0210
-17 10 1 14.9965 0.9134
-17 10 2 -1.5667 -0.3630
-17 10 3 10.2712 0.0647
-17 10 4 -0.0733 0.5756
-17 10 5 7.6977 -0.8265
-17 10 6 -6.1288 1.0657
-17 10 7 -2.9600 0.8821
-17 10 8 -2.8118 -0.9029
-17 10 9 -5.7914 -0.1960
-17 10 10 0.2500 -1.2887
-17 10 11 8.9976 -1.2802
-17 10 12 7.4549 2.5157
-17 10 13 4.9486 -1.3648
-17 10 14 -3.7323 2.3613
-17 10 15 3.8999 1.4767
-17 10 16 -11.2793 0.8054
-17 10 17 -6.7402 2.8635
-17 11 1 -1.2441 -0.2083
-17 11 2 8.3574 -0.6288
-17 11 3 0.4207 0.6948
-17 11 4 -4.5432 -1.4055
-17 11 5 9.7348 0.2793
-17 11 6 -3.7861 0.6925
-17 11 7 -1.1938 -0.0614
-17 11 8 -2.3770 1.0284
-17 11 9 -8.1296 0.2386
-17 11 10 9.1411 -0.4294
-17 11 11 0.7446 1.0198
-17 11 12 4.2050 -3.6754
-17 11 13 15.7227 -0.5798
-17 11 14 2.4826 -4.6693
-17 11 15 5.7306 -0.2480
-17 11 16 9.1022 2.8731
-17 12 1 -15.9506 2.2487
-17 12 2 0.8971 0.0512
-17 12 3 -14.9273 -0.7774
-17 12 4 -6.5981 0.5229
-17 12 5 -8.1933 -1.2437
-17 12 6 -4.2705 -1.1352
-17 12 7 1.0348 -0.5860
-17 12 8 -7.7332 -0.4076
-17 12 9 -0.8245 2.2313
-17 12 10 -7.3973 3.5920
-17 12 11 4.0184 1.1717
-17 12 12 4.4679 1.2055
-17 12 13 -0.3797 -3.7465
-17 12 14 17.9859 -0.0031
-17 13 1 7.2408 -1.9047
-17 13 2 -5.7739 1.0197
-17 13 3 -14.3249 1.9958
-17 13 4 -1.3013 -0.8132
-17 13 5 -12.0697 0.2368
-17 13 6 -1.4330 0.5792
-17 13 7 -0.3572 -2.5806
-17 13 8 -7.9221 0.1344
-17 13 9 2.8347 0.2623
-17 13 10 -4.8848 -0.8441
-17 13 11 -1.3740 1.4911
-17 13 12 6.0962 -0.6201
-17 14 1 8.3685 2.1037
-17 14 2 -4.9246 -2.7818
-17 14 3 -2.6684 -1.1557
-17 14 4 2.3954 0.2161
-17 14 5 -3.8456 -1.4550
-17 14 6 5.2408 -0.8431
-17 14 7 -8.3883 2.6109
-17 14 8 1.2692 -0.1183
-17 14 9 -0.1290 -1.6565
-17 15 1 4.0671 -1.2507
-17 15 2 -4.8565 2.9494
-17 15 3 8.7436 -0.7747
-17 15 4 -0.3729 -3.3392
-16 0 2 -0.7492 0.4107
-16 0 4 4.4042 0.3270
-16 0 6 -5.3422 -0.3261
-16 0 8 -6.7379 0.0955
-16 0 10 2.5483 0.2662
-16 0 12 5.5571 -0.2227
-16 0 14 4.0676 -0.1646
-16 0 16 -7.9225 0.2214
-16 0 18 -10.3849 -0.0554
-16 0 20 -0.3172 -0.2032
-16 0 22 -0.0428 1.9163
-16 0 24 20.0261 1.2442
-16 1 1 -1.0745 0.0678
-16 1 2 6.1564 0.3127
-16 1 3 0.5593 0.4062
-16 1 4 -1.0570 0.0726
-16 1 5 1.5931 -0.5274
-16 1 6 -1.6465 0.7712
-16 1 7 -1.5693 0.0562
-16 1 8 9.1530 0.3173
-16 1 9 -6.3204 0.2637
-16 1 10 4.4293 -0.4226
-16 1 11 -3.9329 -0.1259
-16 1 12 -1.6128 0.7351
-16 1 13 2.6107 -0.5372
-16 1 14 4.2116 1.0931
-16 1 15 4.7228 -0.2143
-16 1 16 0.7024 0.5284
-16 1 17 -2.1485 -0.5854
-16 1 18 -6.1190 -1.2773
-16 1 19 0.6407 -0.0761
-16 1 20 -9.9163 -0.0315
-16 1 21 -6.4218 -0.2481
-16 1 22 6.1235 2.7338
-16 1 23 -4.2530 -0.7626
-16 1 24 14.0118 0.5441
-16 1 25 6.5832 -0.4982
-16 2 1 -4.7967 -0.4529
-16 2 2 -4.9421 0.1074
-16 2 3 3.8168 -0.2376
-16 2 4 -6.9897 -0.2852
-16 2 5 -1.1553 0.3424
-16 2 6 3.1965 0.2993
-16 2 7 0.9058 0.0623
-16 2 8 3.3240 0.0680
-16 2 9 4.2127 -0.6448
-16 2 10 0.7581 -0.2584
-16 2 11 5.6080 0.1677
-16 2 12 8.1537 -0.7048
-16 2 13 1.2965 0.7368
-16 2 14 12.3010 -0.7092
-16 2 15 -2.4842 0.1139
-16 2 16 13.1976 -0.3369
-16 2 17 -2.8405 -0.4821
-16 2 18 13.2872 -0.5248
-16 2 19 1.4952 -0.6810
-16 2 20 6.2794 -0.4109
-16 2 21 2.4418 0.8966
-16 2 22 -6.0685 -1.7063
-16 2 23 8.4855 1.1434
-16 2 24 -7.3966 -1.8721
-16 2 25 7.6270 0.8761
-16 3 1 10.8301 0.3074
-16 3 2 -7.1678 -0.2546
-16 3 3 -1.5164 -0.0587
-16 3 4 -1.2564 -0.0158
-16 3 5 -5.9797 -0.0726
-16 3 6 -2.5866 0.0360
-16 3 7 0.9446 0.1278
-16 3 8 -11.2181 -0.5838
-16 3 9 0.8428 0.2918
-16 3 10 -6.4735 -0.6506
-16 3 11 7.5053 -0.2379
-16 3 12 -0.5577 0.1325
-16 3 13 9.4011 -0.7081
-16 3 14 -4.4162 0.7092
-16 3 15 3.7350 0.0166
-16 3 16 -4.4689 -0.0606
-16 3 17 3.3230 0.4366
-16 3 18 -3.6233 -0.7570
-16 3 19 6.2296 -0.0000
-16 3 20 2.9971 0.1311
-16 3 21 0.3958 -0.8122
-16 3 22 -2.7889 2.1762
-16 3 23 -1.6605 -1.7727
-16 3 24 2.7303 1.6164
-16 3 25 6.4448 -1.5990
-16 4 1 -1.5312 0.6015
-16 4 2 10.5729 -0.0021
-16 4 3 -2.8927 -0.0105
-16 4 4 -0.2681 -0.4963
-16 4 5 7.1190 -0.2512
-16 4 6 -1.9756 0.4419
-16 4 7 1.8484 0.1277
-16 4 8 -4.2391 0.6232
-16 4 9 -0.4725 -0.1343
-16 4 10 -5.6451 -0.4523
-16 4 11 3.3902 -0.3732
-16 4 12 -5.2432 -0.2755
-16 4 13 -1.4967 0.7159
-16 4 14 -7.9478 0.3377
-16 4 15 1.2705 0.6559
-16 4 16 -8.7871 0.3490
-16 4 17 -3.7915 -0.0535
-16 4 18 4.0676 0.0429
-16 4 19 -9.7589 -0.3797
-16 4 20 4.4822 -0.3731
-16 4 21 -7.0034 1.8201
-16 4 22 -6.5327 -3.3580
-16 4 23 -6.8985 2.1880
-16 4 24 2.3468 -3.4024
-16 5 1 -0.0422 0.0455
-16 5 2 -7.6640 0.1930
-16 5 3 11.0942 -0.6176
-16 5 4 -5.8667 0.1999
-16 5 5 -0.9024 -0.4448
-16 5 6 0.2781 -0.1424
-16 5 7 -10.1280 0.4239
-16 5 8 0.1101 0.0507
-16 5 9 -6.1361 -0.3219
-16 5 10 8.4683 -0.0321
-16 5 11 1.4423 -0.1814
-16 5 12 2.7940 0.0200
-16 5 13 5.2265 -0.6781
-16 5 14 -7.2427 -0.1112
-16 5 15 11.6661 -0.2116
-16 5 16 6.0846 0.3225
-16 5 17 13.1000 0.2086
-16 5 18 9.2710 0.0230
-16 5 19 16.9703 -0.0833
-16 5 20 1.2542 -0.5245
-16 5 21 0.4674 -1.8225
-16 5 22 2.0648 -0.2153
-16 5 23 -1.9037 -3.4329
-16 5 24 7.1400 0.3748
-16 6 1 -0.0840 -0.2235
-16 6 2 7.2011 0.1006
-16 6 3 -1.1860 0.4693
-16 6 4 1.3598 -0.6844
-16 6 5 -1.5105 0.0049
-16 6 6 -6.7418 -0.2847
-16 6 7 -1.0555 -0.4804
-16 6 8 -0.8603 0.0197
-16 6 9 -5.5337 0.2280
-16 6 10 5.4553 0.1610
-16 6 11 -3.9481 -0.2988
-16 6 12 -4.7297 -1.0162
-16 6 13 -15.1599 -1.1024
-16 6 14 -3.4291 -1.2860
-16 6 15 -8.5448 -0.3037
-16 6 16 6.1995 0.3269
-16 6 17 14.4462 -0.4308
-16 6 18 6.5516 0.4253
-16 6 19 11.1702 -0.1731
-16 6 20 5.0624 -0.4996
-16 6 21 -4.9821 1.1971
-16 6 22 -2.5418 -0.6352
-16 6 23 0.6992 2.5681
-16 7 1 8.6298 0.5202
-16 7 2 13.6079 0.2701
-16 7 3 0.0338 -0.2251
-16 7 4 8.9103 0.3887
-16 7 5 -1.2464 -0.1159
-16 7 6 3.6436 -0.5973
-16 7 7 0.9956 0.4900
-16 7 8 1.5939 0.3437
-16 7 9 0.7404 0.1382
-16 7 10 5.3043 0.8107
-16 7 11 -4.0696 0.2484
-16 7 12 2.6397 -0.2470
-16 7 13 -14.1079 0.5872
-16 7 14 -4.8576 -0.4004
-16 7 15 -0.3185 -0.0183
-16 7 16 -9.8588 0.3009
-16 7 17 7.6175 -0.6143
-16 7 18 -7.1797 1.6804
-16 7 19 -2.1586 0.9694
-16 7 20 -6.8106 2.4009
-16 7 21 -5.7718 2.3043
-16 7 22 -9.0894 3.6578
-16 7 23 -5.3417 2.2842
-16 8 1 0.5331 0.2683
-16 8 2 1.0330 -0.0352
-16 8 3 0.7941 0.6652
-16 8 4 -0.3398 0.0429
-16 8 5 4.0507 -0.1126
-16 8 6 2.7250 0.0706
-16 8 7 -2.0438 -0.9830
-16 8 8 -2.2613 -0.1620
-16 8 9 1.9831 0.0055
-16 8 10 -0.8518 -0.1358
-16 8 11 0.7965 0.1727
-16 8 12 0.9302 0.4649
-16 8 13 -1.1875 0.4446
-16 8 14 3.3088 0.2303
-16 8 15 2.3845 -0.0389
-16 8 16 17.0691 0.0253
-16 8 17 -3.3732 0.3863
-16 8 18 10.4513 -0.5796
-16 8 19 -1.9036 0.1874
-16 8 20 -6.2232 1.5589
-16 8 21 4.2719 0.4245
-16 8 22 -5.4403 3.0113
-16 9 1 -6.9010 -1.0218
-16 9 2 -3.7238 0.3952
-16 9 3 -3.5267 -0.1283
-16 9 4 -5.2782 0.7514
-16 9 5 -8.7389 0.0809
-16 9 6 -3.5018 -0.7545
-16 9 7 -2.6368 0.0413
-16 9 8 -6.0845 -0.5447
-16 9 9 3.8849 -0.6012
-16 9 10 0.9870 0.0308
-16 9 11 2.5658 -0.4932
-16 9 12 -5.1213 -0.4459
-16 9 13 -7.8115 0.0112
-16 9 14 -4.0720 -0.4381
-16 9 15 -9.1682 0.0322
-16 9 16 1.1465 -1.0132
-16 9 17 4.0999 -0.9171
-16 9 18 -3.2604 -2.4378
-16 9 19 2.3013 -2.9452
-16 9 20 3.6172 -0.1801
-16 9 21 -4.2960 -0.5030
-16 10 1 11.0466 0.3778
-16 10 2 -1.7020 -0.1109
-16 10 3 4.7382 0.0485
-16 10 4 1.5968 -0.0134
-16 10 5 -3.3972 -0.8572
-16 10 6 -7.1082 0.5409
[truncated: 428,573 more chars]
